# Supplementary material for: Genome-wide identification of brain miRNAs in response to high-intensity intermittent swimming training in Rattus norvegicus by deep sequencing
Source: BMC Mol Biol. 2019 Jan 15;20:3. doi: 10.1186/s12867-019-0120-4 (PMC6334412; doi:10.1186/s12867-019-0120-4)
Supplement: Supplementary file 1 — Additional file 1: Table S1. The primers used in qRT-PCR. [file 12867_2019_120_MOESM1_ESM.xls]

## Sheet: Primers_for_RT-PCR
Additional file 1:
Table S1. The primers used in qRT-PCR.
miRNAs/genes	Primer sequences (5´-3´)
miR-34c	RT: GTCGTATCCAGTGCAGGGTCCGAGGTATTCGCACTGGATACGACGCAATC
	F: CGTGAGGCAGTGTAGTTAGC
	R: GTGCAGGGTCCGAGGT
miR-483	RT: GTCGTATCCAGTGCAGGGTCCGAGGTATTCGCACTGGATACGACTCCCTT
	F: GTGAAGACGGGAGAAGAGAA
	R: GTGCAGGGTCCGAGGT
miR-7b	RT: GTCGTATCCAGTGCAGGGTCCGAGGTATTCGCACTGGATACGACACAACA
	F: GCGTGTGGAAGACTTGTGAT
	R: GTGCAGGGTCCGAGGT
miR-4510	RT: GTCGTATCCAGTGCAGGGTCCGAGGTATTCGCACTGGATACGACAACCAT
	F: CAGAGTGTGAGGGAGTAGGT
	R: GTGCAGGGTCCGAGGT
miR-1839	RT: GTCGTATCCAGTGCAGGGTCCGAGGTATTCGCACTGGATACGACCAAGAC
	F: CCAGCGTGAAGGTAGATAGA
	R: GTGCAGGGTCCGAGGT
miR-212	RT: GTCGTATCCAGTGCAGGGTCCGAGGTATTCGCACTGGATACGACGGCCGT
	F: CAGCGTGTAACAGTCTCCAG
	R: GTGCAGGGTCCGAGGT
miR-185	RT: GTCGTATCCAGTGCAGGGTCCGAGGTATTCGCACTGGATACGACTCAGGA
	F: GGTGTATGGAGAGAAAGGCA
	R: GTGCAGGGTCCGAGGT
miR-93	RT: GTCGTATCCAGTGCAGGGTCCGAGGTATTCGCACTGGATACGACCTACCT
	F: TGCGGTCAAAGTGCTGTTC
	R: GTGCAGGGTCCGAGGT
miR-429	RT: GTCGTATCCAGTGCAGGGTCCGAGGTATTCGCACTGGATACGACACGGCA
	F: AGCCGCTAATACTGTCTGGT
	R: GTGCAGGGTCCGAGGT
miR-182	RT: GTCGTATCCAGTGCAGGGTCCGAGGTATTCGCACTGGATACGACCGGTGT
	F: TTGGCAATGGTAGAACTCAC
	R: GTGCAGGGTCCGAGGT
miR-122	RT: GTCGTATCCAGTGCAGGGTCCGAGGTATTCGCACTGGATACGACCAAACA
	F: GTGTGGAGTGTGACAATGGT
	R: GTGCAGGGTCCGAGGT
rno-miR-n048_5p	RT: GTCGTATCCAGTGCAGGGTCCGAGGTATTCGCACTGGATACGACCTACCA
	F:TGCGGTCAGTGGTTTTAC
	R: GTGCAGGGTCCGAGGT
U6 (snRNA)	RT: AACGCTTCACGAATTTGCGT
	F: CTCGCTTCGGCAGCACA
	R: AACGCTTCACGAATTTGCGT
Fos	RT: AGCGGAACAGAGAAACTGGA
	F: AACCATCCCCGAAATCCTAC
	R: AGCGGAACAGAGAAACTGGA
Ncdn	RT: TTGGCATATCGGACAAGG
	F: GGCACAGAGGTGAAAGAAGA
	R: TTGGCATATCGGACAAGG
Atrn	RT: CCCTAGTGAGGCTTCCCTCT
	F: CCTGGACACTGCATTCCCAT
	R: CCCTAGTGAGGCTTCCCTCT
Ngf	RT: CTGTGTCAAGGGAATGCTGAA
	F: TGCATAGCGTAATGTCCATGTTG
	R: CTGTGTCAAGGGAATGCTGAA
Ptn	RT: TGTGCAGAGCTCTCTTCAGAC
	F: GACTCAGAGATGTAAGATCCC
	R: TGTGCAGAGCTCTCTTCAGAC
