# Supplementary material for: Genome-wide identification of brain miRNAs in response to high-intensity intermittent swimming training in Rattus norvegicus by deep sequencing
Source: BMC Mol Biol. 2019 Jan 15;20:3. doi: 10.1186/s12867-019-0120-4 (PMC6334412; doi:10.1186/s12867-019-0120-4)
Supplement: Supplementary file 3 — Additional file 3: Table S3. Novel candidate miRNAs identified from HIST and NC libraries. [file 12867_2019_120_MOESM3_ESM.xls]

## Sheet: novel_miRNA
Additional file 3:
Table S3. Novel candidate miRNAs identified from HIST and NC libraries.
（1）Novel candidate miRNAs and their precursors in HIST library:
No	miRNA	Sequence	Length	Read_Count	Precursor_count	Precursor_Location	Precursor_Sequence	Precursor_Len	Secondary_Structure	MFE	MFEI	Co-expression/Specific	Mark for Low expression
1	rno-miR-n001_3p	CTCTAGCCAGGGCTTGACTGC	21	48	2	1:116347377:116347469:-	GGAGCACAGGGCTTTCGCAAGTCAGGCTCCTGGCTGGAGTCCAGCTCTAAGCTGGATCCAGGCTCTAGCCAGGGCTTGACTGCACTCTGCTCA	93	.(((((.((.((....)).((((((((.(((((((((((((((((.....)))))......))))))))))))))))))))...)).))))).	-53.3	-0.95	HIST&NC
						1:116214989:116215081:+	GGAGCACAGGGCTTTTGCAAGTCAGGCTCCTGGCTGGAGTCCAGCTCTAAGCTGGATCCAGGCTCTAGCCAGGGCTTGACTGCACTCTGCTCA	93	.(((((..(((....((((.(((((((.(((((((((((((((((.....)))))......))))))))))))))))))))))))))))))).	-54.6	-0.99
2	rno-miR-n002_3p	CATAAGTGTAGAGAGTCTGTAGT	23	122	1	1:131079839:131079925:+	GATGGTTGTGGAGACACAGCTTCTCTTCACTTATTATATTTCATTCCTTATAATCATAAGTGTAGAGAGTCTGTAGTCACCACCCAT	87	.((((..((((.(((((((.((((((.(((((((((((..........))))...))))))).)))))).)))).))).))))))))	-31.3	-0.95	HIST&NC
3	rno-miR-n003_3p	TTTTGACTGAATAATCTCCATAA	23	7	1	1:232955459:232955537:+	TAAGCTTAACCATGGAGATATTCTGTTGGTTGGGTTTTGATAGCCCTTTTGACTGAATAATCTCCATAATTACCATTGT	79	...........((((((((((((.((..(..(((((.....)))))..)..)).)))).))))))))............	-26.4	-0.94	HIST	Low expression
4	rno-miR-n004_3p	GAGTGGAGCTCAGTGACACGGC	22	6	1	1:252456047:252456129:+	CAGTGCAGGGGCAGTGTCACTGGACTCCAGTGAGCTCAGCTCAGGAGCTAAGAGTGGAGCTCAGTGACACGGCTCGTGGTTAG	83	.....((.((((.(((((((((..(((((.(.(((((.......)))))...).)))))..))))))))).)))).)).....	-42.9	-0.88	HIST	Low expression
5	rno-miR-n006_3p	TCTCTTGTAGAATGGTCTAGAC	22	42	1	1:42105015:42105092:-	TAAAACAATATTGGACCATTTTACGTGAAGATGAAGTGTGTTTTTGTCTCTTGTAGAATGGTCTAGACATTGTTCCTG	78	...((((((.(((((((((((((((.((.((..(((.....)))..)))).)))))))))))))))..))))))....	-27.4	-1.01	HIST
6	rno-miR-n007_5p	TTCCCGGATGGGTCCTGTAAGC	22	6	1	1:96653623:96653699:-	GCCCTTCCAGTTCCCGGATGGGTCCTGTAAGCTTTGGGTCCTGTAAGCTTTGGGTCCTGTTTGGGAGCAGAATGGCC	77	(((.(((..(((((((((((((.((((.((((((.(....)...)))))))))).))))))))))))).))).))).	-37.4	-0.85	HIST	Low expression
7	rno-miR-n008_5p	AGTGAACCTGAGAGAAAGGCT	21	7	1	1:245709263:245709342:-	CTTCTGCTGCAGTGAACCTGAGAGAAAGGCTCGAGCAATTAGGTTGGGGCCTTACTCACAGTCTCACTGGAGACATCGGG	80	((..((((.((((((..(((.(((.(((((((.(((......))).))))))).))).)))..)))))).)).))..)).	-36.5	-0.85	HIST&NC	Low expression
8	rno-miR-n010_3p	TTGTAGTTGTTATTGTTGTTGC	22	5	1	2:79766144:79766224:-	CAACAACAACTACTACAACAACAACAACTACTACTACTACTACTACTAGTTGTAGTTGTTATTGTTGTTGCTGTTGCTGTT	81	.((((.((((..(.(((((((.(((((((((.((((.((....)).)))).))))))))).))))))).)..)))).))))	-29	-1.04	HIST
9	rno-miR-n011_3p	TCCCATCTCAGAACAAGGCTC	21	15	1	3:103253451:103253538:+	CCTCACCCTGAGCCTTGCACTGAGATGGGAGTGGTGTAAGGCTCAGGTATGCACAGCTCCCATCTCAGAACAAGGCTCGGGTGTGCAC	88	...((((((((((((((..(((((((((((((.(((((..((....)).))))).)))))))))))))..))))))))))).)))...	-56.4	-1.11	HIST
10	rno-miR-n012_5p	AGGCAGAACTCTGGAAAGAGGC	22	22	1	3:151927526:151927610:+	GGGCCCTACAAGGCAGAACTCTGGAAAGAGGCAGCAGCTAAGCTGCCTCTTTGCTGAGTTCTGCCCGGAAGTAGAAGTTGGTTCT	85	(((((((((..((((((((((.(.(((((((((((......))))))))))).).)))))))))).....)))).....))))).	-47.2	-1.03	HIST&NC
11	rno-miR-n013_5p	TCTGATTATATACATACGTGC	21	8	1	3:52723037:52723112:-	TCTGATTCCCTCTGATTATATACATACGTGCATGCGTGTGTGCGTGCATGCATGTGTGTAATCTTTTGTAATCTAT	76	...((((.(....((((((((((((.((((((((((....)))))))))).))))))))))))....).))))...	-30.5	-1.02	HIST	Low expression
12	rno-miR-n014_5p	TACAGTTAGACGTAGAGACCAT	22	49	1	3:153140628:153140705:-	GACTATGAGATACAGTTAGACGTAGAGACCATGGGTACTTTGTTTCTAGTCTCTATGTCTAACTATGTCTGATAATCA	78	((.(((.(((((.((((((((((((((((..((((.((...)).)))))))))))))))))))).))))).))).)).	-35	-1.21	HIST&NC
13	rno-miR-n015_3p	TCTGAGCAATCATGTGCAGTGC	22	21	1	4:57074906:57074978:-	CCGATTTTGGCACTAGCACATTTTTGCTTGTGTCTCTCCGCTCTGAGCAATCATGTGCAGTGCCAATATGGGA	73	((.((.((((((((.((((((..(((((((((......)))...))))))..)))))))))))))).)).)).	-34.2	-0.98	HIST
14	rno-miR-n016_5p	TTCAGGTCTGAATGAACAGATG	22	5	1	5:16180126:16180207:+	GCTTGCACCCTTCAGGTCTGAATGAACAGATGCTCTTATTGGTGAAAGTCATCTGGTCATTTAGACCTGCAGAACGGGAGCA	82	((((.(...((.(((((((((((((.((((((((.(((....))).)).)))))).))))))))))))).))...).)))).	-37.5	-0.96	HIST
15	rno-miR-n017_5p	TGAGGATTACGAAGAGGATGGT	22	12	1	5:130346817:130346905:+	TAAAACGGAGTGAGGATTACGAAGAGGATGGTGTGGCTTTAATATTAGAACTTTACAGCATCCTCTTCATAATCTTTACTCCGTTTTAC	89	(((((((((((((((((((.((((((((((.(((((.((((....))))...))))).)))))))))).))))))))))))))))))).	-47.6	-1.44	HIST&NC
16	rno-miR-n018_5p	CAGGCCAAGGTGGGGTTCTTGA	22	12	1	5:172717186:172717264:+	CCTCACCTGTCAGGCCAAGGTGGGGTTCTTGAGGGGTTAGACAGAGCCCTCAAACCTCTCTGGCTGCCCAGGTGGGGTC	79	(((((((((...(((((.((.((((((..((((((.((.....)).)))))))))))))))))))...)))))))))..	-43.3	-0.88	HIST&NC
17	rno-miR-n019_5p	ACTGCCACCTAGACAGAAGAGG	22	9	1	5:34637689:34637768:-	CTACACTTGAACTGCCACCTAGACAGAAGAGGAATTAGTTTTACGGACTCCGTTCTGTCTAGGTGGCAGTTCAAGTGTGC	80	.(((((((((((((((((((((((((((..(((.((.(.....).)).))).))))))))))))))))))))))))))).	-53.2	-1.4	HIST	Low expression
18	rno-miR-n020_3p	TTAGGGAGCTTCGGGCTGACAGC	23	9	1	5:51584116:51584211:-	GCTCTCTCCTTCTGTCAGCCCGAAGCTCCCTATGAGGAAGCTTTGACCCAAGGCACAGAAATCTTAGGGAGCTTCGGGCTGACAGCAGGAGAGTCC	96	...(((((((.(((((((((((((((((((((.((....((((((...)))))).......)).))))))))))))))))))))).)))))))...	-63.7	-1.18	HIST	Low expression
19	rno-miR-n021_5p	TGGTTTACCGTCCCACATACAT	22	77	1	6:134389818:134389888:+	CTTGAAGAAATGGTTTACCGTCCCACATACATTTTGAGTATGTATGTGGGACGGTAAACCGCTTCTTGGTA	71	..(.(((((.((((((((((((((((((((((.......)))))))))))))))))))))).))))).)..	-43.5	-1.45	HIST&NC
20	rno-miR-n022_3p	AAGGGCAAGCTCTCTTCGAGG	21	46	1	6:134405230:134405322:+	ATCGTTTGCTACTTGAAGAGAGGTTATCCTTTGTGTGTTTGCTTTACGCGAAATGAATATGCAAGGGCAAGCTCTCTTCGAGGAGCAAATGCT	93	..((((((((.(((((((((((.((..(((((((((((((..(((....)))..))))))))))))).)).))))))))))).))))))))..	-42.7	-1.07	HIST&NC
21	rno-miR-n023_3p	TTCTAGGATGAGAACTGCCAGC	22	5	1	6:96176398:96176478:-	GTGCTCCTTGGCTTGGCAGTTTCCAGTTCAAGGAGGTTTGCTTTCATCCTTCTAGGATGAGAACTGCCAGCTCACGGGGCA	81	.((((((.(((((.(((((((..((.(((.((((((..((....)).)))))).)))))..)))))))))).)).))))))	-37.8	-0.88	HIST
22	rno-miR-n024_3p	GGTGACAGTAAGCTGTAGTTGC	22	37	1	7:141082914:141082992:+	ATGGTGACAGTAAGCTACAGTTGCTCTGTCACTTGTCCCCTCTCGCAGGTGACAGTAAGCTGTAGTTGCTCTGTCCTTT	79	..((.(((((..((((((((((...(((((((((((........)))))))))))..))))))))))...)))))))..	-38.7	-0.99	HIST&NC
23	rno-miR-n025_3p	ATGGTAATGGTGGTGGTGATGG	22	213	1	8:64686682:64686763:+	CATCATCATCATCATCATCATCATCATTATCATCATCATCATGCAAAGTGATGGTAATGGTGGTGGTGATGGTGGAGATGAT	82	.((((((..(((((((((((((((((((((((((((...........)))))))))))))))))))))))))))..))))))	-46	-1.44	HIST&NC
24	rno-miR-n026_5p	AATGTGACTCAGCTATCTGAAC	22	710	1	8:55466028:55466104:-	GACAGTTTGCAATGTGACTCAGCTATCTGAACAGTCACCCCAATGTCAGACAGCTGAGTCACTCTGCAAATTGTCAC	77	(((((((((((..(((((((((((.(((((.((..........))))))).)))))))))))..)))))))))))..	-44.3	-1.23	HIST&NC
25	rno-miR-n027_5p	AGGGCTAGTTAACAGTTTAGGT	22	25	1	9:45537650:45537727:+	GTGGAGCATGAGGGCTAGTTAACAGTTTAGGTTAACACCTAGGACCTAAGCTGTTAACTAGCGCCCATGCCCGGCAGC	78	((.(.(((((.((((((((((((((((((((((.........)))))))))))))))))))).))))))).).))...	-44.9	-1.1	HIST&NC
26	rno-miR-n028_5p	TGTAGGAAAGGAGTGTGGAGAC	22	7	1	9:32551189:32551265:-	GAGAAGATCCTGTAGGAAAGGAGTGTGGAGACTTTCTGAGAAGTGACTCCAGTCTTCTTTCCTTTTGGCCCTTTTCC	77	((((((..((...((((((((((..((((((((((....)))))..)))))..))))))))))...))..)))))).	-32	-0.89	HIST	Low expression
27	rno-miR-n029_5p	CGTGGCTCTGAGAAGATGGGA	21	14	1	10:35815163:35815240:+	CTTCTTGAGTCGTGGCTCTGAGAAGATGGGAGGAAGCAGGTTACCTCTCCCCAGCTTCTCAAAGCCAGACTCATAAAT	78	.....((((((.(((((.(((((((.((((..((.(.......).))..)))).))))))).))))))))))).....	-36.7	-0.94	HIST
28	rno-miR-n030_5p	ATAGGACTGTTGGTGCTTAGGCA	23	7	1	10:109360254:109360334:+	AAGGTTTTTCATAGGACTGTTGGTGCTTAGGCAGGGGTATGTAGCCATCACCTGGGCACCAATGGTCCTACATTTCTGTCT	81	...........((((((((((((((((((((....(((.....)))....))))))))))))))))))))...........	-37.3	-0.96	HIST	Low expression
29	rno-miR-n031_3p	TCAGTAGGCCAGACAGCAAGC	21	588	1	11:36339323:36339403:-	GGGGTCAAGGTGCTCTGCTGACTGCCTATGGGCTGTGGGATCCAACTGAGTCAGTAGGCCAGACAGCAAGCACCTTTATCC	81	.((((.((((((((.(((((.((((((((.((((.(((...)))....)))).))))).))).))))))))))))).))))	-39.6	-0.86	HIST&NC
30	rno-miR-n032_5p	ACTTGCATGTACACTTTCCTGA	22	6	1	12:9954876:9954953:+	CCATCTCCTCACTTGCATGTACACTTTCCTGAGGGCCTCCTCAAACCCAGGAAGTTGTGCATGCAGGAAAGGAGGCGT	78	...((((((..((((((((((((.(((((((.((...........))))))))).))))))))))))..))))))...	-39.6	-0.94	HIST	Low expression
31	rno-miR-n033_5p	TGGGGGGGTATTGGGTCAAGCTGA	24	10	1	12:33591263:33591340:+	GGGGGTGGGGTGGGGGGGTATTGGGTCAAGCTGAGTTTACCTGCCCTCTCCTGACCCAGCCCCTTCCCCCCAGCCTCA	78	((((.(((((.((((((((..(((((((.(..(((..........)))..)))))))))))))))).))))).)))).	-46.2	-0.89	HIST
32	rno-miR-n035_3p	TATATATGTTGTAGCTGGATAGA	23	9	1	14:64339678:64339764:+	TCTGTATATCATCTATCCAGCTACTACATATATATGTACACACATATACATACATATATATGTTGTAGCTGGATAGATGATATACAG	87	.(((((((((((((((((((((((.(((((((((((((............))))))))))))).)))))))))))))))))))))))	-53.2	-2.05	HIST&NC	Low expression
33	rno-miR-n036_5p	TGATGTGTTTATATCCAGTTGG	22	5	1	14:109799449:109799528:+	ATCTATGATATGATGTGTTTATATCCAGTTGGAGACACTAGCAAAACACAACTGAATATAAACATATCACGTCATAGATA	80	((((((((..((((((((((((((.((((((.................)))))).))))))))))))))..)))))))).	-35.13	-1.4	HIST
34	rno-miR-n037_3p	TTATCTGTGCTTCTGAGCTGC	21	11	1	14:93259009:93259091:-	AAGTATAACCAAAAGCGTTAGAAACACATGTAACAATGTAGCTTAAAGGTGGTTATCTGTGCTTCTGAGCTGCTGGTTTTATT	83	.((((.(((((..(((.((((((.((((.(((((......(((....))).))))).)))).)))))))))..))))).))))	-25.8	-0.86	HIST&NC
35	rno-miR-n039_3p	AGTAAGCTTGCCTTAGGATTGT	22	11	1	15:96354940:96355018:-	TGACTTTCTAACAGTCCTAAGGCAAGCTTATAGTAATGGTTCTTTATAGTAAGCTTGCCTTAGGATTGTTGGAAAGTCA	79	.((((((((((((((((((((((((((((((.((((.......)))).)))))))))))))))))))))))))))))).	-53	-1.83	HIST
36	rno-miR-n040_5p	AGCAGGGACTGAACCAACTGAAG	23	9	1	16:75789954:75790031:+	CACGTCAAAAAGCAGGGACTGAACCAACTGAAGTTCTCTGGAAACTCAGGGGTTCTCTCCCTGTTGGTCTATGACATT	78	...((((...((((((((..(((((..((((..(((....)))..)))).)))))..))))))))......))))...	-31.7	-0.86	HIST	Low expression
37	rno-miR-n041_5p	ATGTAGTTCAAAGTTCGGCACG	22	10	1	17:29445717:29445792:+	CTGCTGGGAAATGTAGTTCAAAGTTCGGCACGAGCTGCAGGTCTCTGCCTAACAATGAACTACCACTCCCAGTAGT	76	(((((((((...((((((((..(((.((((.((((.....).))))))).)))..))))))))...))))))))).	-37.3	-0.98	HIST
38	rno-miR-n042_3p	TCATTCTCGCTGCTCTGGAGT	21	20	1	17:40031892:40031972:+	AGAGGAGCTGGATTCACAGGGCAGTGGAGATGCCGAGAGGAATGAGCCTTTCATTCTCGCTGCTCTGGAGTCCTGCTCTTC	81	.(((((((.((((((.((((((((((.(((....((((((......))))))..))))))))))))))))))).)))))))	-47.4	-1.05	HIST
39	rno-miR-n044_5p	TGTGTTTTGTGTGTGTACATGT	22	231	11	17:79266887:79266980:-	CATGTGTGTATGTGTTTTGTGTGTGTACATGTGTGTATGTGAAGACACATATACATGCACATAAGCACACACACGCAAGCACACTCACACATGA	94	((((((((..((((((((((((((((.(.((((((((((((.(......).)))))))))))).).))))))))).)))))))..)))))))).	-49	-1.26	HIST&NC
						17:79268511:79268591:-	GCATTGTGTATGTGTTTTGTGTGTGTACATGTGTGTATGTGAAGACACATATACATGCACATAAGCACACACTCAAGCACA	81	((.(((.((.(((((((((((((((((.((((((.(......).)))))).)))))))))).))))))).)).)))))...	-33.8	-1.06
						17:79270548:79270628:-	CATGTGTGTATGTGTTTTGTGTGTGTACATGTGTGTATATGAAGACACATATACATGCACATAAGCACACACACGCAAGCA	81	..(((((((.(((((((((((((((((.((((((.(......).)))))).)))))))))).))))))).)))))))....	-38	-1.19
						17:79273909:79273989:-	CATGTGTGTATGTGTTTTGTGTGTGTACATGTGTGTATGTGAAGACACATATACATGCACATAAGCACACACACGCAGTCA	81	..(((((((.(((((((((((((((((.((((((.(......).)))))).)))))))))).))))))).)))))))....	-38	-1.15
						17:79275714:79275805:-	CATGTGTGTATGTGTTTTGTGTGTGTACATGTGTGTATGTGAAGACATATATACATGCACATAAGCACACACTCAAGCACACTCACAAGTGA	92	(((.((((..(((((((.((((((((...((((((((((((.(......).)))))))))))).))))))))..)))))))..)))).))).	-40.3	-1.12
						17:79276506:79276586:+	CATGTGTGTATGTGTTTTGTGTGTGTACATGTGTGTATGTGAAGACACATATACATGCACATAAGCACACACACGCAGTCA	81	..(((((((.(((((((((((((((((.((((((.(......).)))))).)))))))))).))))))).)))))))....	-38	-1.15
						17:79281787:79281880:-	CATGTGTGTATGTGTTTTGTGTGTGTACATGTGTGTATGTGAAGACACATATACATGCACATAAGCACACACACGCAAGCACACTCACACATGA	94	((((((((..((((((((((((((((.(.((((((((((((.(......).)))))))))))).).))))))))).)))))))..)))))))).	-49	-1.26
						17:79283453:79283546:-	CATGTGTGTATGTGTTTTGTGTGTGTACATGTGTGTATGTGAAGACACATATACATGCATATAAGCACACACACGCAAGCACACTCACACATGA	94	((((((((..((((((((((((((((.(.((((((((((((.(......).)))))))))))).).))))))))).)))))))..)))))))).	-47.1	-1.24
						17:79285357:79285437:-	GCATTGTGTATGTGTTTTGTGTGTGTACATGTGTGTATGTGAAGACACATATACATGCACATAAGCACACACTCAAGCACA	81	((.(((.((.(((((((((((((((((.((((((.(......).)))))).)))))))))).))))))).)).)))))...	-33.8	-1.06
						17:79277748:79277828:-	CATGTGTGTATGTGTTTTGTGTGTGTACATGTGTGTATGTGAAGACACATATACATGCACATAAGCACACACTCATGCACA	81	((((.((((..((((((((((((((((.((((((.(......).)))))).)))))))))).)))))))))).))))....	-33.7	-1.05
						17:79264421:79264501:-	CATGTGTGTATGTGTTTTGTGTGTGTACATGTGTGTATATGAAGACACATATACATGCACATAAGCACACACACGCAAGCA	81	..(((((((.(((((((((((((((((.((((((.(......).)))))).)))))))))).))))))).)))))))....	-38	-1.19
40	rno-miR-n045_3p	TTAGGACTCTGGTCATCTTTGG	22	33	1	17:15980057:15980141:-	GAGGAGGGCTTGAGGTGACCTGAGAACCTAAGGCGGTAGGTTGTGGGCCAGCCTTAGGACTCTGGTCATCTTTGGCTCTTCACCC	85	..((((((((.(((((((((.(((..(((((((((((.........))).)))))))).))).))))))))).))))))))....	-47.2	-0.96	HIST&NC
41	rno-miR-n046_5p	TCGGCGCCCCACACTGAGCTT	21	7	1	17:23817941:23818015:-	GCACTGCCCCTCGGCGCCCCACACTGAGCTTTGCAGCGGTATTTTAAGCTCTTTGTGGGGAGCCGAGGCTAGAAA	75	...(((..(((((((.(((((((..(((((((((....)))....))))))..))))))).))))))).)))...	-39.4	-0.9	HIST
42	rno-miR-n047_3p	TGAAGCACTGTAGCTCAGGAAGG	23	15	1	18:57625121:57625213:-	AGCGCCTGTCTCCCAGCCTGAGGTGCAGTGCTGCATCTCTGGTCAGTTGGGAGTCTGAGATGAAGCACTGTAGCTCAGGAAGGGAGAAGATGT	93	.(((.((.((((((..((((((.(((((((((.((((((.((((......)).)).)))))).))))))))).))))))..)))))))).)))	-51.5	-0.99	HIST
43	rno-miR-n048_5p	CAGTGGTTTTACCCTATGGTAG	22	2605	1	19:37422715:37422794:+	TGTGTCCTGCCAGTGGTTTTACCCTATGGTAGGTTACATCATGCTGTTCTACCACAGGGTAGAACCACGGACAGGATACT	80	.((((((((((.(((((((((((((.(((((((..(((......)))))))))).))))))))))))))).)))))))).	-48.2	-1.24	HIST&NC
44	rno-miR-n049_5p	CACTGTGGGTCAGTGGATTGG	21	17	1	19:26259877:26259955:-	GCCATGTGCACACTGTGGGTCAGTGGATTGGGGCTGGCTGCAATGCTGAGCCTCACCACTCCCCACAGTGATGGTGGCC	79	(((((...(((((((((((..(((((..((((((((((......))).)))))))))))).))))))))).))))))).	-44.7	-0.91	HIST&NC
45	rno-miR-n050_3p	AGGCCTGCTCTGAGCCCCCGC	21	11	1	20:3032758:3032833:+	TGGGAGGGGGGAGGGCCCAGAGCAGCGGTTCTGCTGGGCTCTCAGAGGCCTGCTCTGAGCCCCCGCCTCCTCCTTC	76	.((((((((((.((((.((((((((.(.(((((.........))))).))))))))).)))).).)))))))))..	-46.9	-0.87	HIST	Low expression
46	rno-miR-n051_3p	TTGCTTTCTCAGTTCTGTAGA	21	6	1	20:44392373:44392454:-	TGCTTCCATCTCCAGGGCTGAGATTGCAGGGTTTCTGTGGCTGCTGTGTCCTTGCTTTCTCAGTTCTGTAGAAGATGGCAGT	82	.(((.((((((.(((((((((((..((((((...(.((....)).)...))))))..)))))))))))....)))))).)))	-38	-0.9	HIST
47	rno-miR-n052_5p	CATACAATGTAGATTTCTGT	20	36	1	X:14935637:14935705:+	ATGAACCTGGCATACAATGTAGATTTCTGTGTTTGTTAGGCAACAGCTACATTGTCTGCTGGGTTTCAG	69	.((((((..(((.(((((((((....(((((((.....))).))))))))))))).)))..)).)))).	-28.8	-0.99	HIST&NC
48	rno-miR-n053_3p	TGACTTTCCAGAGAACCCTTGA	22	24	1	X:56289684:56289769:-	AAGTGGAAACTTAAGGGTTCTCTGGAAAGTCGGTTGTGTTGGATGGTGTTTTGCTGACTTTCCAGAGAACCCTTGAGTTTCTACCT	86	..((((((((((((((((((((((((((((((((.(..((....))..)...))))))))))))))))))))))))))))))))..	-56.1	-1.48	HIST&NC
49	rno-miR-n054_5p	ACAACTGTTCACAGAATTCTGG	22	12	1	X:74811964:74812051:-	CAGAGCCATCACAACTGTTCACAGAATTCTGGCCAAGAGAATAACTGGTTACAAGTCCAGGGTTTTGTGAACTGTTGCTATGGTACTA	88	.((.(((((..((((.(((((((((((((((((((..........)))........)))))))))))))))).))))..))))).)).	-34	-0.89	HIST	Low expression
50	rno-miR-n055_3p	GAAGGATGTGTCAGAAGGCAG	21	7	1	X:93448904:93448977:-	GGTGTATGTTTAGCTTTCTTTCGCATCTTTATTGTCAGCCATGGAAGGATGTGTCAGAAGGCAGAACATAATAC	74	.((((((((((.(((((((..(((((((((..((.....))...)))))))))..))))))).)))))).))))	-27.7	-0.92	HIST&NC
Note:# miRNAs with very low expression (less than 10 copies) were marked.
（2） Novel candidate miRNAs and their precursors in NC library:
No	miRNA	Sequence	Length	Read_Count	Precursor_count	Precursor_Location	Precursor_Sequence	Precursor_Len	Secondary_Structure	MFE	MFEI	Co-expression/Specific	Mark for Low expression
1	rno-miR-n001_3p	CTCTAGCCAGGGCTTGACTGC	21	24	2	1:116347377:116347469:-	GGAGCACAGGGCTTTCGCAAGTCAGGCTCCTGGCTGGAGTCCAGCTCTAAGCTGGATCCAGGCTCTAGCCAGGGCTTGACTGCACTCTGCTCA	93	.(((((.((.((....)).((((((((.(((((((((((((((((.....)))))......))))))))))))))))))))...)).))))).	-53.3	-0.95	NC&HIST
						1:116214989:116215081:+	GGAGCACAGGGCTTTTGCAAGTCAGGCTCCTGGCTGGAGTCCAGCTCTAAGCTGGATCCAGGCTCTAGCCAGGGCTTGACTGCACTCTGCTCA	93	.(((((..(((....((((.(((((((.(((((((((((((((((.....)))))......))))))))))))))))))))))))))))))).	-54.6	-0.99
2	rno-miR-n002_3p	CATAAGTGTAGAGAGTCTGTAGT	23	59	1	1:131079839:131079925:+	GATGGTTGTGGAGACACAGCTTCTCTTCACTTATTATATTTCATTCCTTATAATCATAAGTGTAGAGAGTCTGTAGTCACCACCCAT	87	.((((..((((.(((((((.((((((.(((((((((((..........))))...))))))).)))))).)))).))).))))))))	-31.3	-0.95	NC&HIST
3	rno-miR-n005_3p	TCTCTTGTAGAATGGTCTAGACA	23	19	1	1:42105014:42105092:-	TAAAACAATATTGGACCATTTTACGTGAAGATGAAGTGTGTTTTTGTCTCTTGTAGAATGGTCTAGACATTGTTCCTGG	79	...((((((.(((((((((((((((.((.((..(((.....)))..)))).)))))))))))))))..)))))).....	-27.4	-0.98	NC
4	rno-miR-n008_5p	AGTGAACCTGAGAGAAAGGCTC	22	5	1	1:245709263:245709342:-	CTTCTGCTGCAGTGAACCTGAGAGAAAGGCTCGAGCAATTAGGTTGGGGCCTTACTCACAGTCTCACTGGAGACATCGGG	80	((..((((.((((((..(((.(((.(((((((.(((......))).))))))).))).)))..)))))).)).))..)).	-36.5	-0.85	NC&HIST	Low expression
5	rno-miR-n009_5p	TCCTGGCAGGGGACACGAGGAC	22	5	1	1:263581638:263581710:-	CATGAGCTGTTCCTGGCAGGGGACACGAGGACATTTGGTAAAGTCCTCCTGAAGCTGCCAGAAACAGCTCAAG	73	..(((((((((.(((((((....((.((((((..........)))))).))...))))))).)))))))))..	-37.6	-0.96	NC	Low expression
6	rno-miR-n012_5p	AGGCAGAACTCTGGAAAGAGGC	22	38	1	3:151927526:151927610:+	GGGCCCTACAAGGCAGAACTCTGGAAAGAGGCAGCAGCTAAGCTGCCTCTTTGCTGAGTTCTGCCCGGAAGTAGAAGTTGGTTCT	85	(((((((((..((((((((((.(.(((((((((((......))))))))))).).)))))))))).....)))).....))))).	-47.2	-1.03	NC&HIST
7	rno-miR-n014_5p	TACAGTTAGACGTAGAGACCAT	22	31	1	3:153140628:153140705:-	GACTATGAGATACAGTTAGACGTAGAGACCATGGGTACTTTGTTTCTAGTCTCTATGTCTAACTATGTCTGATAATCA	78	((.(((.(((((.((((((((((((((((..((((.((...)).)))))))))))))))))))).))))).))).)).	-35	-1.21	NC&HIST
8	rno-miR-n017_5p	TGAGGATTACGAAGAGGATGGT	22	9	1	5:130346817:130346905:+	TAAAACGGAGTGAGGATTACGAAGAGGATGGTGTGGCTTTAATATTAGAACTTTACAGCATCCTCTTCATAATCTTTACTCCGTTTTAC	89	(((((((((((((((((((.((((((((((.(((((.((((....))))...))))).)))))))))).))))))))))))))))))).	-47.6	-1.44	NC&HIST	Low expression
9	rno-miR-n018_5p	CAGGCCAAGGTGGGGTTCTTGA	22	14	1	5:172717186:172717264:+	CCTCACCTGTCAGGCCAAGGTGGGGTTCTTGAGGGGTTAGACAGAGCCCTCAAACCTCTCTGGCTGCCCAGGTGGGGTC	79	(((((((((...(((((.((.((((((..((((((.((.....)).)))))))))))))))))))...)))))))))..	-43.3	-0.88	NC&HIST
10	rno-miR-n021_5p	TGGTTTACCGTCCCACATACA	21	57	1	6:134389818:134389888:+	CTTGAAGAAATGGTTTACCGTCCCACATACATTTTGAGTATGTATGTGGGACGGTAAACCGCTTCTTGGTA	71	..(.(((((.((((((((((((((((((((((.......)))))))))))))))))))))).))))).)..	-43.5	-1.45	NC&HIST
11	rno-miR-n022_3p	AAGGGCAAGCTCTCTTCGAGG	21	36	1	6:134405230:134405322:+	ATCGTTTGCTACTTGAAGAGAGGTTATCCTTTGTGTGTTTGCTTTACGCGAAATGAATATGCAAGGGCAAGCTCTCTTCGAGGAGCAAATGCT	93	..((((((((.(((((((((((.((..(((((((((((((..(((....)))..))))))))))))).)).))))))))))).))))))))..	-42.7	-1.07	NC&HIST
12	rno-miR-n024_3p	GGTGACAGTAAGCTGTAGTTGC	22	23	1	7:141082914:141082992:+	ATGGTGACAGTAAGCTACAGTTGCTCTGTCACTTGTCCCCTCTCGCAGGTGACAGTAAGCTGTAGTTGCTCTGTCCTTT	79	..((.(((((..((((((((((...(((((((((((........)))))))))))..))))))))))...)))))))..	-38.7	-0.99	NC&HIST
13	rno-miR-n025_3p	ATGGTAATGGTGGTGGTGATGG	22	108	1	8:64686682:64686763:+	CATCATCATCATCATCATCATCATCATTATCATCATCATCATGCAAAGTGATGGTAATGGTGGTGGTGATGGTGGAGATGAT	82	.((((((..(((((((((((((((((((((((((((...........)))))))))))))))))))))))))))..))))))	-46	-1.44	NC&HIST
14	rno-miR-n026_5p	AATGTGACTCAGCTATCTGAAC	22	457	1	8:55466028:55466104:-	GACAGTTTGCAATGTGACTCAGCTATCTGAACAGTCACCCCAATGTCAGACAGCTGAGTCACTCTGCAAATTGTCAC	77	(((((((((((..(((((((((((.(((((.((..........))))))).)))))))))))..)))))))))))..	-44.3	-1.23	NC&HIST
15	rno-miR-n027_5p	AGGGCTAGTTAACAGTTTAGGT	22	42	1	9:45537650:45537727:+	GTGGAGCATGAGGGCTAGTTAACAGTTTAGGTTAACACCTAGGACCTAAGCTGTTAACTAGCGCCCATGCCCGGCAGC	78	((.(.(((((.((((((((((((((((((((((.........)))))))))))))))))))).))))))).).))...	-44.9	-1.1	NC&HIST
16	rno-miR-n031_3p	TCAGTAGGCCAGACAGCAAGC	21	453	1	11:36339323:36339403:-	GGGGTCAAGGTGCTCTGCTGACTGCCTATGGGCTGTGGGATCCAACTGAGTCAGTAGGCCAGACAGCAAGCACCTTTATCC	81	.((((.((((((((.(((((.((((((((.((((.(((...)))....)))).))))).))).))))))))))))).))))	-39.6	-0.86	NC&HIST
17	rno-miR-n034_5p	TGCTTGCCTGGATTACAGTGA	21	5	1	14:26348405:26348479:+	TACTGATTAATGCTTGCCTGGATTACAGTGAAGGTATTCATGTTTCACTGCACTCTAGACAGGCATTAATCGCTT	75	....((((((((((((.(((((...((((((((.........))))))))...))))).))))))))))))....	-30.5	-1.02	NC	Low expression
18	rno-miR-n035_3p	TATATATGTTGTAGCTGGATAGA	23	12	1	14:64339678:64339764:+	TCTGTATATCATCTATCCAGCTACTACATATATATGTACACACATATACATACATATATATGTTGTAGCTGGATAGATGATATACAG	87	.(((((((((((((((((((((((.(((((((((((((............))))))))))))).)))))))))))))))))))))))	-53.2	-2.05	NC&HIST
19	rno-miR-n037_3p	TTATCTGTGCTTCTGAGCTGC	21	7	1	14:93259009:93259091:-	AAGTATAACCAAAAGCGTTAGAAACACATGTAACAATGTAGCTTAAAGGTGGTTATCTGTGCTTCTGAGCTGCTGGTTTTATT	83	.((((.(((((..(((.((((((.((((.(((((......(((....))).))))).)))).)))))))))..))))).))))	-25.8	-0.86	NC&HIST	Low expression
20	rno-miR-n038_3p	TAAGCTTGCCTTAGGATTGTTG	22	9	1	15:96354938:96355021:-	TTCTGACTTTCTAACAGTCCTAAGGCAAGCTTATAGTAATGGTTCTTTATAGTAAGCTTGCCTTAGGATTGTTGGAAAGTCAGA	84	.(((((((((((((((((((((((((((((((((.((((.......)))).)))))))))))))))))))))))))))))))))	-57.6	-1.86	NC	Low expression
21	rno-miR-n043_3p	TCATTCTCGCTGCTCTGGAG	20	7	1	17:40031893:40031971:+	GAGGAGCTGGATTCACAGGGCAGTGGAGATGCCGAGAGGAATGAGCCTTTCATTCTCGCTGCTCTGGAGTCCTGCTCTT	79	.((((((.((((((.((((((((((.(((....((((((......))))))..))))))))))))))))))).))))))	-44.7	-1.02	NC	Low expression
22	rno-miR-n044_5p	TGTGTTTTGTGTGTGTACATGT	22	170	11	17:79266887:79266980:-	CATGTGTGTATGTGTTTTGTGTGTGTACATGTGTGTATGTGAAGACACATATACATGCACATAAGCACACACACGCAAGCACACTCACACATGA	94	((((((((..((((((((((((((((.(.((((((((((((.(......).)))))))))))).).))))))))).)))))))..)))))))).	-49	-1.26	NC&HIST
						17:79268511:79268591:-	GCATTGTGTATGTGTTTTGTGTGTGTACATGTGTGTATGTGAAGACACATATACATGCACATAAGCACACACTCAAGCACA	81	((.(((.((.(((((((((((((((((.((((((.(......).)))))).)))))))))).))))))).)).)))))...	-33.8	-1.06
						17:79270548:79270628:-	CATGTGTGTATGTGTTTTGTGTGTGTACATGTGTGTATATGAAGACACATATACATGCACATAAGCACACACACGCAAGCA	81	..(((((((.(((((((((((((((((.((((((.(......).)))))).)))))))))).))))))).)))))))....	-38	-1.19
						17:79273909:79273989:-	CATGTGTGTATGTGTTTTGTGTGTGTACATGTGTGTATGTGAAGACACATATACATGCACATAAGCACACACACGCAGTCA	81	..(((((((.(((((((((((((((((.((((((.(......).)))))).)))))))))).))))))).)))))))....	-38	-1.15
						17:79275714:79275805:-	CATGTGTGTATGTGTTTTGTGTGTGTACATGTGTGTATGTGAAGACATATATACATGCACATAAGCACACACTCAAGCACACTCACAAGTGA	92	(((.((((..(((((((.((((((((...((((((((((((.(......).)))))))))))).))))))))..)))))))..)))).))).	-40.3	-1.12
						17:79276506:79276586:+	CATGTGTGTATGTGTTTTGTGTGTGTACATGTGTGTATGTGAAGACACATATACATGCACATAAGCACACACACGCAGTCA	81	..(((((((.(((((((((((((((((.((((((.(......).)))))).)))))))))).))))))).)))))))....	-38	-1.15
						17:79281787:79281880:-	CATGTGTGTATGTGTTTTGTGTGTGTACATGTGTGTATGTGAAGACACATATACATGCACATAAGCACACACACGCAAGCACACTCACACATGA	94	((((((((..((((((((((((((((.(.((((((((((((.(......).)))))))))))).).))))))))).)))))))..)))))))).	-49	-1.26
						17:79283453:79283546:-	CATGTGTGTATGTGTTTTGTGTGTGTACATGTGTGTATGTGAAGACACATATACATGCATATAAGCACACACACGCAAGCACACTCACACATGA	94	((((((((..((((((((((((((((.(.((((((((((((.(......).)))))))))))).).))))))))).)))))))..)))))))).	-47.1	-1.24
						17:79285357:79285437:-	GCATTGTGTATGTGTTTTGTGTGTGTACATGTGTGTATGTGAAGACACATATACATGCACATAAGCACACACTCAAGCACA	81	((.(((.((.(((((((((((((((((.((((((.(......).)))))).)))))))))).))))))).)).)))))...	-33.8	-1.06
						17:79277748:79277828:-	CATGTGTGTATGTGTTTTGTGTGTGTACATGTGTGTATGTGAAGACACATATACATGCACATAAGCACACACTCATGCACA	81	((((.((((..((((((((((((((((.((((((.(......).)))))).)))))))))).)))))))))).))))....	-33.7	-1.05
						17:79264421:79264501:-	CATGTGTGTATGTGTTTTGTGTGTGTACATGTGTGTATATGAAGACACATATACATGCACATAAGCACACACACGCAAGCA	81	..(((((((.(((((((((((((((((.((((((.(......).)))))).)))))))))).))))))).)))))))....	-38	-1.19
23	rno-miR-n045_3p	TTAGGACTCTGGTCATCTTTGG	22	28	1	17:15980057:15980141:-	GAGGAGGGCTTGAGGTGACCTGAGAACCTAAGGCGGTAGGTTGTGGGCCAGCCTTAGGACTCTGGTCATCTTTGGCTCTTCACCC	85	..((((((((.(((((((((.(((..(((((((((((.........))).)))))))).))).))))))))).))))))))....	-47.2	-0.96	NC&HIST
24	rno-miR-n048_5p	CAGTGGTTTTACCCTATGGTAG	22	2040	1	19:37422715:37422794:+	TGTGTCCTGCCAGTGGTTTTACCCTATGGTAGGTTACATCATGCTGTTCTACCACAGGGTAGAACCACGGACAGGATACT	80	.((((((((((.(((((((((((((.(((((((..(((......)))))))))).))))))))))))))).)))))))).	-48.2	-1.24	NC&HIST
25	rno-miR-n049_5p	CACTGTGGGTCAGTGGATTGGG	22	17	1	19:26259877:26259955:-	GCCATGTGCACACTGTGGGTCAGTGGATTGGGGCTGGCTGCAATGCTGAGCCTCACCACTCCCCACAGTGATGGTGGCC	79	(((((...(((((((((((..(((((..((((((((((......))).)))))))))))).))))))))).))))))).	-44.7	-0.91	NC&HIST
26	rno-miR-n052_5p	CATACAATGTAGATTTCTGT	20	43	1	X:14935637:14935705:+	ATGAACCTGGCATACAATGTAGATTTCTGTGTTTGTTAGGCAACAGCTACATTGTCTGCTGGGTTTCAG	69	.((((((..(((.(((((((((....(((((((.....))).))))))))))))).)))..)).)))).	-28.8	-0.99	NC&HIST
27	rno-miR-n053_3p	TGACTTTCCAGAGAACCCTTGA	22	9	1	X:56289684:56289769:-	AAGTGGAAACTTAAGGGTTCTCTGGAAAGTCGGTTGTGTTGGATGGTGTTTTGCTGACTTTCCAGAGAACCCTTGAGTTTCTACCT	86	..((((((((((((((((((((((((((((((((.(..((....))..)...))))))))))))))))))))))))))))))))..	-56.1	-1.48	NC&HIST	Low expression
28	rno-miR-n055_3p	GAAGGATGTGTCAGAAGGCAG	21	8	1	X:93448904:93448977:-	GGTGTATGTTTAGCTTTCTTTCGCATCTTTATTGTCAGCCATGGAAGGATGTGTCAGAAGGCAGAACATAATAC	74	.((((((((((.(((((((..(((((((((..((.....))...)))))))))..))))))).)))))).))))	-27.7	-0.92	NC&HIST	Low expression
Note:# miRNAs with very low expression (less than 10 copies) were marked.
