# Supplementary material for: Genome-wide identification of brain miRNAs in response to high-intensity intermittent swimming training in Rattus norvegicus by deep sequencing
Source: BMC Mol Biol. 2019 Jan 15;20:3. doi: 10.1186/s12867-019-0120-4 (PMC6334412; doi:10.1186/s12867-019-0120-4)
Supplement: Supplementary file 4 — Additional file 4: Table S4. Significantly differentially expressed miRNAs between HIST and NC. [file 12867_2019_120_MOESM4_ESM.xls]

## Sheet: diff_miRNAs
Additional file 4:
Table S4.Significantly differentially expressed miRNAs between HIST and NC.
(1)Significantly differentially expressed miRNAs between HIST and NC libraries:
Pairwise	miRNA Name	Sequence	HIST	NC	HIST_std	NC_std	log2(HIST/NC)	P-value	Sig.	Up/Down
HIST-NC	miR-122	TGGAGTGTGACAATGGTGTTTG	52	115	1.8653	5.5668	-1.57744	0.00745055	**	DOWN
HIST-NC	miR-1298	TTCATTCGGCTGTCCAGATGTA	907	2322	32.5349	112.4	-1.78859	6.38013e-18	**	DOWN
HIST-NC	miR-1343	GGGGGACCGCCCCCCGGTCGGC	21	43	0.7533	2.0815	-1.46633	0.0467062	*	DOWN
HIST-NC	miR-141	TAACACTGTCTGGTAAAGATGGC	5975	1094	214.328	52.9569	2.01693	1.01163e-15	**	UP
HIST-NC	miR-141*	TCCATCTTCCAGTGCAGTGTTGG	99	14	3.5512	0.6777	2.38959	0.0323498	*	UP
HIST-NC	miR-182	TTTGGCAATGGTAGAACTCACACCG	1638730	326627	58782.7	15810.9	1.89447	0	**	UP
HIST-NC	miR-183	TATGGCACTGGTAGAATTCACT	623293	125748	22358.1	6087.04	1.87698	0	**	UP
HIST-NC	miR-200a	TAACACTGTCTGGTAACGATGTT	18750	3372	672.579	163.227	2.04282	5.82522e-46	**	UP
HIST-NC	miR-200a*	CATCTTACCGGACAGTGCTGGAG	868	186	31.1359	9.0036	1.79001	0.00182905	**	UP
HIST-NC	miR-200b	TAATACTGCCTGGTAATGATGA	31806	5388	1140.91	260.815	2.12908	1.3198e-81	**	UP
HIST-NC	miR-200b*	CATCTTACTGGGCAGCATTGGA	1752	357	62.8457	17.2812	1.86261	1.4398e-05	**	UP
HIST-NC	miR-200c	TAATACTGCCGGGTAATGATGGA	46586	8818	1671.08	426.85	1.96898	3.45148e-103	**	UP
HIST-NC	miR-263	TGTATGGCACTGGTAGAATTCAC	216	45	7.7481	2.1783	1.83064	0.0327342	*	UP
HIST-NC	miR-263a-5p	TATGGCACTGGAAGAATTCAC	176	51	6.3133	2.4687	1.35464	0.0428241	*	UP
HIST-NC	miR-2881	CGGGGTCGGGGGGGCGGTG	861	297	30.8848	14.3768	1.10315	0.0155909	*	UP
HIST-NC	miR-34c	AGGCAGTGTAGTTAGCTGATTGC	21474	31889	770.291	1543.64	-1.00286	8.66855e-122	**	DOWN
HIST-NC	miR-3897-3p	CGGGGTCGGGGGGCGGTGGGG	29	112	1.0403	5.4215	-2.38169	0.0145581	*	DOWN
HIST-NC	miR-4154-3p	TTTTGTTGGTTTTCGGAACT	93	181	3.336	8.7616	-1.39308	0.0061274	**	DOWN
HIST-NC	miR-429	TAATACTGTCTGGTAATGCCGT	16248	2740	582.83	132.634	2.13562	5.56427e-43	**	UP
HIST-NC	miR-4466	GGGTGGGGTCGGCGGGGG	55	95	1.9729	4.5986	-1.22088	0.0414022	*	DOWN
HIST-NC	miR-448	TTGCATATGTAGGATGTCCCA	876	1754	31.4229	84.9053	-1.43404	6.26621e-12	**	DOWN
HIST-NC	miR-4492	CGGGGCTGGGCGCGCGCCGCG	28	72	1.0044	3.4853	-1.79495	0.049189	*	DOWN
HIST-NC	miR-4497	CTCCGGGACGGCTGGGAAGGC	306	631	10.9765	30.5446	-1.4765	1.29258e-05	**	DOWN
HIST-NC	miR-4508	GAAGCGGGGCTGGGCGCGCGC	72	187	2.5827	9.052	-1.80936	0.00233037	**	DOWN
HIST-NC	miR-4510	TGAGGGAGTAGGTTGTATGGTT	1304	188	46.7756	9.1005	2.36174	6.52929e-06	**	UP
HIST-NC	miR-4651	GGGCTGGGTCGGTCGGGC	42	125	1.5066	6.0508	-2.00583	0.00707894	**	DOWN
HIST-NC	miR-483	AAGACGGGAGAAGAGAAGGGA	118	180	4.2328	8.7132	-1.04159	0.0121555	*	DOWN
HIST-NC	miR-5128	CTTTGAGGGCTGGAGAGATGGCT	25	46	0.8968	2.2267	-1.31205	0.0394599	*	DOWN
HIST-NC	miR-7b	TGGAAGACTTGTGATTTTGTTGT	10554	16287	378.581	788.399	-1.05832	8.66406e-67	**	DOWN
HIST-NC	miR-84a	AGAGGTGTAGAATAAGTG	141	269	5.0578	13.0214	-1.3643	0.00324437	**	DOWN
HIST-NC	miR-96	TTTGGCACTAGCACATTTTTGCT	5826	1012	208.984	48.9875	2.0929	2.46588e-16	**	UP
HIST-NC	rno-miR-n006_3p	TCTCTTGTAGAATGGTCTAGAC	42	0	1.50658	0	7.23513	8.57938e-09	**	UP
HIST-NC	rno-miR-n012_5p	AGGCAGAACTCTGGAAAGAGGC	22	38	0.789159	1.83945	-1.22089	0.00188749	**	DOWN
HIST-NC	rno-miR-n027_5p	AGGGCTAGTTAACAGTTTAGGT	25	42	0.896772	2.03308	-1.18085	0.000394319	**	DOWN
(2)Differential expresssion analysis of miRNAs between HIST and NC libraries:
Pairwise	miRNA Name	Sequence	HIST	NC	HIST_std	NC_std	log2(HIST/NC)	P-value	Sig.	Up/Down
HIST-NC	let-7c	TGAGGTAGTAGGTTGTATGGTT	2314478	1205674	83022.3	58362.6	0.508454	9.18979e-55
HIST-NC	miR-9a-5p	TCTTTGGTTATCTAGCTGTATGA	1889962	1416714	67794.6	68578.4	-0.0165843	0
HIST-NC	let-7f	TGAGGTAGTAGATTGTATAGTT	1754130	1414639	62922.2	68477.9	-0.122071	0
HIST-NC	miR-182	TTTGGCAATGGTAGAACTCACACCG	1638730	326627	58782.7	15810.9	1.89447	0	**	UP
HIST-NC	miR-378	ACTGGACTTGGAGTCAGAAGGC	1544707	1452656	55410	70318.2	-0.343753	0
HIST-NC	miR-143	TGAGATGAAGCACTGTAGCT	1526043	1139450	54740.5	55157	-0.010935	0
HIST-NC	miR-9	TCTTTGGTTATCTAGCTGTATG	1103879	751193	39597.1	36362.7	0.122934	0
HIST-NC	let-7	TGAGGTAGTAGGTTGTATAGTT	804332	490827	28852.1	23759.3	0.280183	5.34959e-80
HIST-NC	let-7b	TGAGGTAGTAGGTTGTGTGGTT	638961	307685	22920.1	14894	0.621881	4.03479e-85
HIST-NC	miR-183	TATGGCACTGGTAGAATTCACT	623293	125748	22358.1	6087.04	1.87698	0	**	UP
HIST-NC	miR-30a	TGTAAACATCCTCGACTGGAAGC	607712	488589	21799.2	23651	-0.117627	0
HIST-NC	miR-30d	TGTAAACATCCCCGACTGGAAGC	594387	413656	21321.2	20023.7	0.090578	1.43543e-296
HIST-NC	miR-127	TCGGATCCGTCTGAGCTTGGC	491449	399720	17628.7	19349.1	-0.134341	0
HIST-NC	let-7-5p	TGAGGTAGTAGGTTGTATAGT	339133	220610	12165	10679	0.18796	1.99647e-88
HIST-NC	miR-24	TGGCTCAGTTCAGCAGGAACAGT	308093	212293	11051.6	10276.4	0.104916	1.10998e-143
HIST-NC	miR-26a	TTCAAGTAATCCAGGATAGG	285016	218341	10223.8	10569.2	-0.0479332	1.28003e-294
HIST-NC	miR-103a	AGCAGCATTGTACAGGGCTATGA	280569	274894	10064.3	13306.7	-0.402913	0
HIST-NC	miR-99b	CACCCGTAGAACCGACCTTGC	279118	167000	10012.2	8083.91	0.308634	2.88408e-23
HIST-NC	miR-379	TGGTAGACTATGGAACGTAGG	272494	226457	9774.59	10962	-0.165406	0
HIST-NC	miR-181a	AACATTCAACGCTGTCGGTGA	230246	162097	8259.12	7846.57	0.0739257	9.67189e-131
HIST-NC	let-7g	TGAGGTAGTAGTTTGTACAGTT	227155	185745	8148.25	8991.29	-0.142039	0
HIST-NC	let-7e	TGAGGTAGGAGGTTGTATAGTT	208672	128485	7485.24	6219.53	0.267244	6.30899e-29
HIST-NC	miR-30e	TGTAAACATCCTTGACTGGAAGC	175349	133549	6289.92	6464.66	-0.039533	4.73309e-177
HIST-NC	miR-101	GTACAGTACTGTGATAACTGA	154014	109856	5524.61	5317.76	0.0550548	5.56751e-99
HIST-NC	miR-29a	TAGCACCATCTGAAATCGGTT	135687	92517	4867.21	4478.44	0.120099	6.43941e-61
HIST-NC	miR-434-3p	TTTGAACCATCACTCGACTCCT	134159	103955	4812.4	5032.11	-0.0644083	2.77848e-152
HIST-NC	miR-128	TCACAGTGAACCGGTCTCTTT	132801	103092	4763.69	4990.34	-0.0670594	2.4983e-152
HIST-NC	miR-101a	TACAGTACTGTGATAGCTGAAG	129934	97447	4660.84	4717.08	-0.0173037	3.92952e-120
HIST-NC	miR-30e*	CTTTCAGTCGGATGTTTACAGC	108437	83983	3889.73	4065.34	-0.0637051	1.05422e-123
HIST-NC	miR-124	TAAGGCACGCGGTGAATGC	99548	82918	3570.87	4013.78	-0.168686	9.2276e-171
HIST-NC	miR-100	AACCCGTAGATCCGAACTTGT	98251	63838	3524.35	3090.18	0.189664	1.64086e-29
HIST-NC	miR-411	ATAGTGGACCGTATAGCGTACG	93945	82727	3369.89	4004.54	-0.248935	1.25683e-211
HIST-NC	miR-30a*	CTTTCAGTCGGATGTTTGCAGC	93753	73118	3363	3539.4	-0.0737548	2.72307e-112
HIST-NC	miR-191	CAACGGAATCCCAAAAGCAGCTG	93138	67221	3340.94	3253.94	0.0380649	1.08382e-67
HIST-NC	miR-146b	TGAGAACTGAATTCCATAGGCTGT	91033	66575	3265.43	3222.67	0.0190161	8.48652e-73
HIST-NC	let-7i	TGAGGTAGTAGTTTGTGCTGT	90040	74605	3229.81	3611.38	-0.161099	9.84638e-151
HIST-NC	miR-383	CAGATCAGAAGGTGACTGTGG	87113	57337	3124.82	2775.49	0.171029	3.44736e-30
HIST-NC	miR-151-3p	CTAGACTGAGGCTCCTTGAGG	78077	55668	2800.69	2694.7	0.0556564	7.16158e-53
HIST-NC	miR-744	TGCGGGGCTAGGGCTAACAGC	76857	65540	2756.93	3172.57	-0.202592	1.10411e-149
HIST-NC	miR-21	TAGCTTATCAGACTGATGTTGA	71445	45398	2562.79	2197.57	0.221811	1.13235e-18
HIST-NC	let-7d	AGAGGTAGTAGGTTGCATAGTT	65664	48687	2355.42	2356.77	-0.000826977	3.47685e-59
HIST-NC	miR-125b-5p	TCCCTGAGACCCTAACTTGTGA	61531	41916	2207.17	2029.01	0.121419	1.24679e-13
HIST-NC	miR-148a	TCAGTGCACTACAGAACTTTGT	59117	52850	2120.58	2558.29	-0.270723	4.40652e-63
HIST-NC	miR-30a-5p	TGTAAACATCCTCGACTGGAAGCT	59025	43702	2117.28	2115.47	0.00123385	1.92445e-23
HIST-NC	miR-181b	AACATTCATTGCTGTCGGTGG	58650	39576	2103.83	1915.74	0.135112	3.3302e-12
HIST-NC	miR-138	AGCTGGTGTTGTGAATCAGGC	54954	44704	1971.25	2163.97	-0.134572	1.29618e-37
HIST-NC	miR-7	TGGAAGACTAGTGATTTTGTTGTT	52229	67205	1873.5	3253.17	-0.79611	1.94024e-199
HIST-NC	miR-27b	TTCACAGTGGCTAAGTTCTGC	46616	33551	1672.16	1624.09	0.0420764	5.35848e-16
HIST-NC	miR-200c	TAATACTGCCGGGTAATGATGGA	46586	8818	1671.08	426.85	1.96898	3.45148e-103	**	UP
HIST-NC	miR-9*	ATAAAGCTAGATAACCGAAAGT	45994	32176	1649.84	1557.53	0.0830677	4.02942e-13
HIST-NC	miR-219-2-3p	AGAATTGTGGCTGGACATCTGT	42596	28851	1527.96	1396.58	0.129704	6.88005e-10
HIST-NC	miR-379-5p	TGGTAGACTATGGAACGTAGGT	42057	33601	1508.62	1626.51	-0.108551	7.9547e-27
HIST-NC	miR-9a	TCTTTGGTTATCTAGCTGTATGAT	41073	30870	1473.32	1494.31	-0.0204081	9.52815e-19
HIST-NC	miR-129-5p	CTTTTTGCGGTCTGGGCTTGC	40604	35258	1456.5	1706.72	-0.228722	6.96254e-39
HIST-NC	miR-124a	TTAAGGCACGCGGTGAATGC	40211	31330	1442.4	1516.58	-0.0723476	1.32852e-22
HIST-NC	miR-140*	ACCACAGGGTAGAACCACGGAC	35989	28626	1290.96	1385.69	-0.102163	7.84095e-23
HIST-NC	miR-134	TGTGACTGGTTGACCAGAGGGG	35700	30411	1280.59	1472.09	-0.201062	1.33014e-31
HIST-NC	miR-148b-3p	TCAGTGCATCACAGAACTTTGT	35599	32966	1276.97	1595.77	-0.321535	2.37004e-45
HIST-NC	miR-541	AAGGGATTCTGATGTTGGTCACACT	35163	28185	1261.33	1364.34	-0.113262	3.05534e-23
HIST-NC	miR-140	TACCACAGGGTAGAACCACGGA	33268	24734	1193.35	1197.29	-0.00475346	9.26594e-15
HIST-NC	miR-200b	TAATACTGCCTGGTAATGATGA	31806	5388	1140.91	260.815	2.12908	1.3198e-81	**	UP
HIST-NC	miR-7-5p	TGGAAGACTAGTGATTTTGTTGT	30928	39492	1109.41	1911.68	-0.78504	8.97587e-117
HIST-NC	miR-30c	TGTAAACATCCTACACTCTCAGC	29977	17399	1075.3	842.227	0.352459	0.00378841
HIST-NC	miR-126a	TCGTACCGTGAGTAATAATGC	28425	23206	1019.63	1123.32	-0.139731	4.71775e-21
HIST-NC	miR-139-3p	TGGAGACGCGGCCCTGTTGGA	26965	23312	967.258	1128.46	-0.222378	3.33961e-26
HIST-NC	miR-30e-5p	TGTAAACATCCTTGACTGGAAGCT	23796	16961	853.583	821.025	0.0561048	6.12071e-09
HIST-NC	miR-664-2*	CTGGCTGGGGAAAATGATTGGA	23574	12957	845.62	627.205	0.431072	0.00894621
HIST-NC	miR-382	GAAGTTGTTCGTGGTGGATTCG	22279	18686	799.167	904.527	-0.178666	2.01522e-19
HIST-NC	miR-34c	AGGCAGTGTAGTTAGCTGATTGC	21474	31889	770.291	1543.64	-1.00286	8.66855e-122	**	DOWN
HIST-NC	miR-125a	TCCCTGAGACCCTTTAACCTGT	20899	12204	749.665	590.755	0.343687	0.00500811
HIST-NC	miR-378c	ACTGGACTTGGAGTCAGAAGGT	20465	16509	734.097	799.145	-0.122487	4.57497e-15
HIST-NC	miR-221*	ACCTGGCATACAATGTAGATTTCTGT	20347	25182	729.864	1218.98	-0.73997	4.72328e-71
HIST-NC	miR-98	TGAGGTAGTAAGTTGTATTGT	20081	16512	720.323	799.291	-0.150077	3.3532e-16
HIST-NC	miR-132	TAACAGTCTACAGCCATGGTCG	19918	11796	714.476	571.005	0.323382	0.00380103
HIST-NC	miR-200a	TAACACTGTCTGGTAACGATGTT	18750	3372	672.579	163.227	2.04282	5.82522e-46	**	UP
HIST-NC	miR-23b	ATCACATTGCCAGGGATTACC	18423	11235	660.849	543.849	0.281115	0.00191304
HIST-NC	miR-101b	TACAGTACTGTGATAGCTGA	18333	12866	657.62	622.8	0.0784863	6.65613e-07
HIST-NC	miR-380-5p	ATGGTTGACCATAGAACATGC	18007	16139	645.927	781.235	-0.274386	2.86875e-21
HIST-NC	miR-137	TTATTGCTTAAGAATACGCGTAG	17265	14468	619.31	700.347	-0.177408	1.62079e-15
HIST-NC	miR-29b	TAGCACCATTTGAAATCAGTGTT	16733	9448	600.227	457.346	0.392222	0.00955706
HIST-NC	miR-1224	GTGAGGACTGGGGAGGTGGA	16522	10193	592.658	493.409	0.264417	0.00175472
HIST-NC	miR-1839	AAGGTAGATAGAACAGGTCTTG	16500	13170	591.869	637.516	-0.107182	4.3855e-12
HIST-NC	miR-429	TAATACTGTCTGGTAATGCCGT	16248	2740	582.83	132.634	2.13562	5.56427e-43	**	UP
HIST-NC	miR-126-3p	TCGTACCGTGAGTAATAATGCG	15799	9676	566.724	468.383	0.274957	0.00240121
HIST-NC	miR-99a	AACCCGTAGATCCGATCTTGT	15759	11466	565.289	555.031	0.0264208	1.56914e-07
HIST-NC	miR-16	TAGCAGCACGTAAATATTGGCG	15170	9990	544.161	483.582	0.170272	0.000149575
HIST-NC	miR-1224-5p	GTGAGGACTGGGGAGGTGGAGGG	15084	11756	541.076	569.069	-0.0727711	4.35546e-10
HIST-NC	miR-330*	CAAAGCACAGGGCCTGCAGAGA	14793	11169	530.638	540.654	-0.0269784	1.36712e-08
HIST-NC	miR-598	TACGTCATCGTCGTCATCGTTATC	13512	9810	484.687	474.869	0.0295232	1.00771e-06
HIST-NC	miR-381	TATACAAGGGCAAGCTCTCTGT	13118	12113	470.554	586.35	-0.317401	4.76651e-18
HIST-NC	miR-340-5p	TTATAAAGCAATGAGACTGATT	13028	14189	467.326	686.842	-0.55555	8.2816e-32
HIST-NC	miR-26b	TTCAAGTAATTCAGGATAGGTT	12986	9366	465.819	453.377	0.0390592	2.45467e-06
HIST-NC	miR-93	CAAAGTGCTGTTCGTGCAGGTAG	12430	9494	445.875	459.573	-0.0436548	4.91905e-08
HIST-NC	miR-9a*	TAAAGCTAGATAACCGAAAGTA	11986	8214	429.948	397.612	0.1128	7.29513e-05
HIST-NC	miR-146b-5p	TGAGAACTGAATTCCATAGGCT	11684	7810	419.115	378.056	0.148747	0.000262052
HIST-NC	miR-192	CTGACCTATGAATTGACAGC	11576	10731	415.241	519.452	-0.323041	1.66427e-16
HIST-NC	miR-184	TGGACGGAGAACTGATAAGGGT	11474	5626	411.582	272.336	0.595794	0.00441127
HIST-NC	miR-218a	TTGTGCTTGATCTAACCATGTGG	11206	9893	401.969	478.887	-0.252601	2.0153e-13
HIST-NC	miR-151-5p	TCGAGGAGCTCACAGTCTAGT	11043	7818	396.122	378.443	0.0658677	2.54887e-05
HIST-NC	miR-139	TCTACAGTGCACGTGTCTCCAGT	11000	7316	394.579	354.143	0.155984	0.000432298
HIST-NC	miR-186	CAAAGAATTCTCCTTTTGGGCT	10660	7444	382.383	360.339	0.0856647	6.03476e-05
HIST-NC	miR-1a	TGGAATGTAAAGAAGTATGTAT	10649	8204	381.989	397.128	-0.0560745	1.82368e-07
HIST-NC	miR-7b	TGGAAGACTTGTGATTTTGTTGT	10554	16287	378.581	788.399	-1.05832	8.66406e-67	**	DOWN
HIST-NC	miR-206	TGGAATGTAAGGAAGTGTGTGG	10427	6216	374.026	300.896	0.313873	0.0074557
HIST-NC	miR-23a	ATCACATTGCCAGGGATTTCC	9833	6494	352.718	314.353	0.166131	0.000834522
HIST-NC	miR-27a	TTCACAGTGGCTAAGTTCCGC	9738	7088	349.31	343.106	0.0258536	1.3414e-05
HIST-NC	miR-30b	TGTAAACATCCTACACTCAGCT	9667	4798	346.764	232.255	0.578242	0.0068663
HIST-NC	miR-330	TCTCTGGGCCTGTGTCTTAGGA	9556	8293	342.782	401.436	-0.227881	5.28943e-11
HIST-NC	miR-181d	AACATTCATTGTTGTCGGTGGG	9122	6659	327.214	322.34	0.0216517	1.94204e-05
HIST-NC	miR-127*	CTGAAGCTCAGAGGGCTCTGA	8882	7311	318.605	353.901	-0.151577	1.49215e-08
HIST-NC	miR-1	TGGAATGTAAAGAAGTATGT	8865	6491	317.995	314.208	0.0172869	2.06252e-05
HIST-NC	miR-221	AGCTACATTGTCTGCTGGGTTT	8680	6170	311.359	298.669	0.0600315	8.01647e-05
HIST-NC	miR-30b-3p	CTTTCAGTCGGATGTTTGCAG	8517	6549	305.512	317.015	-0.0533225	2.2301e-06
HIST-NC	miR-125a-5p	TCCCTGAGACCCTTTAACCTGTGA	8045	4902	288.581	237.289	0.282329	0.00763731
HIST-NC	miR-434*	AGCTCGACTCATGGTTTGAACC	7774	5947	278.86	287.874	-0.045898	6.05589e-06
HIST-NC	miR-328a	CTGGCCCTCTCTGCCCTTCCGT	7647	4479	274.305	216.813	0.339324	0.0118078
HIST-NC	miR-872	AAGGTTACTTGTTAGTTCAGG	7512	6552	269.462	317.16	-0.235131	2.09912e-09
HIST-NC	miR-195	TAGCAGCACAGAAATATTGGCA	7405	6722	265.624	325.389	-0.292784	1.42643e-10
HIST-NC	miR-185	TGGAGAGAAAGGCAGTTCCTGA	7305	5935	262.037	287.293	-0.132757	4.16275e-07
HIST-NC	miR-3068	TTGGAGTTCATGCAAGTTCTAACC	7135	6063	255.939	293.49	-0.197511	3.5017e-08
HIST-NC	miR-338*	AACAATATCCTGGTGCTGAGT	6827	3934	244.89	190.432	0.362862	0.0146877
HIST-NC	miR-22	AAGCTGCCAGTTGAAGAACTGT	6633	3921	237.931	189.803	0.326047	0.012326
HIST-NC	miR-153	TTGCATAGTCACAAAAGTGATC	6594	4397	236.532	212.844	0.152241	0.00200528
HIST-NC	miR-485	AGAGGCTGGCCGTGATGAATTCG	6538	8220	234.524	397.903	-0.762682	1.74695e-25
HIST-NC	miR-219-3p	AGAATTGTGGCTGGACATCTG	6342	4220	227.493	204.276	0.155302	0.00223975
HIST-NC	miR-149	TCTGGCTCCGTGTCTTCACTCCC	6293	4049	225.735	195.999	0.203789	0.00454716
HIST-NC	miR-152	TCAGTGCATGACAGAACTTGG	6260	5339	224.552	258.443	-0.2028	1.60344e-07
HIST-NC	miR-136*	CATCATCGTCTCAAATGAGTCT	6235	4532	223.655	219.379	0.0278483	0.000233444
HIST-NC	miR-141	TAACACTGTCTGGTAAAGATGGC	5975	1094	214.328	52.9569	2.01693	1.01163e-15	**	UP
HIST-NC	miR-1c	TGGAATGTAAAGAAGTATGTAC	5906	4055	211.853	196.289	0.110086	0.0014071
HIST-NC	miR-126	TCGTACCGTGAGTAATAATGCGA	5902	4150	211.71	200.888	0.0756995	0.000738641
HIST-NC	miR-128-2*	GGGGGCCGATGCACTGTAAGAGA	5862	4325	210.275	209.359	0.00629978	0.00017711
HIST-NC	miR-30c-2*	CTGGGAGAAGGCTGTTTACTCT	5862	6324	210.275	306.124	-0.541837	3.35337e-15
HIST-NC	miR-96	TTTGGCACTAGCACATTTTTGCT	5826	1012	208.984	48.9875	2.0929	2.46588e-16	**	UP
HIST-NC	miR-1843-5p	TATGGAGGTCTCTGTCTGACT	5810	5710	208.41	276.402	-0.407346	2.15555e-11
HIST-NC	miR-422a	ACTGGACTTGGGGTCAGAAGGC	5753	5956	206.365	288.31	-0.482422	3.04167e-13
HIST-NC	miR-146a	TGAGAACTGAATTCCATGGGTT	5703	4523	204.571	218.943	-0.0979521	1.39777e-05
HIST-NC	miR-1957	CAGTCGGTAGAGCATCAGA	5665	4474	203.208	216.571	-0.0918827	1.46546e-05
HIST-NC	miR-16b	TAGCAGCACGTAAATATTGGC	5651	4304	202.706	208.342	-0.0395649	7.7289e-05
HIST-NC	miR-760-3p	TCGGCTCTGGGTCTGTGGGGA	5617	4672	201.487	226.156	-0.166634	1.57131e-06
HIST-NC	miR-3099	TAGGCTAGAAAGAGGTTGGGGA	5549	3760	199.047	182.009	0.129102	0.00214323
HIST-NC	miR-1843-3p	TCTGATCGTTCACCTCCATACA	5366	3874	192.483	187.527	0.0376296	0.000442171
HIST-NC	miR-488	TTGAAAGGCTGTTTCTTGGTC	5253	4398	188.43	212.893	-0.1761	2.0686e-06
HIST-NC	miR-92b	TATTGCACTCGTCCCGGCCTCC	5234	4100	187.748	198.467	-0.080103	4.5168e-05
HIST-NC	miR-582*	AACCTGTTGAACAACTGAACCC	5217	3706	187.138	179.395	0.0609644	0.000898154
HIST-NC	miR-222	AGCTACATCTGGCTACTGGGTCT	5096	3476	182.798	168.262	0.119544	0.00245439
HIST-NC	miR-423-5p	TGAGGGGCAGAGAGCGAGACTTT	4894	5529	175.552	267.64	-0.608397	7.9718e-15
HIST-NC	miR-664*	GCTGGCTGGGGAAAATGATTGGA	4763	2383	170.853	115.353	0.566698	0.0147759
HIST-NC	miR-320a	AAAAGCTGGGTTGAGAGGGCGA	4756	3972	170.602	192.271	-0.17251	7.19199e-06
HIST-NC	miR-320	AAAAGCTGGGTTGAGAGGGCGAA	4692	3638	168.306	176.103	-0.0653353	0.000107126
HIST-NC	miR-218	TTGTGCTTGATCTAACCATGT	4578	3292	164.217	159.355	0.0433602	0.00103572
HIST-NC	miR-341	TCGGTCGATCGGTCGGTCGGT	4459	3600	159.948	174.264	-0.12367	4.05101e-05
HIST-NC	miR-135a	TATGGCTTTTTATTCCTATGTGA	4378	3161	157.043	153.013	0.037498	0.00106614
HIST-NC	miR-150	TCTCCCAACCCTTGTACCAGTG	4311	2128	154.639	103.009	0.586131	0.0148965
HIST-NC	miR-338-3p	TCCAGCATCAGTGATTTTGTTG	4108	2143	147.357	103.736	0.506411	0.0203569
HIST-NC	miR-770-3p	GTGGGCCTGACGTGGAGCTGG	4069	3374	145.958	163.324	-0.162179	2.98671e-05
HIST-NC	miR-181c	AACATTCAACCTGTCGGTGAGT	4058	2933	145.564	141.977	0.0359994	0.00141195
HIST-NC	miR-212-3p	TAACAGTCTCCAGTCACGGCCA	4027	2254	144.452	109.109	0.404825	0.021236
HIST-NC	miR-138b	AGCTGGTGTTGTGAATCAGGCCGA	3884	2550	139.322	123.437	0.174652	0.00755484
HIST-NC	miR-4006b-5p	TTGGAACAATGTAGGTAAGGG	3841	5118	137.78	247.745	-0.846491	2.08186e-18
HIST-NC	miR-92a	TATTGCACTTGTCCCGGCCTGT	3776	2550	135.448	123.437	0.133968	0.00538733
HIST-NC	miR-29c	TAGCACCATTTGAAATCGGTTA	3719	2766	133.404	133.893	-0.0052797	0.000899602
HIST-NC	miR-125b*	ACAAGTCAGGCTCTTGGGACC	3647	3368	130.821	163.034	-0.317575	1.07119e-06
HIST-NC	miR-129	CTTTTTGCGGTCTGGGCTTGCA	3603	2816	129.243	136.313	-0.0768414	0.000343308
HIST-NC	miR-2487	TGGCTCTAAGGGCTGGGTCGGTCGGG	3588	4384	128.705	212.215	-0.721462	6.12557e-14
HIST-NC	miR-434-5p	GCTCGACTCATGGTTTGAACC	3588	2932	128.705	141.928	-0.141099	0.000103799
HIST-NC	miR-338	TCCAGCATCAGTGATTTTGTTGA	3546	2238	127.198	108.334	0.23159	0.0128004
HIST-NC	miR-212	TAACAGTCTCCAGTCACGGCC	3533	2143	126.732	103.736	0.288869	0.0168772
HIST-NC	miR-136	ACTCCATTTGTTTTGATGATGG	3511	2178	125.943	105.43	0.256485	0.0151267
HIST-NC	miR-25	CATTGCACTTGTCTCGGTCTGA	3478	2382	124.759	115.305	0.113693	0.00543226
HIST-NC	miR-384-5p	TGTAAACAATTCCTAGGCAATGT	3461	2351	124.149	113.804	0.125521	0.00556875
HIST-NC	miR-2478	TCGTATCCCACTTCTGACACCA	3453	2523	123.862	122.13	0.0203172	0.0018467
HIST-NC	miR-542-3p	TGTGACAGATTGATAACTGA	3424	2573	122.822	124.55	-0.0201618	0.000987655
HIST-NC	miR-376b*	GTGGATATTCCTTCTATGGTT	3332	2359	119.522	114.191	0.0658198	0.00368243
HIST-NC	miR-181a*	ACCATCGACCGTTGATTGTACC	3102	2310	111.271	111.819	-0.00708768	0.00160957
HIST-NC	miR-300	TATGCAAGGGCAAGCTCTCTTC	3041	2122	109.083	102.719	0.0867286	0.00490894
HIST-NC	miR-433	ATCATGATGGGCTCCTCGGTGT	3024	2299	108.474	111.287	-0.0369411	0.00123589
HIST-NC	miR-203	GTGAAATGTTTAGGACCACTAG	2981	1938	106.931	93.8121	0.188834	0.0116545
HIST-NC	miR-126*	CATTATTACTTTTGGTACGC	2936	2148	105.317	103.978	0.0184642	0.00262356
HIST-NC	miR-369-3p	AATAATACATGGTTGATCTTT	2935	2243	105.281	108.576	-0.0444615	0.00111922
HIST-NC	miR-361-5p	TTATCAGAATCTCCAGGGGTAC	2859	1864	102.555	90.23	0.184716	0.0127836
HIST-NC	miR-532-5p	CATGCCTTGAGTGTAGGACTGT	2809	2010	100.761	97.2974	0.0504671	0.00460135
HIST-NC	miR-130a	CAGTGCAATGTTAAAAGGGCAT	2763	2151	99.1112	104.123	-0.0711646	0.00109209
HIST-NC	let-7d*	CTATACGACCTGCTGCCTTTCT	2741	1525	98.322	73.8201	0.413501	0.0259166
HIST-NC	miR-125-2*	ACGGGTTAGGCTCTTGGGAGC	2706	1961	97.0665	94.9254	0.0321793	0.00381497
HIST-NC	miR-204	TTCCCTTTGTCATCCTATGCCT	2696	2168	96.7078	104.946	-0.117938	0.000641302
HIST-NC	miR-485-5p	AGAGGCTGGCCGTGATGAATTC	2636	3741	94.5556	181.089	-0.937466	2.99765e-15
HIST-NC	miR-486-5p	TCCTGTACTGAGCTGCCCCGAG	2567	1596	92.0805	77.257	0.25323	0.019219
HIST-NC	miR-129-3p	AAGCCCTTACCCCAAAAAGCAT	2513	1857	90.1435	89.8912	0.00404358	0.00337368
HIST-NC	miR-139-5p	TCTACAGTGCACGTGTCTCCAG	2488	1587	89.2467	76.8214	0.216291	0.0161175
HIST-NC	miR-708	AAGGAGCTTACAATCTAGCTGGG	2474	1829	88.7445	88.5358	0.00339677	0.00346929
HIST-NC	miR-124-3p	TAAGGCACGCGGTGAATGCCAAA	2317	1527	83.1128	73.917	0.169164	0.0139269
HIST-NC	miR-409-3p	GAATGTTGCTCGGTGAACCCCT	2267	1814	81.3192	87.8097	-0.110784	0.00119397
HIST-NC	miR-410	AATATAACACAGATGGCCTGT	2245	2034	80.5301	98.4591	-0.289996	0.000119823
HIST-NC	miR-708*	CAACTAGACTGTGAGCTTCT	2225	1574	79.8127	76.1921	0.0669769	0.00820191
HIST-NC	miR-384-3p	ATTCCTAGAAATTGTTCACAAT	2214	1498	79.4181	72.5132	0.131224	0.0109691
HIST-NC	miR-325-3p	TTTATTGAGCACCTCCTATCA	2148	1223	77.0506	59.2013	0.380177	0.0287809
HIST-NC	miR-652	AATGGCGCCACTAGGGTTGTG	2143	1292	76.8713	62.5414	0.297634	0.024307
HIST-NC	miR-337*	CGGCGTCATGCAGGAGTTGATT	2110	1506	75.6875	72.9004	0.0541283	0.00797775
HIST-NC	miR-24b	TGGCTCAGTTCAGCAGGAA	2078	1534	74.5396	74.2558	0.00550336	0.00607141
HIST-NC	miR-125b-1*	ACGGGTTAGGCTCTTGGGAGT	2027	1422	72.7102	68.8343	0.0790301	0.0100028
HIST-NC	miR-423*	TGAGGGGCAGAGAGCGAGACTTTT	2022	2321	72.5309	112.352	-0.631356	1.48106e-07
HIST-NC	miR-380*	TATGTAGTATGGTCCACATCT	1957	1267	70.1993	61.3312	0.194835	0.019382
HIST-NC	miR-126-5p	CATTATTACTTTTGGTACGCG	1954	1491	70.0917	72.1743	-0.0422416	0.00424453
HIST-NC	miR-664	TATTCATTTACTCCCCAGCCTAC	1948	1355	69.8764	65.591	0.0913074	0.0109032
HIST-NC	miR-423-3p	AGCTCGGTCTGAGGCCCCTCAGT	1864	1174	66.8633	56.8294	0.234577	0.0227943
HIST-NC	miR-335	TCAAGAGCAATAACGAAAAATG	1830	1477	65.6437	71.4966	-0.123218	0.00269991
HIST-NC	miR-1298*	CATCTGGGCAACTGATTGAACT	1799	1909	64.5317	92.4083	-0.518014	8.04088e-06
HIST-NC	miR-376b	ATCATGGAGGAACATCCACTT	1759	1069	63.0968	51.7467	0.2861	0.026915
HIST-NC	miR-200b*	CATCTTACTGGGCAGCATTGGA	1752	357	62.8457	17.2812	1.86261	1.4398e-05	**	UP
HIST-NC	miR-323	CACATTACACGGTCGACCTCT	1738	1281	62.3436	62.0089	0.00776617	0.00760083
HIST-NC	miR-212-5p	ACCTTGGCTCTAGACTGCTTACT	1735	1225	62.2359	59.2982	0.0697587	0.0120219
HIST-NC	miR-106b	TAAAGTGCTGACAGTGCAGATA	1723	1134	61.8055	54.8931	0.17111	0.0196256
HIST-NC	miR-15a	TAGCAGCACATAATGGTTTGTGGA	1646	1085	59.0434	52.5212	0.168876	0.019164
HIST-NC	miR-431*	TGCAGGTCGTCTTGCAGGGCTTC	1633	1244	58.5771	60.2179	-0.0398556	0.00703332
HIST-NC	miR-187	TCGTGTCTTGTGTTGCAGCCGG	1593	998	57.1423	48.3098	0.242243	0.0268404
HIST-NC	miR-4206-3p	ATTGGATGGTTTAGTGAGGC	1593	2354	57.1423	113.949	-0.995761	4.92799e-11
HIST-NC	miR-3068*	GTGAATTGCAGTACTCCAACA	1567	1321	56.2096	63.9452	-0.18602	0.00186965
HIST-NC	miR-2779	TCGTTTCCGGCTCGAAGGACCA	1566	2066	56.1738	100.008	-0.832148	1.25327e-08
HIST-NC	miR-487b	AATCGTACAGGGTCATCCACTT	1563	943	56.0662	45.6475	0.296595	0.0294915
HIST-NC	miR-375	TTTGTTCGTTCGGCTCGCGTGA	1541	852	55.277	41.2425	0.422548	0.0349262
HIST-NC	miR-672	TGAGGTTGGTGTACTGTGTGTGA	1529	911	54.8465	44.0985	0.31467	0.0318924
HIST-NC	miR-495	AAACAAACATGGTGCACTTCTT	1506	916	54.0215	44.3405	0.284909	0.0308473
HIST-NC	miR-3968	TCGAATCCCACTTCTGACACCA	1503	1186	53.9139	57.4103	-0.0906523	0.005692
HIST-NC	miR-125b-2*	ACAAGTCAGGCTCTTGGGAC	1498	1443	53.7345	69.8508	-0.378428	0.000247484
HIST-NC	miR-326	CCTCTGGGCCCTTCCTCCAGT	1496	881	53.6628	42.6463	0.331502	0.0325402
HIST-NC	miR-107	AGCAGCATTGTACAGGGCTAT	1483	1429	53.1965	69.1731	-0.37888	0.000250894
HIST-NC	miR-30b*	CTGGGATGTGGATGTTTACGTC	1469	759	52.6943	36.7407	0.520268	0.0348877
HIST-NC	miR-3473b	TAGGGCTGGAGAGATGGCTCA	1427	1296	51.1877	62.735	-0.293473	0.000783792
HIST-NC	miR-132*	ACCGTGGCTTTCGATTGTTACT	1403	999	50.3268	48.3582	0.0575663	0.0151168
HIST-NC	miR-148b*	GAAGTTCTGTTATACACTCAGGC	1332	1057	47.78	51.1658	-0.098773	0.0068581
HIST-NC	miR-342	TCTCACACAGAAATCGCACCCGTC	1318	802	47.2778	38.8221	0.284285	0.0320118
HIST-NC	miR-4510	TGAGGGAGTAGGTTGTATGGTT	1304	188	46.7756	9.1005	2.36174	6.52929e-06	**	UP
HIST-NC	miR-3559-5p	TGACAGACTTAGTACTACATGA	1301	1039	46.668	50.2945	-0.107967	0.00707834
HIST-NC	miR-378b	CTGGACTTGGAGTCAGAAGGA	1256	1070	45.0538	51.7951	-0.201167	0.0031686
HIST-NC	miR-34a	TGGCAGTGTCTTAGCTGGTTGT	1241	685	44.5157	33.1586	0.424931	0.0387465
HIST-NC	miR-9b	TCTTTGGTTACCTAGCTGTATGA	1225	806	43.9418	39.0158	0.171535	0.0267664
HIST-NC	miR-369-5p	AGATCGACCGTGTTATATTCGC	1192	895	42.7581	43.324	-0.0189687	0.0139501
HIST-NC	miR-20a	TAAAGTGCTTATAGTGCAGGTAG	1173	779	42.0765	37.7088	0.158113	0.025514
HIST-NC	miR-425	AATGACACGATCACTCCCGTTGA	1171	695	42.0048	33.6426	0.320265	0.0362856
HIST-NC	miR-708-3p	AACTAGACTGTGAGCTTCTAGA	1135	780	40.7134	37.7572	0.108752	0.0233207
HIST-NC	miR-582-3p	TAACCTGTTGAACAACTGAACC	1123	780	40.283	37.7572	0.0934193	0.0210717
HIST-NC	miR-3535	TGGATATGATGACTGATTACCTGAGA	1111	949	39.8525	45.9379	-0.205015	0.00461464
HIST-NC	miR-322	CAGCAGCAATTCATGTTTTGGA	1108	634	39.7449	30.6898	0.373011	0.0397814
HIST-NC	miR-190	TGATATGTTTGATATATTAGG	1090	821	39.0992	39.7419	-0.0235218	0.0134621
HIST-NC	miR-135b	TATGGCTTTTCATTCCTATGTGA	1077	576	38.6329	27.8822	0.470486	0.0415561
HIST-NC	miR-17	CAAAGTGCTTACAGTGCAGGTAG	1075	600	38.5612	29.044	0.40891	0.0414735
HIST-NC	miR-28-3p	CACTAGATTGTGAGCTCCTGGA	1073	778	38.4894	37.6604	0.0314129	0.0165899
HIST-NC	miR-145	GTCCAGTTTTCCCAGGAATCCCT	1070	834	38.3818	40.3711	-0.0729005	0.0115706
HIST-NC	miR-10a	TACCCTGTAGATCCGAATTTGT	1036	799	37.1622	38.6769	-0.0576363	0.0119782
HIST-NC	miR-739	AAGGCCGAAGTGGAGAAGGG	1014	942	36.3731	45.5991	-0.326133	0.00182467
HIST-NC	miR-181d-5p	AACATTCATTGTTGTCGGTGGGTT	1011	619	36.2654	29.9637	0.275378	0.0373721
HIST-NC	miR-106b*	CCGCACTGTGGGTACTTGCTG	1009	602	36.1937	29.1408	0.312698	0.0399117
HIST-NC	miR-539*	CATACAAGGGTAATTTCTTTT	1006	722	36.0861	34.9496	0.0461673	0.0209357
HIST-NC	miR-329	AACACACCCAGCTAACCTTTTT	1003	541	35.9785	26.188	0.458229	0.0433025
HIST-NC	miR-370	GCCTGCTGGGGTGGAACCTGGT	1002	670	35.9426	32.4325	0.148255	0.0310935
HIST-NC	miR-344	TGATCTAGCCAAAGCCTGACTGT	1001	738	35.9067	35.7241	0.0073554	0.0178214
HIST-NC	miR-496	AGTATTACATGGCCAATCTCC	966	735	34.6513	35.5789	-0.0381124	0.0155137
HIST-NC	miR-335*	TTTTTCATTATTGCTCCTGACC	954	630	34.2208	30.4962	0.166244	0.033271
HIST-NC	miR-324-3p	CCACTGCCCCAGGTGCTGCTGG	943	478	33.8262	23.1384	0.547852	0.043091
HIST-NC	miR-374	ATATAATACAACCTGCTAAGT	918	559	32.9295	27.0593	0.283256	0.0408046
HIST-NC	miR-1298	TTCATTCGGCTGTCCAGATGTA	907	2322	32.5349	112.4	-1.78859	6.38013e-18	**	DOWN
HIST-NC	miR-10b	TACCCTGTAGAACCGAATTTGT	890	501	31.9251	24.2517	0.396605	0.0455956
HIST-NC	miR-1285	CTGGGCAACATAGCGAGACCCCGTCTCTA	889	1198	31.8892	57.9912	-0.862766	6.12857e-06
HIST-NC	miR-448	TTGCATATGTAGGATGTCCCA	876	1754	31.4229	84.9053	-1.43404	6.26621e-12	**	DOWN
HIST-NC	miR-28-5p	AAGGAGCTCACAGTCTATTGAG	869	662	31.1718	32.0452	-0.0398668	0.0179876
HIST-NC	miR-200a*	CATCTTACCGGACAGTGCTGGAG	868	186	31.1359	9.0036	1.79001	0.00182905	**	UP
HIST-NC	miR-2881	CGGGGTCGGGGGGGCGGTG	861	297	30.8848	14.3768	1.10315	0.0155909	*	UP
HIST-NC	miR-99b*	CAAGCTCGTGTCTGTGGGTCCG	858	636	30.7772	30.7866	-0.000440562	0.0214664
HIST-NC	miR-148a*	AAAGTTCTGAGACACTCTGACT	856	657	30.7055	31.8032	-0.0506748	0.0179876
HIST-NC	miR-144*	GGATATCATCATATACTGTAAGT	837	580	30.0239	28.0759	0.0967791	0.0302695
HIST-NC	miR-1843b-5p	ATGGAGGTCTCTGTCTGACTT	836	731	29.988	35.3853	-0.238765	0.00792948
HIST-NC	miR-667*	CGGTGCTGGTGGAGCAGTGAGCACG	835	843	29.9522	40.8068	-0.446148	0.00150151
HIST-NC	miR-342-5p	AGGGGTGCTATCTGTGATTGAGG	812	460	29.1271	22.2671	0.387448	0.0476025
HIST-NC	miR-22*	AGTTCTTCAGTGGCAAGCTTT	801	539	28.7326	26.0912	0.139125	0.0356378
HIST-NC	miR-384	TCATTCCTAGAAATTGTTCACA	793	603	28.4456	29.1892	-0.0372292	0.0201989
HIST-NC	miR-376a	ATCGTAGAGGAAAATCCACGT	788	540	28.2662	26.1396	0.112841	0.0327152
HIST-NC	miR-344b-1-3p	GATATAACCAAAGCCCGACTGT	781	436	28.0151	21.1053	0.408599	0.0487179
HIST-NC	miR-219-5p	TGATTGTCCAAACGCAATTCTTG	777	519	27.8717	25.1231	0.149787	0.0370087
HIST-NC	miR-411a-3p	TATGTAACACGGTCCACTAAC	766	574	27.4771	27.7854	-0.0160973	0.0210184
HIST-NC	miR-299*	TATGTGGGACGGTAAACCGC	723	823	25.9346	39.8387	-0.619292	0.000559436
HIST-NC	miR-329*	AGAGGTTTTCTGGGTCTCTGTTTC	702	593	25.1813	28.7051	-0.188954	0.0119345
HIST-NC	miR-720	ATCTCGCTGGGGCCTCCA	696	757	24.9661	36.6438	-0.553599	0.0011256
HIST-NC	miR-345-3p	CCTGAACTAGGGGTCTGGAG	692	544	24.8226	26.3332	-0.0852286	0.0228023
HIST-NC	miR-879	AGAGGCTTATAGCTCTAAGC	685	758	24.5715	36.6922	-0.578487	0.0011256
HIST-NC	miR-33	GTGCATTGTAGTTGCATTGC	684	493	24.5357	23.8645	0.0400163	0.0320851
HIST-NC	miR-340-3p	TCCGTCTCAGTTACTTTATAGC	674	521	24.177	25.2199	-0.0609273	0.0237755
HIST-NC	let-7a-1*	CTATACAATCTACTGTCTTTCT	670	414	24.0335	20.0404	0.262135	0.0474267
HIST-NC	miR-873	TGCAGGAACTTGTGAGTCTCC	648	490	23.2443	23.7193	-0.0291845	0.0248097
HIST-NC	miR-409-5p	AGGTTACCCGAGCAACTTTGC	646	502	23.1726	24.3001	-0.0685423	0.0248097
HIST-NC	miR-671-5p	AGGAAGCCCTGGAGGGGCTGGAGG	640	529	22.9574	25.6071	-0.157585	0.0162628
HIST-NC	miR-493*	TTGTACATGGTAGGCTTTCATT	639	521	22.9215	25.2199	-0.137861	0.0202744
HIST-NC	miR-324-5p	CGCATCCCCTAGGGCATTGGTGT	631	479	22.6345	23.1868	-0.0347803	0.0297654
HIST-NC	miR-5109	AACTGGTGCGGACCAGGGGAATCCGAC	623	758	22.3475	36.6922	-0.71536	0.000361241
HIST-NC	miR-138-1*	GCTACTTCACAACACCAGGGT	622	381	22.3117	18.4429	0.274735	0.0510914
HIST-NC	miR-124b	TAAGGCACGCGGTGAATGAGA	597	492	21.4149	23.8161	-0.153322	0.0176004
HIST-NC	miR-139*	TGGAGACGCGGCCCTGTTGGAAT	590	400	21.1638	19.3627	0.128319	0.0438373
HIST-NC	miR-124*	CGTGTTCACAGCGGACCTTGA	586	428	21.0203	20.718	0.0208985	0.0325594
HIST-NC	miR-1260	ATCCCACCGCTGCCACCA	584	384	20.9486	18.5882	0.172467	0.0438373
HIST-NC	miR-92b*	AGGGACGGGACGCGGTGCAGTGTT	578	773	20.7334	37.4183	-0.851787	0.000234515
HIST-NC	miR-22-3p	AAGCTGCCAGTTGAAGAAC	569	426	20.4105	20.6212	-0.0148168	0.0283432
HIST-NC	miR-24-2*	GTGCCTACTGAGCTGAAACAGT	568	331	20.3746	16.0226	0.346663	0.0551007
HIST-NC	miR-27a-3p	TTCACAGTGGCTAAGTTCCG	562	373	20.1594	18.0557	0.158998	0.0458638
HIST-NC	miR-342-3p	TCTCACACAGAAATCGCACCCGT	560	354	20.0877	17.136	0.229282	0.0510428
HIST-NC	miR-181c*	ACCATCGACCGTTGAGTGGACC	551	399	19.7648	19.3143	0.033264	0.0400687
HIST-NC	miR-15b	TAGCAGCACATCATGGTTTACA	547	346	19.6214	16.7487	0.228379	0.0510428
HIST-NC	miR-325-5p	CCTAGTAGGTGCTCAGTAAGT	543	351	19.4779	16.9907	0.197093	0.0480358
HIST-NC	miR-543	AAACATTCGCGGTGCACTTCTT	513	323	18.4018	15.6353	0.23504	0.0503704
HIST-NC	miR-539	GGAGAAATTATCCTTGGTGTGT	512	390	18.3659	18.8786	-0.0397222	0.031142
HIST-NC	miR-667	TGACACCTGCCACCCAGCCCAAG	508	299	18.2224	14.4736	0.332289	0.0594764
HIST-NC	miR-551b	GCGACCCATACTTGGTTTCAGT	505	261	18.1148	12.6341	0.519846	0.0611361
HIST-NC	miR-142-3p	TGTAGTGTTTCCTACTTTATGG	504	374	18.0789	18.1041	-0.00200956	0.0375728
HIST-NC	miR-504	GACCCTGGTCTGCACTCTGTC	500	410	17.9354	19.8467	-0.146089	0.025184
HIST-NC	miR-3102	GAGCACCCCATTGGCTACCCACA	499	343	17.8996	16.6035	0.10844	0.0441386
HIST-NC	miR-379*	TATGTAACATGGTCCACTAAC	494	376	17.7202	18.2009	-0.0386149	0.0375728
HIST-NC	miR-674	GCACTGAGATGGGAGTGGTGT	491	367	17.6126	17.7652	-0.012446	0.0375728
HIST-NC	miR-1249	ACGCCCTTCCCCCCCTTCTTCA	485	185	17.3974	8.9552	0.958074	0.0491348
HIST-NC	miR-450a	TTTTGCGATGTGTTCCTAATGT	485	315	17.3974	15.2481	0.190242	0.0528875
HIST-NC	miR-668	TGTCACTCGGCTCGGCCCACTACC	484	381	17.3615	18.4429	-0.0871739	0.0327074
HIST-NC	miR-19b	TGTGCAAATCCATGCAAAACTGA	482	241	17.2898	11.666	0.567611	0.0629229
HIST-NC	miR-154	TAGGTTATCCGTGTTGCCTTCG	481	288	17.2539	13.9411	0.307578	0.0582465
HIST-NC	miR-1268	CGCGGGGTGTGGTGGGGGC	474	605	17.0028	29.286	-0.784439	0.00104726
HIST-NC	miR-301a	CAGTGCAATAGTATTGTCAAAGC	461	226	16.5365	10.9399	0.596054	0.0611741
HIST-NC	miR-543-3p	AAACATTCGCGGTGCACTTCTTT	459	270	16.4647	13.0698	0.333139	0.0609736
HIST-NC	miR-935	CAGTTACCGCTTCCGCTACCGC	453	291	16.2495	14.0863	0.206103	0.0556108
HIST-NC	miR-497	CAGCAGCACACTGTGGTTTGT	442	259	15.8549	12.5373	0.338702	0.0609736
HIST-NC	miR-574-3p	CACGCTCATGCACACACCCACA	439	216	15.7473	10.4558	0.590801	0.0618964
HIST-NC	miR-485*	CATACACGGCTCTCCTCTCTTC	425	301	15.2451	14.5704	0.0653051	0.0439557
HIST-NC	miR-210	CTGTGCGTGTGACAGCGGCTGA	415	282	14.8864	13.6507	0.12502	0.051637
HIST-NC	miR-4454	TCGAATCCGAGTCACGGCACCA	414	344	14.8505	16.6519	-0.165175	0.0290407
HIST-NC	miR-31	AGGCAAGATGCTGGCATAGCTG	406	479	14.5636	23.1868	-0.670937	0.00472147
HIST-NC	miR-361*	CCCCCAGGTGTGATTCTGATTCGT	406	297	14.5636	14.3768	0.0186244	0.051637
HIST-NC	miR-872*	TGAACTATTGCAGTAGCCTCCT	401	249	14.3842	12.0533	0.255057	0.0617955
HIST-NC	miR-181b-1*	CTCACTGAACAATGAATGC	398	285	14.2766	13.7959	0.0494129	0.0465004
HIST-NC	miR-219	TGATTGTCCAAACGCAATTCTT	394	197	14.1331	9.5361	0.567607	0.044243
HIST-NC	miR-5115	CTCTGGACGCGAGCCGGGCCC	388	523	13.9179	25.3167	-0.863148	0.00145189
HIST-NC	miR-194	TGTAACAGCAACTCCATGTGGA	386	272	13.8462	13.1666	0.0726072	0.0546263
HIST-NC	miR-4938	ATCATCATCATCATTATCATC	386	229	13.8462	11.0851	0.320868	0.0670101
HIST-NC	miR-674*	CACAGCTCCCATCTCAGAACA	378	287	13.5592	13.8927	-0.0350549	0.0465004
HIST-NC	miR-486-3p	CGGGGCAGCTCAGTACAGGATG	377	230	13.5233	11.1335	0.28054	0.0670101
HIST-NC	miR-199	ACAGTAGTCTGCACATTGGTT	373	226	13.3798	10.9399	0.290457	0.0653328
HIST-NC	miR-376a*	GGTAGATTCTCCTTCTATGAGT	372	240	13.344	11.6176	0.199879	0.0579314
HIST-NC	miR-100-5p	AACCCGTAGATCCGAACTTGTGAA	365	252	13.0929	12.1985	0.102081	0.0579314
HIST-NC	miR-125a-3p	ACAGGTGAGGTTCTTGGGAGC	363	211	13.0211	10.2138	0.350332	0.0703538
HIST-NC	miR-29c*	TGACCGATTTCTCCTGGTGTTC	358	229	12.8418	11.0851	0.212226	0.0653328
HIST-NC	miR-27a*	AGGGCTTAGCTGCTTGTGAGCA	350	185	12.5548	8.9552	0.487441	0.071868
HIST-NC	miR-411*	TATGTAACACGGTCCACTAACC	350	236	12.5548	11.424	0.136171	0.0653328
HIST-NC	miR-374*	CTTAGCACGTTGTATTATTATT	343	258	12.3037	12.4889	-0.0215542	0.0524469
HIST-NC	miR-351	TCCCTGAGGAGCCCTTTGAGCC	339	257	12.1602	12.4405	-0.0328775	0.0524469
HIST-NC	miR-451	AAACCGTTACCATTACTGAGTTT	339	218	12.1602	10.5527	0.204555	0.061612
HIST-NC	miR-7-1*	CAACAAATCACAGTCTGCCATA	339	164	12.1602	7.9387	0.615192	0.0324351
HIST-NC	miR-5097	AGGGTTCAAGTCCCTGTTCGGGCGCCA	338	429	12.1244	20.7665	-0.776345	0.00315438
HIST-NC	miR-135a-1*	TATAGGGATTGGAGCCGTGGC	322	295	11.5504	14.28	-0.306053	0.0339321
HIST-NC	miR-1983	CTCACCTGGAGCATGTTTTCC	319	185	11.4428	8.9552	0.353643	0.0735569
HIST-NC	miR-2476	TCCCTGGTCTAGTGGTTAGG	314	292	11.2635	14.1347	-0.327586	0.027266
HIST-NC	miR-27b*	AGAGCTTAGCTGATTGGTGAAC	311	218	11.1558	10.5527	0.0801818	0.0559657
HIST-NC	miR-32	TATTGCACATTACTAAGTTGC	307	140	11.0124	6.7769	0.700432	0.0354931
HIST-NC	miR-4497	CTCCGGGACGGCTGGGAAGGC	306	631	10.9765	30.5446	-1.4765	1.29258e-05	**	DOWN
HIST-NC	miR-592	TTGTGTCAATATGCGATGATG	304	218	10.9047	10.5527	0.0473379	0.0559657
HIST-NC	miR-676	CCGTCCTGAGCTTGTCGAGC	301	192	10.7971	9.2941	0.216257	0.0569286
HIST-NC	miR-4507	CTGGGTCGGTCGGGCTGGGG	296	379	10.6178	18.3461	-0.788989	0.00694513
HIST-NC	let-7e*	CTATACGGCCTCCTAGCTTTCC	279	173	10.008	8.3744	0.257096	0.055701
HIST-NC	miR-503	TAGCAGCGGGAACAGTACTGCAG	278	291	9.9721	14.0863	-0.498323	0.020887
HIST-NC	miR-185*	AGGGGCTGGCTTTCCTCTGGT	276	266	9.9004	12.8762	-0.379148	0.0131559
HIST-NC	miR-212*	ACCTTGGCTCTAGACTGCTTACTG	276	186	9.9004	9.0036	0.136985	0.0391846
HIST-NC	miR-421	ATCAACAGACATTAATTGGGCGC	268	214	9.6134	10.359	-0.107766	0.0374226
HIST-NC	miR-29a*	ACTGATTTCTTTTGGTGTTCAGA	267	215	9.5775	10.4074	-0.119889	0.0374226
HIST-NC	miR-137*	ACGGGTATTCTTGGGTGGATAAT	265	128	9.5058	6.1961	0.617448	0.0550499
HIST-NC	miR-337-5p	AACGGCGTCATGCAGGAGTTGA	265	190	9.5058	9.1973	0.0475976	0.0412326
HIST-NC	miR-505	CGTCAACACTTGCTGGTTTCCT	260	196	9.3264	9.4877	-0.0247381	0.0356541
HIST-NC	let-7b*	CTATACAACCTACTGCCTTCCT	257	153	9.2188	7.4062	0.315845	0.0533149
HIST-NC	miR-128-1*	CGGGGCCGTAGCACTGTCTGA	255	168	9.1471	8.1323	0.169651	0.0658575
HIST-NC	miR-3102-5p.2	GGTGGTGCAGGCAGGAGAGCC	255	213	9.1471	10.3106	-0.172742	0.0493782
HIST-NC	miR-193b	AACTGGCCCACAAAGTCCCGCT	252	147	9.0395	7.1158	0.345217	0.0769665
HIST-NC	miR-350	TTCACAAAGCCCATACACTTTC	250	168	8.9677	8.1323	0.141075	0.0696122
HIST-NC	miR-138-2*	GCTATTTCACGACACCAGGGT	249	153	8.9318	7.4062	0.270217	0.035417
HIST-NC	miR-874	CTGCCCTGGCCCGAGGGACCGAC	249	225	8.9318	10.8915	-0.28618	0.0192119
HIST-NC	miR-582-5p	ATACAGTTGTTCAACCAGTTAC	248	133	8.896	6.4381	0.466522	0.0388324
HIST-NC	miR-135a*	TGTAGGGATGGAAGCCATGAAT	247	275	8.8601	13.3118	-0.587311	0.00937009
HIST-NC	miR-425*	CATCGGGAATATCGTGTCCGC	247	180	8.8601	8.7132	0.0241203	0.0233332
HIST-NC	miR-490-3p	CAACCTGGAGGACTCCATGCTG	246	183	8.8242	8.8584	-0.00558065	0.0207902
HIST-NC	miR-145*	ATTCCTGGAAATACTGTTCT	245	204	8.7884	9.875	-0.16818	0.0167144
HIST-NC	miR-16-1*	CCAGTATTGACTGTGCTGCTGA	244	167	8.7525	8.0839	0.114644	0.0411756
HIST-NC	miR-29b-2*	CTGGTTTCACATGGTGGCTTAGA	244	210	8.7525	10.1654	-0.2159	0.0276226
HIST-NC	miR-17-5p	CAAAGTGCTTACAGTGCAGGTAGA	241	125	8.6449	6.0508	0.514723	0.0592554
HIST-NC	miR-99a*	CAAGCTCGTTTCTATGGGTCTGT	240	154	8.609	7.4546	0.207715	0.0384021
HIST-NC	miR-181a-2*	ACCACCAACCGTTGACTGTACC	237	137	8.5014	6.6317	0.358322	0.0408621
HIST-NC	miR-879*	CTTATGGCTTCAAGCTTTCGG	237	118	8.5014	5.712	0.573704	0.0377765
HIST-NC	miR-653	TTGAAACATTCTCTACTGAACC	230	238	8.2503	11.5208	-0.481722	0.0190075
HIST-NC	miR-29e	TAGCACCATTTGAAATCAGTGTTT	229	128	8.2144	6.1961	0.406795	0.0679127
HIST-NC	miR-25*	AGGCGGAGACACGGGCAATTGCT	228	265	8.1786	12.8278	-0.649348	0.0138136
HIST-NC	miR-194a	TGTAACAGCAACTCCATGTGG	223	135	7.9992	6.5349	0.291691	0.0587245
HIST-NC	miR-345-5p	TGCTGACCCCTAGTCCAGTGC	221	136	7.9275	6.5833	0.268055	0.0325659
HIST-NC	miR-3559-3p	ATGTAGTACTGAGTCTGTCGTG	219	207	7.8557	10.0202	-0.3511	0.0202211
HIST-NC	let-7k	TGAGGTAGTAGATTGAATAGTT	218	164	7.8198	7.9387	-0.0217711	0.0226781
HIST-NC	miR-263	TGTATGGCACTGGTAGAATTCAC	216	45	7.7481	2.1783	1.83064	0.0327342	*	UP
HIST-NC	miR-540	AGGTCAGAGGTCGATCCTGGGC	214	174	7.6764	8.4228	-0.13387	0.0293224
HIST-NC	miR-199a-3p	ACAGTAGTCTGCACATTGGTTA	212	146	7.6046	7.0674	0.105693	0.0501819
HIST-NC	miR-322*	AAACATGAAGCGCTGCAACA	210	257	7.5329	12.4405	-0.723767	0.0118475
HIST-NC	miR-877	GTAGAGGAGATGGCGCAGGGGACA	209	204	7.497	9.875	-0.397467	0.0161724
HIST-NC	miR-106	TAAAGTGCTTATAGTGCAGGTAGA	208	165	7.4611	7.9871	-0.0982834	0.0461052
HIST-NC	miR-1246	ATGGATTTTTGGAACTAGGA	203	146	7.2818	7.0674	0.0431156	0.0592635
HIST-NC	miR-493	TGAAGGTCTACTGTGTGCCAGG	198	141	7.1024	6.8253	0.0574142	0.042777
HIST-NC	miR-130b	CAGTGCAATGATGAAAGGGCAT	197	83	7.0666	4.0178	0.81461	0.089937
HIST-NC	miR-346	TGTCTGCCTGAGTGCCTGCCTCT	195	149	6.9948	7.2126	-0.0442366	0.0642585
HIST-NC	miR-376c	AACATAGAGGAAATTTCACGT	192	129	6.8872	6.2445	0.141332	0.0429646
HIST-NC	miR-31b	AGGCAAGATGCTGGCATAGCTGA	190	163	6.8155	7.8903	-0.211261	0.0197414
HIST-NC	miR-4443	CTTGGAGGCGTGGGTTAT	190	187	6.8155	9.052	-0.409417	0.0206583
HIST-NC	miR-532-3p	CCTCCCACACCCAAGGCTTGC	189	125	6.7796	6.0508	0.164074	0.049464
HIST-NC	miR-7a-2*	CAACAAGTCCCAGTCTGCCACA	189	96	6.7796	4.647	0.544901	0.0404855
HIST-NC	miR-150*	CTGGTACAGGCCTGGGGGACA	187	113	6.7079	5.47	0.29432	0.043644
HIST-NC	miR-344b-5p	AGTCAGGCTGCTGGTTATATTCC	187	110	6.7079	5.3247	0.333161	0.0517749
HIST-NC	miR-3545-3p	TTGAACTGTTAAGAACCACTGG	187	115	6.7079	5.5668	0.269013	0.0400707
HIST-NC	miR-412-5p	TGGTCGACCAGCTGGAAAGTA	178	139	6.385	6.7285	-0.0755983	0.0369849
HIST-NC	miR-263a-5p	TATGGCACTGGAAGAATTCAC	176	51	6.3133	2.4687	1.35464	0.0428241	*	UP
HIST-NC	miR-378g	ACTGGGCTTGGAGTCAGAAG	176	181	6.3133	8.7616	-0.4728	0.021132
HIST-NC	miR-499-5p	TTAAGACTTGCAGTGATGTTT	176	138	6.3133	6.6801	-0.0814754	0.0390935
HIST-NC	miR-455*	GCAGTCCACGGGCATATACACC	174	123	6.2415	5.954	0.0680336	0.0751394
HIST-NC	miR-345	CCTGAACTAGGGGTCTGGAGT	172	91	6.1698	4.405	0.486082	0.0669848
HIST-NC	miR-323a-5p	AGGTGGTCCGTGGCGCGTTCG	170	120	6.098	5.8088	0.070096	0.04711
HIST-NC	miR-1839-3p	AGACCTACTTATCTACCAACAG	169	102	6.0622	4.9375	0.296061	0.0461922
HIST-NC	miR-378d	ACTGGACTTGGAGTCAGAA	166	164	5.9546	7.9387	-0.414898	0.0307624
HIST-NC	miR-431	TGTCTTGCAGGCCGTCATGCA	165	137	5.9187	6.6317	-0.164098	0.0265762
HIST-NC	miR-1268b	CGGGGTGTGGTGGGGGCGC	164	181	5.8828	8.7616	-0.574691	0.0113054
HIST-NC	miR-758	TTTGTGACCTGGTCCACTAACCC	164	129	5.8828	6.2445	-0.0860831	0.037401
HIST-NC	miR-770-5p	AGCACCACGTGTCTGGGCCACGT	164	165	5.8828	7.9871	-0.441169	0.0223905
HIST-NC	miR-424	CAGCAGCAATTCATGTTTTG	163	96	5.847	4.647	0.331397	0.0422915
HIST-NC	miR-199*	TACAGTAGTCTGCACATTGGTT	160	81	5.7393	3.9209	0.54969	0.0361272
HIST-NC	miR-702-3p	TGCCCACCCTTTACCCCACTCCAGT	157	69	5.6317	3.3401	0.753679	0.0637528
HIST-NC	miR-298	GGCAGAGGAGGGCTGTTCTTC	156	216	5.5959	10.4558	-0.901861	0.0111771
HIST-NC	miR-490-5p	CCATGGATCTCCAGGTGGGT	156	82	5.5959	3.9693	0.495486	0.0788858
HIST-NC	miR-873*	GAGACTGACAAGTTCCCGGGA	156	102	5.5959	4.9375	0.180589	0.0365697
HIST-NC	miR-1247*	CGGGAACGTCGAGACTGGAGC	152	105	5.4524	5.0827	0.101296	0.0651683
HIST-NC	miR-3896-5p	ATATCTCGGTGGAACCTCCA	152	127	5.4524	6.1476	-0.173132	0.0508513
HIST-NC	miR-490*	CAACCTGGAGGACTCCATGCTGT	151	116	5.4165	5.6152	-0.0519765	0.0449396
HIST-NC	miR-503*	GGAGTATTGTTTCCGCTGCCTGGA	151	101	5.4165	4.8891	0.147792	0.0408584
HIST-NC	miR-222*	TCAGTAGCCAGTGTAGATCCTG	148	116	5.3089	5.6152	-0.0809244	0.0475017
HIST-NC	miR-382*	AATCATTCACGGACAACACTT	148	112	5.3089	5.4215	-0.0302791	0.0563513
HIST-NC	miR-17-1-3p	ACTGCAGTGAAGGCACTTGTGG	145	102	5.2013	4.9375	0.0750915	0.0456501
HIST-NC	miR-30d*	CTTTCAGTCAGATGTTTGCTGC	144	76	5.1654	3.6789	0.489606	0.0565497
HIST-NC	miR-148b-5p	GAAGTTCTGTTATACACTCAGG	142	107	5.0937	5.1795	-0.0240988	0.0746895
HIST-NC	miR-218-2*	CATGGTTCTGTCAAGCACCGCG	142	126	5.0937	6.0992	-0.259906	0.063478
HIST-NC	miR-379-3p	TATGTAACACGGTCCACTAAT	142	78	5.0937	3.7757	0.43197	0.0548798
HIST-NC	miR-17a	CAAAGTGCTTACAGTGCAGGTA	141	68	5.0578	3.2917	0.619677	0.0841202
HIST-NC	miR-84a	AGAGGTGTAGAATAAGTG	141	269	5.0578	13.0214	-1.3643	0.00324437	**	DOWN
HIST-NC	miR-92	TATTGCACTCGTCCCGGCCT	139	110	4.986	5.3247	-0.0948174	0.072484
HIST-NC	miR-217	TACTGCATCAGGAACTGACTGGA	136	179	4.8784	8.6648	-0.828758	0.00824538
HIST-NC	miR-134*	CTGTGGGCCACCTAGTCACCA	135	93	4.8426	4.5018	0.10528	0.0445534
HIST-NC	miR-411b-3p	TATGTAACATGGTCCACTAA	135	102	4.8426	4.9375	-0.0279989	0.0316585
HIST-NC	miR-380-3p	TATGTAGTATGGTCCACATCTT	133	64	4.7708	3.098	0.622894	0.0736574
HIST-NC	miR-671-3p	TCCGGTTCTCAGGGCTCCACC	132	66	4.735	3.1948	0.567639	0.0714824
HIST-NC	let-7a*	CTATACAATCTACTGTCTTTC	130	75	4.6632	3.6305	0.361152	0.0507936
HIST-NC	miR-193b*	CGGGGTTTTGAGGGCGAGATGA	129	86	4.6273	4.163	0.152547	0.0643182
HIST-NC	miR-500	AATGCACCTGGGCAAGGGTTC	128	84	4.5915	4.0662	0.175284	0.0700538
HIST-NC	miR-1188	TGGTGTGAGGTTGGGCCAGGA	127	83	4.5556	4.0178	0.181235	0.0763008
HIST-NC	miR-339	TGAGCGCCTCGACGACAGAGC	126	91	4.5197	4.405	0.037085	0.0573085
HIST-NC	miR-129-1-3p	AAGCCCTTACCCCAAAAAGTAT	123	71	4.4121	3.4369	0.360358	0.0711615
HIST-NC	miR-344b-2-3p	GGTATAACCAAAGCCCGACTGA	121	102	4.3404	4.9375	-0.185953	0.0417726
HIST-NC	miR-10	ACCCTGTAGATCCGAATTTGT	120	79	4.3045	3.8241	0.170725	0.0534484
HIST-NC	miR-3059	TTTCCTCTCTGCCCCATAGGGT	119	79	4.2686	3.8241	0.158643	0.0534484
HIST-NC	miR-483	AAGACGGGAGAAGAGAAGGGA	118	180	4.2328	8.7132	-1.04159	0.0121555	*	DOWN
HIST-NC	miR-1-3p	TGGAATGTAAAGAAGTATGGAG	117	43	4.1969	2.0815	1.0117	0.103442
HIST-NC	miR-433*	TACGGTGAGCCTGTCATTATTC	117	116	4.1969	5.6152	-0.420013	0.0437081
HIST-NC	miR-135b*	ATGTAGGGCTAAAAGCCATGGGC	115	88	4.1251	4.2598	-0.0463566	0.077918
HIST-NC	miR-499	TTAAGACTTGCAGTGATGTTTA	114	106	4.0893	5.1311	-0.327414	0.0708157
HIST-NC	miR-33a	GTGCATTGTAGTTGCATTGCA	113	72	4.0534	3.4853	0.21785	0.0771593
HIST-NC	miR-331	GCCCCTGGGCCTATCCTAGAAA	108	83	3.8741	4.0178	-0.0525446	0.056242
HIST-NC	miR-377	ATCACACAAAGGCAACTTTTGG	108	77	3.8741	3.7273	0.0557303	0.0415256
HIST-NC	miR-142-5p	CCCATAAAGTAGAAAGCACTAC	107	88	3.8382	4.2598	-0.150356	0.0460096
HIST-NC	miR-187*	AGGCTACAACACAGGACCCGGG	107	58	3.8382	2.8076	0.451092	0.0473417
HIST-NC	miR-3085-3p	TCTGGCTGCTATGGCCCCCTCT	107	67	3.8382	3.2432	0.243012	0.0672796
HIST-NC	miR-673*	TCCGGGACTGAGTTCTGTGC	107	86	3.8382	4.163	-0.117194	0.0501125
HIST-NC	miR-412*	TGGTCGACCAGCTGGAAAGT	106	76	3.8023	3.6789	0.0475979	0.043893
HIST-NC	miR-5100	TCGAATCCCAGCGGTGCCTCCA	106	84	3.8023	4.0662	-0.0968088	0.0545813
HIST-NC	miR-331-5p	CTAGGTATGGTCCCAGGGATC	105	78	3.7664	3.7757	-0.00355791	0.0402994
HIST-NC	miR-370-3p	GCCTGCTGGGGTGGAACCTGGTA	103	63	3.6947	3.0496	0.276837	0.0843643
HIST-NC	miR-741-3p	AAAGATGCCACGCTATGTAGA	103	69	3.6947	3.3401	0.145566	0.0652929
HIST-NC	miR-190b	TGATATGTTTGATATTAGGTTG	102	48	3.6588	2.3235	0.655071	0.0767029
HIST-NC	miR-30c-1*	CTGGGAGAGGGTTGTTTACTCC	101	88	3.623	4.2598	-0.233601	0.0514054
HIST-NC	miR-33*	CAATGTTTCCACAGTGCATCA	101	73	3.623	3.5337	0.0360052	0.058177
HIST-NC	miR-98*	CTATACAACTTACTACTTTCCT	101	35	3.623	1.6942	1.09658	0.0541423
HIST-NC	miR-204*	GCTGGGAAGGCAAAGGGACGT	100	93	3.5871	4.5018	-0.327684	0.0433325
HIST-NC	miR-141*	TCCATCTTCCAGTGCAGTGTTGG	99	14	3.5512	0.6777	2.38959	0.0323498	*	UP
HIST-NC	miR-362	AATCCTTGGAACCTAGGTGTGAATGC	99	63	3.5512	3.0496	0.219687	0.0891742
HIST-NC	miR-4006f-5p	GGAACAATGTAGGTAAGGG	99	131	3.5512	6.3413	-0.836472	0.0223496
HIST-NC	miR-455	GCAGTCCACGGGCATATACAC	99	83	3.5512	4.0178	-0.178099	0.0664204
HIST-NC	let-7a	TGAGGTAGTAGGTTATGGT	98	79	3.5153	3.8241	-0.121472	0.0475925
HIST-NC	miR-133	TTTGGTCCCCTTCAACCAGCTGT	98	57	3.5153	2.7592	0.349398	0.0559093
HIST-NC	miR-184b	TGGACGGAGAACTGATAAGGA	96	61	3.4436	2.9528	0.221834	0.0996321
HIST-NC	miR-3084*	TTGAAGGTTCATTAGCAGAGT	96	45	3.4436	2.1783	0.660715	0.098662
HIST-NC	miR-4154-3p	TTTTGTTGGTTTTCGGAACT	93	181	3.336	8.7616	-1.39308	0.0061274	**	DOWN
HIST-NC	miR-370*	CAGGTCACGTCTCTGCAGTTACAC	92	29	3.3001	1.4038	1.23317	0.0826172
HIST-NC	miR-337	TCAGCTCCTATATGATGCCTTT	91	64	3.2642	3.098	0.0753923	0.0966901
HIST-NC	miR-1940	CTGGAGGACCAAGAAGGCGGAGTCTGA	90	100	3.2284	4.8407	-0.584396	0.0418641
HIST-NC	miR-29b-1*	GCTGGTTTCATATGGTGGTTTAGA	90	66	3.2284	3.1948	0.0150937	0.093835
HIST-NC	let-7f-2*	CTATACAGTCTACTGTCTTTCT	89	77	3.1925	3.7273	-0.223444	0.0612177
HIST-NC	miR-381-3p	TATACAAGGGCAAGCTCTCT	89	105	3.1925	5.0827	-0.670908	0.0518405
HIST-NC	miR-485-3p	GTCATACACGGCTCTCCTCTCT	89	58	3.1925	2.8076	0.185349	0.0660275
HIST-NC	miR-5126	CGCGGGCGGGGCCGGGGGTGG	88	70	3.1566	3.3885	-0.102275	0.0790988
HIST-NC	miR-455-5p	TATGTGCCTTTGGACTACATCG	87	71	3.1208	3.4369	-0.139192	0.0836084
HIST-NC	miR-133-3p	TTGGTCCCCTTCAACCAGCTGT	86	45	3.0849	2.1783	0.502021	0.116517
HIST-NC	miR-344a-3p	TGATCTAGCCAAAGCCTGACCGT	86	59	3.0849	2.856	0.111228	0.0640778
HIST-NC	miR-365	TAATGCCCCTAAAAATCCTTAT	86	61	3.0849	2.9528	0.0631401	0.117663
HIST-NC	miR-1290	TGGATTTTTGGAACTAGGA	85	79	3.049	3.8241	-0.326784	0.0627972
HIST-NC	miR-501*	AATGCACCCGGGCAAGGATTTGG	85	31	3.049	1.5006	1.0228	0.0895805
HIST-NC	miR-203a	GTGAAATGTTTAGGACCACTGG	84	38	3.0132	1.8395	0.711983	0.06933
HIST-NC	miR-2899	CGGCGGGCGCGGGGTGTGG	83	89	2.9773	4.3082	-0.533081	0.0716953
HIST-NC	miR-190a	TGATATGTTTGATATATTAGGTTG	82	77	2.9414	3.7273	-0.341628	0.0361483
HIST-NC	miR-301b-3p	CAGTGCAATAGTATTGTCAAAGCAT	80	61	2.8697	2.9528	-0.0411837	0.0657311
HIST-NC	miR-191*	CTGCACTTGGATTTCGTTCC	78	44	2.7979	2.1299	0.393559	0.0899249
HIST-NC	miR-543*	AAACATTCGCGGTGCACTTCT	78	33	2.7979	1.5974	0.808619	0.0689188
HIST-NC	miR-673-3p	TCCGGGACTGAGTTCTGTGCACC	78	66	2.7979	3.1948	-0.191381	0.0585674
HIST-NC	miR-323*	AGGTGGTCCGTGGCGCGTTCGC	77	49	2.7621	2.3719	0.219722	0.0695965
HIST-NC	miR-1261	GGGATAAGGATTGGCTCT	76	80	2.7262	3.8725	-0.506374	0.034045
HIST-NC	miR-148	TCAGTGCATTACAGAACTTTGT	76	86	2.7262	4.163	-0.610732	0.0395232
HIST-NC	miR-218b	TTGTGCTTGATCTAACCATGA	76	57	2.7262	2.7592	-0.0173586	0.052273
HIST-NC	miR-34b-3p	AATCACTAACTCCACTGCCATC	76	72	2.7262	3.4853	-0.354391	0.0479119
HIST-NC	miR-541*	TGGCGAACACAGAATCCATACT	76	77	2.7262	3.7273	-0.45124	0.0403876
HIST-NC	miR-149*	GAGGGAGGGACGGGGGCGGTGC	75	86	2.6903	4.163	-0.629856	0.0395232
HIST-NC	miR-1607	AAGGGCGGGAAGGGTCTGGGC	75	69	2.6903	3.3401	-0.312124	0.056838
HIST-NC	miR-494	TGAAACATACACGGGAAACCTCT	75	66	2.6903	3.1948	-0.247959	0.0619065
HIST-NC	miR-142	CCCATAAAGTAGAAAGCACT	73	54	2.6186	2.614	0.00253656	0.065547
HIST-NC	miR-143*	GGTGCAGTGCTGCATCTCTGG	73	103	2.6186	4.9859	-0.929058	0.0295311
HIST-NC	let-7f-1*	CTATACAATCTATTGCCTTCCT	72	25	2.5827	1.2102	1.09363	0.108365
HIST-NC	miR-4508	GAAGCGGGGCTGGGCGCGCGC	72	187	2.5827	9.052	-1.80936	0.00233037	**	DOWN
HIST-NC	miR-129*	AAGCCCTTACCCCAAAAAGT	71	42	2.5468	2.0331	0.325004	0.115669
HIST-NC	miR-370-5p	CAGGTCACGTCTCTGCAGTTAC	71	47	2.5468	2.2751	0.162756	0.0895212
HIST-NC	miR-2981	GCGGGCGGGCGGGCTGGAG	70	69	2.511	3.3401	-0.411629	0.0635037
HIST-NC	miR-34c*	AATCACTAACCACACAGCCAGG	70	79	2.511	3.8241	-0.606858	0.0414297
HIST-NC	miR-378*	CTCCTGACTCCAGGTCCTGTGT	70	50	2.511	2.4203	0.0530761	0.0821918
HIST-NC	miR-504*	AGGGAGAGCAGGGCAGGGTTTCT	70	58	2.511	2.8076	-0.161075	0.0584034
HIST-NC	miR-1260b	ATCCCACCGCTGCCACCAA	69	40	2.4751	1.9363	0.354184	0.0629921
HIST-NC	miR-20	TAAAGTGCTTATAGTGCAGGTA	69	33	2.4751	1.5974	0.631761	0.0813914
HIST-NC	miR-263a	AATGGCACTGAAAGAATTCACGG	69	17	2.4751	0.8229	1.5887	0.0528224
HIST-NC	miR-155	TTAATGCTAATTGTGATAGGGGT	68	45	2.4392	2.1783	0.163205	0.103063
HIST-NC	miR-320b	AAAAGCTGGGTTGAGAGGGCAT	68	36	2.4392	1.7426	0.485167	0.0789881
HIST-NC	miR-542-5p	CTCGGGGATCATCATGTCACG	67	48	2.4033	2.3235	0.0487171	0.0946251
HIST-NC	miR-673	CTCACAGCTCCGGTCCTTGGA	67	48	2.4033	2.3235	0.0487171	0.0946251
HIST-NC	miR-183*	TGAATTACCGAAGGGCCATAAA	66	12	2.3675	0.5809	2.027	0.0685382
HIST-NC	miR-299	TATGTGGGACGGTAAACCGCTT	66	65	2.3675	3.1464	-0.410338	0.0796296
HIST-NC	miR-339-5p	TCCCTGTCCTCCAGGAGCTCACG	64	50	2.2957	2.4203	-0.0762518	0.0918309
HIST-NC	miR-3594-5p	CCCAGGGCAGAGCAGTGTGA	64	60	2.2957	2.9044	-0.339306	0.0599102
HIST-NC	miR-450a-2*	ATTGGGGACGCTTCGCATTCAT	64	79	2.2957	3.8241	-0.736186	0.0462884
HIST-NC	miR-7*	CAACAAATCACAGTCTGCCAT	64	47	2.2957	2.2751	0.0130042	0.10002
HIST-NC	miR-153*	GTCATTTTTGTGATGTTGCAG	63	69	2.2599	3.3401	-0.563632	0.0709512
HIST-NC	miR-195*	CCAATATTGGCTGTGCTGCTCCA	63	50	2.2599	2.4203	-0.0989269	0.0918309
HIST-NC	miR-27e	TTCACAGTGGCTAAGTTCCGTAG	63	43	2.2599	2.0815	0.118635	0.118654
HIST-NC	miR-184-3p	TGGACGGAGAACTGATAAGGGC	60	28	2.1523	1.3554	0.667161	0.114029
HIST-NC	miR-215	ATGACCTATGATTTGACAGACA	60	23	2.1523	1.1134	0.950907	0.147335
HIST-NC	miR-378f	ACTGGACTTGGAGGCAGAAG	59	74	2.1164	3.5821	-0.759193	0.0613518
HIST-NC	miR-30a-3p	CTTTCAGTCAGATGTTTGCAGC	58	38	2.0805	1.8395	0.177617	0.0856455
HIST-NC	miR-709	AAGGAGGCAGAGGCAGGAGGA	58	68	2.0805	3.2917	-0.661903	0.0792721
HIST-NC	miR-344g-5p	AGTCAGGCTCCTGGCAGGAG	57	68	2.0446	3.2917	-0.687014	0.0837916
HIST-NC	miR-3470b	TGGAACTCATGTAGACCAGGCTGGC	57	47	2.0446	2.2751	-0.154111	0.118121
HIST-NC	miR-744*	CTGTTACCACTAACCTCAACC	57	39	2.0446	1.8879	0.115036	0.0831165
HIST-NC	miR-205	TCCTTCATTCCACCGGAGTCTGT	56	39	2.0088	1.8879	0.0895516	0.0831165
HIST-NC	miR-4289	CATTGTACAGGGCTATGA	56	77	2.0088	3.7273	-0.891797	0.0595402
HIST-NC	miR-193*	TGGGTCTTTGCGGGCAAGATGA	55	38	1.9729	1.8395	0.101004	0.0905284
HIST-NC	miR-24-1*	GTGCCTACTGAGCTGATATCAGT	55	29	1.9729	1.4038	0.49098	0.127402
HIST-NC	miR-4466	GGGTGGGGTCGGCGGGGG	55	95	1.9729	4.5986	-1.22088	0.0414022	*	DOWN
HIST-NC	miR-18a	TAAGGTGCATCTAGTGCAGATAG	53	23	1.9012	1.1134	0.771938	0.116
HIST-NC	miR-3963	TCGAATCCCACTTCTGACACC	53	39	1.9012	1.8879	0.010128	0.0585701
HIST-NC	miR-122	TGGAGTGTGACAATGGTGTTTG	52	115	1.8653	5.5668	-1.57744	0.00745055	**	DOWN
HIST-NC	miR-4644	TGGAGGAGAGAAAAAGAGACAGA	52	32	1.8653	1.549	0.268071	0.0824264
HIST-NC	miR-21*	CAACAGCAGTCGATGGGCTGTC	51	37	1.8294	1.791	0.0306052	0.0674302
HIST-NC	miR-2995	AAGCACTGTTCGTAACCTGT	51	27	1.8294	1.307	0.485111	0.103357
HIST-NC	miR-27c	TTCACAGTGGCTAAGTTCCAC	50	38	1.7935	1.8395	-0.0365359	0.0674302
HIST-NC	miR-3586-3p	TACTAGACTGAGGCTCCTTGA	49	29	1.7577	1.4038	0.324351	0.0948952
HIST-NC	miR-505*	GGGAGCCAGGAAGTATTGATGTT	49	16	1.7577	0.7745	1.18235	0.0812697
HIST-NC	miR-1271	CTTGGCACCTGGTAAGCACTCA	48	29	1.7218	1.4038	0.29458	0.100305
HIST-NC	miR-320c	AAAAGCTGGGTTGAGAGGG	48	27	1.7218	1.307	0.397658	0.10925
HIST-NC	miR-452	AACTGTTTGCAGAGGAAACTGA	48	28	1.7218	1.3554	0.345199	0.100305
HIST-NC	miR-101a*	TCAGTTATCACAGTGCTGATGC	47	29	1.6859	1.4038	0.264182	0.100305
HIST-NC	miR-124e	TAAGGCACGCTGTGAATGC	47	33	1.6859	1.5974	0.0777933	0.0845531
HIST-NC	miR-152a	TCAGTGCATGACAGAACTTGA	47	28	1.6859	1.3554	0.3148	0.100305
HIST-NC	miR-540-3p	AGGTCAGAGGTCGATCCTGG	47	42	1.6859	2.0331	-0.270162	0.0901219
HIST-NC	miR-3093-3p	TGTGGACACCGTGGGAGGTTGT	45	44	1.6142	2.1299	-0.399966	0.0874608
HIST-NC	miR-489	ATGACATCACATATATGGCAGC	45	48	1.6142	2.3235	-0.52548	0.0737256
HIST-NC	let-7c-1*	CTGTACAACCTTCTAGCTTTCC	44	31	1.5783	1.5006	0.072832	0.0973436
HIST-NC	let-7g*	CTGTACAGGCCACTGCCTTGC	44	40	1.5783	1.9363	-0.294931	0.0691699
HIST-NC	miR-223	TGTCAGTTTGTCAAATACCCCA	44	35	1.5783	1.6942	-0.102233	0.0820563
HIST-NC	miR-2374	TGGGGCTGGCGGCGGGCGGG	44	44	1.5783	2.1299	-0.432414	0.0874608
HIST-NC	miR-672*	ACACACAGTCGCCATCTTCGA	44	26	1.5783	1.2586	0.326552	0.115479
HIST-NC	miR-146b*	GCCCTAGGGACTCAGTTCTGGT	43	32	1.5424	1.549	-0.00616019	0.102893
HIST-NC	miR-214	ACAGCAGGCACAGACAGGCAG	43	35	1.5424	1.6942	-0.135427	0.0867346
HIST-NC	miR-296-5p	AGGGCCCCCCCTCAATCCTGT	43	27	1.5424	1.307	0.238918	0.122063
HIST-NC	miR-101c	ACAGTACTGTGATAACTGA	42	51	1.5066	2.4687	-0.712455	0.0656906
HIST-NC	miR-4651	GGGCTGGGTCGGTCGGGC	42	125	1.5066	6.0508	-2.00583	0.00707894	**	DOWN
HIST-NC	miR-133a	TTTGGTCCCCTTCAACCAGCTG	41	11	1.4707	0.5325	1.46565	0.117816
HIST-NC	miR-1599	AGGGAGTAGAAAAAAAAA	41	37	1.4707	1.791	-0.284262	0.0796333
HIST-NC	miR-219-3p*	AGAGTTGCGTCTGGACGTCCCGT	41	25	1.4707	1.2102	0.281257	0.132947
HIST-NC	miR-3082-3p	ACACATGGCGCTCAACTCTGCAG	41	35	1.4707	1.6942	-0.204101	0.0867346
HIST-NC	miR-484	TCAGGCTCAGTCCCCTCCCGA	41	30	1.4707	1.4522	0.0182628	0.102893
HIST-NC	miR-4896	ATTAAATGGATTTTTGGAACTAGGAG	41	40	1.4707	1.9363	-0.3968	0.0731135
HIST-NC	miR-881	TAACTGTGGCATTTCTGAATAGA	41	37	1.4707	1.791	-0.284262	0.0796333
HIST-NC	miR-1193-3p	TAGGTCACCCGTTTTACTATCC	39	27	1.399	1.307	0.0981368	0.129022
HIST-NC	miR-337-3p	TTCAGCTCCTATATGATGCCT	39	34	1.399	1.6458	-0.234393	0.0998551
HIST-NC	miR-4531	AATGGATAAGGCTTCTGA	39	17	1.399	0.8229	0.765607	0.0972078
HIST-NC	miR-361-3p	TCCCCCAGGTGTGATTCTGATT	38	25	1.3631	1.2102	0.171646	0.140527
HIST-NC	miR-376e-5p	GGTGGATATTCCTTCTATGGTT	38	23	1.3631	1.1134	0.291919	0.153059
HIST-NC	miR-539-3p	CATACAAGGGTAATTTCTTTTT	38	28	1.3631	1.3554	0.00817273	0.118458
HIST-NC	let-7i*	CTGCGCAAGCTACTGCCTTGCT	37	37	1.3272	1.791	-0.43238	0.0889724
HIST-NC	miR-1982.1	TCTGACCCTATGTCCCCCACAGT	37	30	1.3272	1.4522	-0.129854	0.11496
HIST-NC	miR-106a	AAAGTGCTTACAGTGCAGGTAG	36	27	1.2914	1.307	-0.0173232	0.136378
HIST-NC	miR-125c	TCCCTGAGACCCTAACTCGTGA	36	34	1.2914	1.6458	-0.349853	0.105548
HIST-NC	miR-3583-3p	CCTGACTTCTCTCTTCATGCAG	36	19	1.2914	0.9197	0.489701	0.0943374
HIST-NC	miR-425-5p	ATGACACGATCACTCCCGTTGAGT	36	28	1.2914	1.3554	-0.0697827	0.125212
HIST-NC	miR-4505	TAGGGTCGGGCTGGGACGGG	36	17	1.2914	0.8229	0.650147	0.10275
HIST-NC	miR-466i-5p	TGTGTGTGTGTGTGTGTGTG	36	66	1.2914	3.1948	-1.30679	0.053817
HIST-NC	miR-154*	AATCATACACGGTTGACCTATT	35	20	1.2555	0.9681	0.375034	0.090393
HIST-NC	miR-1584	CGGGGTCGGGCTGGAGCGGG	35	34	1.2555	1.6458	-0.390527	0.105548
HIST-NC	miR-3107*	CGGGGCAGCTCAGTACAGGA	35	21	1.2555	1.0165	0.304652	0.176212
HIST-NC	miR-129a	CTTTTTGCGGTTTGGGCTTGC	34	37	1.2196	1.791	-0.554357	0.094045
HIST-NC	miR-1692	GGATAGCTCAGTCGGTAGAG	34	36	1.2196	1.7426	-0.514833	0.102431
HIST-NC	miR-2887	TCGGGACCGGGGTCCGGTGCGGAGA	34	40	1.2196	1.9363	-0.666894	0.0863452
HIST-NC	miR-1961	TGAGGTAGTAGATTGTAGAAA	33	15	1.1837	0.7261	0.705063	0.117287
HIST-NC	miR-19a	TGTGCAAATCTATGCAAAACTGA	33	20	1.1837	0.9681	0.290076	0.0955466
HIST-NC	miR-26a-2*	CCTATTCTTGATTACTTGTTTC	33	25	1.1837	1.2102	-0.031942	0.157008
HIST-NC	miR-5106	GGGTCTGTAGCTCAGTTGGTTAGAGC	33	16	1.1837	0.7745	0.611966	0.113347
HIST-NC	miR-1306	CCACCTCCCCTGCAAACGTCC	32	24	1.1479	1.1618	-0.0173648	0.165959
HIST-NC	miR-263b	ATGGCACTGGTAGAATTCACAGA	32	11	1.1479	0.5325	1.10814	0.14707
HIST-NC	miR-3102-3p.2	CTCTACTCCCTGCCCCAGCCAT	31	18	1.112	0.8713	0.351915	0.11
HIST-NC	miR-3547	TGAGCACCACCCCTCTCTCAGT	31	20	1.112	0.9681	0.199929	0.100994
HIST-NC	miR-4791	TGGATATGATGACTGATT	31	34	1.112	1.6458	-0.565632	0.117926
HIST-NC	miR-574-5p	TGAGTGTGTGTGTGTGAGTGTGTG	31	17	1.112	0.8229	0.434368	0.1148
HIST-NC	miR-4448	GGCTCGTTGGTCTAGGGG	30	32	1.0761	1.549	-0.525525	0.128442
HIST-NC	miR-466c	TGTGATGTGTGTATGTATATGT	30	19	1.0761	0.9197	0.226577	0.105401
HIST-NC	miR-664-1*	CTGGCTGGGGAAAAGGATTGGA	30	22	1.0761	1.0649	0.0150942	0.180759
HIST-NC	miR-1013-3p	ATAAACGATGCCGACTGG	29	37	1.0403	1.791	-0.783766	0.105074
HIST-NC	miR-199a-5p	CCCAGTGTTCAGACTACCTGTTC	29	14	1.0403	0.6777	0.618281	0.13676
HIST-NC	miR-3065-5p	TCAACAAAATCACTGATGCTGGAG	29	24	1.0403	1.1618	-0.159362	0.175421
HIST-NC	miR-3141	GAGGGCTGGGTGGAAGAGGGT	29	31	1.0403	1.5006	-0.52854	0.135765
HIST-NC	miR-383*	CCACAGCACTGCCTGGTCAGA	29	13	1.0403	0.6293	0.72518	0.142727
HIST-NC	miR-3897-3p	CGGGGTCGGGGGGCGGTGGGG	29	112	1.0403	5.4215	-2.38169	0.0145581	*	DOWN
HIST-NC	miR-4451	TGGTAGAGCGGAGGACTGTA	29	26	1.0403	1.2586	-0.27482	0.161059
HIST-NC	miR-511-3p	AATGTGTAGCAAAAGACAGGAT	29	30	1.0403	1.4522	-0.481241	0.135765
HIST-NC	miR-92c	TATTGCACTCGTCCCGGCCTCTAT	29	23	1.0403	1.1134	-0.0979724	0.191064
HIST-NC	miR-194*	CCAGTGGGGCTGCTGTTATCTGT	28	19	1.0044	0.9197	0.127099	0.11141
HIST-NC	miR-27d	TTCACAGTGGCTAAGTTCTTT	28	15	1.0044	0.7261	0.468094	0.131042
HIST-NC	miR-3070a	TGGTGATACCGTCAGGGGTAGA	28	28	1.0044	1.3554	-0.432385	0.147872
HIST-NC	miR-365-2*	AGGGACTTTCAGGGGCAGCTGTG	28	16	1.0044	0.7745	0.374997	0.12664
HIST-NC	miR-4492	CGGGGCTGGGCGCGCGCCGCG	28	72	1.0044	3.4853	-1.79495	0.049189	*	DOWN
HIST-NC	miR-547	ATTGGTACTTCTTTAAGTGAGA	28	9	1.0044	0.4357	1.20493	0.167878
HIST-NC	miR-125	CCCCTGAGACCCTAACTTGTGA	27	24	0.9685	1.1618	-0.262538	0.0891817
HIST-NC	miR-2993	CAGCGCTGTGGAGCAGGAGG	27	21	0.9685	1.0165	-0.0697863	0.105796
HIST-NC	miR-365-1*	AGGGACTTTTGGGGGCAGATGTGT	27	25	0.9685	1.2102	-0.321422	0.0891817
HIST-NC	miR-874*	CGGCCCCACGCACCAGGGTAAGA	27	31	0.9685	1.5006	-0.631716	0.0690213
HIST-NC	miR-216a	TAATCTCAGCTGGCAACTGTGA	26	26	0.9326	1.2586	-0.43249	0.0837163
HIST-NC	miR-3917	CTCGGACTGAGCAGGTGGG	26	23	0.9326	1.1134	-0.255642	0.0993128
HIST-NC	miR-10-5p	ACCCTGTAGATCCGAATTTGTGT	25	26	0.8968	1.2586	-0.488962	0.0851205
HIST-NC	miR-5128	CTTTGAGGGCTGGAGAGATGGCT	25	46	0.8968	2.2267	-1.31205	0.0394599	*	DOWN
HIST-NC	miR-1777b	GGGGTCGGGGGGGCGGTGG	24	28	0.8609	1.3554	-0.654801	0.079904
HIST-NC	miR-296-3p	AGGGTTGGGTGGAGGCTCTCC	24	23	0.8609	1.1134	-0.371054	0.103243
HIST-NC	miR-665	ACCAGGAGGCTGAGGTCCCTTAC	24	26	0.8609	1.2586	-0.547902	0.0870295
HIST-NC	miR-3096b-3p	AATAGGATTACGCTGAGGCCC	22	24	0.7892	1.1618	-0.557899	0.0985417
HIST-NC	miR-378e	ACTGGACTTGGAGTCAGA	22	26	0.7892	1.2586	-0.673357	0.0904737
HIST-NC	miR-1343	GGGGGACCGCCCCCCGGTCGGC	21	43	0.7533	2.0815	-1.46633	0.0467062	*	DOWN
HIST-NC	miR-1369	TGGGCTGGGGTGGGAGGAGG	21	21	0.7533	1.0165	-0.432314	0.119522
HIST-NC	miR-1408	AGGGGAGGAGGGTGGCTGT	21	33	0.7533	1.5974	-1.08443	0.0715916
HIST-NC	miR-15b*	CGAATCATTATTTGCTGCTCT	21	24	0.7533	1.1618	-0.625065	0.100752
HIST-NC	miR-3621	CGGGGGTGGGGTCGGCGG	20	21	0.7174	1.0165	-0.502761	0.121527
HIST-NC	miR-455-3p	ATGCAGTCCACGGGCATATACAC	19	32	0.6815	1.549	-1.18455	0.0810617
HIST-NC	miR-5105	CCGGCGCCGCTCGTGGGGGGC	19	24	0.6815	1.1618	-0.769576	0.104739
HIST-NC	miR-216b	AAATCTCTGCAGGCAAATGTG	14	23	0.5022	1.1134	-1.14864	0.126052
HIST-NC	miR-33a*	CAATGTTTCCACAGTGCATCAA	14	24	0.5022	1.1618	-1.21003	0.115732
HIST-NC	miR-4028-3p	CTGATGATGTGTTGTTGC	14	27	0.5022	1.307	-1.37993	0.106256
HIST-NC	miR-2966	ACGGGCGCGGGACGGGACGGG	13	22	0.4663	1.0649	-1.19139	0.128166
HIST-NC	miR-448-5p	GAACATCCTGCATAGTGCTGCC	12	24	0.4305	1.1618	-1.43228	0.120312
HIST-NC	miR-34b	CAGGCAGTGTAGTTAGCTGATTGC	11	21	0.3946	1.0165	-1.36515	0.145927
HIST-NC	miR-4532	CGCTCCCGGGGAGCCCGGCGG	11	22	0.3946	1.0649	-1.43226	0.13398
HIST-NC	miR-1346	GGGGGTGGGGTCGGCGGGGG	10	23	0.3587	1.1134	-1.63412	0.136227
HIST-NC	miR-2861	GGGGCCGGCGGCGGCGGCGA	10	24	0.3587	1.1618	-1.69551	0.125073
HIST-NC	miR-2885	CGGCGGCGGCGACTCTGGGCG	9	26	0.3228	1.2586	-1.96311	0.117409
HIST-NC	miR-1912	CAGAACATGCAGTGAGAACTTGA	8	21	0.287	1.0165	-1.82449	0.154247
HIST-NC	miR-876	TGGATTTCTCTGTGAATCACC	7	23	0.2511	1.1134	-2.14864	0.144794
HIST-NC	rno-miR-n001_3p	CTCTAGCCAGGGCTTGACTGC	48	24	1.7218	1.1618	0.567556	0.118993
HIST-NC	rno-miR-n002_3p	CATAAGTGTAGAGAGTCTGTAGT	122	59	4.3762	2.856	0.615683	0.0467472
HIST-NC	rno-miR-n006_3p	TCTCTTGTAGAATGGTCTAGAC	42	0	1.50658	0	7.23513	8.57938e-09	**	UP
HIST-NC	rno-miR-n012_5p	AGGCAGAACTCTGGAAAGAGGC	22	38	0.789159	1.83945	-1.22089	0.00188749	**	DOWN
HIST-NC	rno-miR-n014_5p	TACAGTTAGACGTAGAGACCAT	49	31	1.7577	1.5006	0.228149	0.0871258
HIST-NC	rno-miR-n021_5p	TGGTTTACCGTCCCACATACA	77	57	2.76206	2.75918	0.00150352	0.863446
HIST-NC	rno-miR-n022_3p	AAGGGCAAGCTCTCTTCGAGG	46	36	1.6501	1.7426	-0.078688	0.0776304
HIST-NC	rno-miR-n024_3p	GGTGACAGTAAGCTGTAGTTGC	37	23	1.3272	1.1134	0.253414	0.161785
HIST-NC	rno-miR-n025_3p	ATGGTAATGGTGGTGGTGATGG	213	108	7.6405	5.2279	0.547436	0.0586919
HIST-NC	rno-miR-n026_5p	AATGTGACTCAGCTATCTGAAC	710	457	25.4683	22.1218	0.203234	0.0415677
HIST-NC	rno-miR-n027_5p	AGGGCTAGTTAACAGTTTAGGT	25	42	0.896772	2.03308	-1.18085	0.000394319	**	DOWN
HIST-NC	rno-miR-n031_3p	TCAGTAGGCCAGACAGCAAGC	588	453	21.0921	21.9282	-0.0560846	0.0270861
HIST-NC	rno-miR-n044_5p	TGTGTTTTGTGTGTGTACATGT	231	170	8.2862	8.2291	0.00997599	0.0498819
HIST-NC	rno-miR-n045_3p	TTAGGACTCTGGTCATCTTTGG	33	28	1.1837	1.3554	-0.195415	0.132351
HIST-NC	rno-miR-n048_5p	CAGTGGTTTTACCCTATGGTAG	2605	2040	93.4436	98.7496	-0.079679	0.00105874
HIST-NC	rno-miR-n052_5p	CATACAATGTAGATTTCTGT	36	43	1.2914	2.0815	-0.688688	0.103289
