# Supplementary material for: Genome-wide identification of brain miRNAs in response to high-intensity intermittent swimming training in Rattus norvegicus by deep sequencing
Source: BMC Mol Biol. 2019 Jan 15;20:3. doi: 10.1186/s12867-019-0120-4 (PMC6334412; doi:10.1186/s12867-019-0120-4)
Supplement: Supplementary file 5 — Additional file 5: Table S5. Target genes predicted for significantly differentially expressed miRNAs. [file 12867_2019_120_MOESM5_ESM.xls]

## Sheet: 最终结果
1	miR-122	1	miR-122	24189	Aldoa	NM_012495	T&M
		2	miR-122	24817	Hnf1a	NM_012669	T&M
		3	miR-122	24244	Calm3	M16659	T&M
		4	miR-122	315664	Kdelc2	NM_001025123	T&M
		5	miR-122	94272	Clic5	NM_053603	T&M
		6	miR-122	257647	Slc35a4	NM_147140	T&M
		7	miR-122	24778	Slc2a1	NM_138827	T&M
		8	miR-122	25650	Atp1b1	NM_013113	T&M
		9	miR-122	64475	P4ha1	NM_172062	T&M
		10	miR-122	361810	Fkbp5	NM_001012174	T&M
		11	miR-122	24335	Epo	NM_017001	T&M
		12	miR-122	296318	Ndrg3	NM_001013923	T&M
		13	miR-122	362851	Cd320	NM_001014201	T&M
		14	miR-122	360968	Tbc1d10a	NM_001015022	T&M
		15	miR-122	64203	Bcat2	BC061790	T&M
		16	miR-122	316164	Satb1	NM_001012129	T&M
		17	miR-122	315093	Maf1	NM_001014085	T&M
		18	miR-122	83497	Ocln	AB016425	T&M
		19	miR-122	305880	Lrp10	NM_001037777	T&M
		20	miR-122	64023	Masp1	BC085685	T&M
		21	miR-122	170906	Zdhhc7	NM_133394	T&M
		22	miR-122	117280	Hnrnpu	NM_057139	T&M
		23	miR-122	310773	Cept1	NM_001007699	T&M
		24	miR-122	84475	Cxcr3	NM_053415	T&M
		25	miR-122	305340	Rbm47	NM_001005882	T&M
		26	miR-122	54254	Gata4	NM_144730	T&M
		27	miR-122	25405	Ccng1	NM_012923	T&M
		28	miR-122	293344	Arfip2	NM_001004222	T&M
		29	miR-122	311406	Dusp2	NM_001012089	T&M
		30	miR-122	317312	Mospd1	NM_001014107	T&M
2	miR-1298	30	miR-1298	gi|55778420|gb|BC086559.1|	BC086559	-32.7	0.028656	361016	LOC361016	15p14	similar to RIKEN cDNA 4933406L09	protein-coding	similar to RIKEN cDNA 4933406L09	uncharacterized protein C3orf67 homolog
		45	miR-1298	gi|62079142|ref|NM_001014208.1|	NM_001014208	-33.3	0.039408	363027	Yipf2	8q13	Yip1 domain family, member 2	protein-coding	Yip1 domain family, member 2	YIP1 family member 2|protein YIPF2
		No.	miRNA_ID	target_id	cdna_id_pre	MFEs	p_value	gene_id	Symbol_from_nomenclature_authority	map_location	full_name_from_nomenclature_authority	type_of_gene	description	other_designations
3	miR-1343	1	miR-1343	gi|14010834|ref|NM_031977.1|	NM_031977	-46	0.001182	83805	Src	3q42	v-src avian sarcoma (Schmidt-Ruppin A-2) viral oncogene homolog	protein-coding	v-src avian sarcoma (Schmidt-Ruppin A-2) viral oncogene homolog	Rous sarcoma oncogene|c-Src|p60-Src|pp60c-src|proto-oncogene c-Src|proto-oncogene tyrosine-protein kinase Src|tyrosine protein kinase c-src|tyrosine protein kinase pp60-c-src|v-src sarcoma (Schmidt-Ruppin A-2) viral oncogene homolog
		2	miR-1343	gi|19924084|ref|NM_138544.1|	NM_138544	-44.9	0.02733	191571	Fat3	8q12	FAT atypical cadherin 3	protein-coding	FAT atypical cadherin 3	FAT tumor suppressor homolog 3|Fta3 protein|protocadherin Fat 3
		3	miR-1343	gi|19173749|ref|NM_133394.1|	NM_133394	-44.6	0.00322	170906	Zdhhc7	19q12	zinc finger, DHHC-type containing 7	protein-coding	zinc finger, DHHC-type containing 7	DHHC-7|membrane-associated DHHC7 zinc finger protein|palmitoyltransferase ZDHHC7|putative zinc finger protein SERZ-1|sertoli cell gene with a zinc finger domain protein|zinc finger DHHC domain-containing protein 7|zinc finger, DHHC domain containing 7
		4	miR-1343	gi|8659556|ref|NM_017108.1|	NM_017108	-44.5	0.005441	27150	Kcnh3	7q36	potassium voltage-gated channel, subfamily H (eag-related), member 3	protein-coding	potassium voltage-gated channel, subfamily H (eag-related), member 3	ELK channel 2|brain-specific eag-like channel 1|ether-a-go-go-like potassium channel 2|potassium voltage-gated channel subfamily H member 3|rElk2|voltage-gated potassium channel subunit Kv12.2
		5	miR-1343	gi|148747181|ref|NM_178094.3|	NM_178094	-44.3	0.00495	308451	Itpkc	1q21	inositol-trisphosphate 3-kinase C	protein-coding	inositol-trisphosphate 3-kinase C	IP3 3-kinase C|IP3K C|IP3K-C|inositol 1,4,5-trisphosphate 3-kinase C|insP 3-kinase C
		6	miR-1343	gi|560879443|ref|NM_024364.3|	NM_024364	-44	0.011527	60563	Hr	15p11	hair growth associated	protein-coding	hair growth associated	hairless homolog|protein hairless
		7	miR-1343	gi|199560676|ref|NM_001009533.2|	NM_001009533	-43.1	0.008048	494320	Ccdc8	1q21	coiled-coil domain containing 8	protein-coding	coiled-coil domain containing 8	coiled-coil domain-containing protein 8|probable Coiled-coil domain-containing protein 8
		8	miR-1343	gi|393794770|ref|NM_001029897.2|	NM_001029897	-43.1	0.010591	114520	Strn3	6q22	striatin, calmodulin binding protein 3	protein-coding	striatin, calmodulin binding protein 3	cell cycle autoantigen SG2NA|cell-cycle autoantigen SG2NA|nuclear autoantigen|s/G2 antigen|striatin-3|striatin-3-gamma
		9	miR-1343	gi|61556843|ref|NM_001013065.1|	NM_001013065	-42.9	0.005318	292765	Ggn	1q21	gametogenetin	protein-coding	gametogenetin	-
		10	miR-1343	gi|516116|gb|L23148.1|RATID125A	L23148	-42.2	0.002031	25261	Id1	3q41	inhibitor of DNA binding 1	protein-coding	inhibitor of DNA binding 1	DNA-binding protein inhibitor ID-1|Inhibitor of DNA binding 1 helix-loop-helix protein (splice varaiation)|Inhibitor of DNA binding 1, helix-loop-helix protein (splice variation)
		11	miR-1343	gi|12055543|emb|AJ300164.1|	AJ300164	-41.1	0.007263	85262	Slc25a27	9q12	solute carrier family 25, member 27	protein-coding	solute carrier family 25, member 27	mitochondrial uncoupling protein 4|uncoupling protein UCP-4
		12	miR-1343	gi|164607181|ref|NM_053951.2|	NM_053951	-41.1	0.02439	117020	Mcf2l	16q12.5	MCF.2 cell line derived transforming sequence-like	protein-coding	MCF.2 cell line derived transforming sequence-like	DBL's big sister|MCF2-transforming sequence-like protein|OST oncogene|guanine nucleotide exchange factor DBS|mcf.2 transforming sequence-like
		13	miR-1343	gi|58865719|ref|NM_001012075.1|	NM_001012075	-40.9	0.008604	309828	Tspyl4	20q12	TSPY-like 4	protein-coding	TSPY-like 4	testis-specific Y-encoded-like protein 4
		14	miR-1343	gi|61098194|ref|NM_013018.2|	NM_013018	-40.8	0.005169	25531	Rab3a	16p14	RAB3A, member RAS oncogene family	protein-coding	RAB3A, member RAS oncogene family	Ras-related small GTP binding protein 3A|ras-related protein Rab-3A
		15	miR-1343	gi|31377509|ref|NM_053787.2|	NM_053787	-40.7	0.030702	116469	Trpv5	4q22	transient receptor potential cation channel, subfamily V, member 5	protein-coding	transient receptor potential cation channel, subfamily V, member 5	OTRPC3|calcium transporter 2|epithelial calcium channel 1|osm-9-like TRP channel 3|transient receptor potential cation channel subfamily V member 5
		16	miR-1343	gi|386781534|ref|NM_031744.2|	NM_031744	-40.5	0.008736	65200	Slc16a8	7q34	solute carrier family 16 (monocarboxylate transporter), member 8	protein-coding	solute carrier family 16 (monocarboxylate transporter), member 8	monocarboxylate transporter 3|solute carrier family 16 (monocarboxylic acid transporters), member 8|solute carrier family 16, member 8 (monocarboxylic acid transporter 3)
		17	miR-1343	gi|16758693|ref|NM_053838.1|	NM_053838	-40.4	0.022231	116564	Npr2	5q22	natriuretic peptide receptor B/guanylate cyclase B (atrionatriuretic peptide receptor B)	protein-coding	natriuretic peptide receptor B/guanylate cyclase B (atrionatriuretic peptide receptor B)	ANP-B|ANPR-B|ANPRB|atrial natriuretic peptide B-type receptor|atrial natriuretic peptide receptor 2|atrial natriuretic peptide receptor B|atrial natriuretic peptide receptor type B|guanylate cyclase B|natriuretic peptide receptor 2|natriuretic peptide receptor-B
		18	miR-1343	gi|38511545|gb|BC061865.1|	BC061865	-40.2	0.0455	192126	Dab2ip	3p11	DAB2 interacting protein	protein-coding	DAB2 interacting protein	ASK-interacting protein 1|DAB2-interacting protein|DOC-2/DAB2 interactive protein|DOC2/DAB2 interactive protein|disabled homolog 2 interacting protein|disabled homolog 2-interacting protein
		19	miR-1343	gi|58865749|ref|NM_001012090.1|	NM_001012090	-39.8	0.009071	311414	Zc3h8	3q36	zinc finger CCCH type containing 8	protein-coding	zinc finger CCCH type containing 8	zinc finger CCCH domain-containing protein 8|zinc finger CCCH type domain containing 8
		20	miR-1343	gi|61889053|ref|NM_138521.1|	NM_138521	-39.7	0.011319	360616	Ppp1r1b	10q31	protein phosphatase 1, regulatory (inhibitor) subunit 1B	protein-coding	protein phosphatase 1, regulatory (inhibitor) subunit 1B	dopamine- and cAMP-regulated neuronal phosphoprotein|dopamine- and cAMP-regulated phosphoprotein DARPP-32|neuronal phosphoprotein DARPP-32|protein phosphatase 1 regulatory subunit 1B
		21	miR-1343	gi|6981679|ref|NM_012888.1|	NM_012888	-39.7	0.048096	25360	Tshr	6q31	thyroid stimulating hormone receptor	protein-coding	thyroid stimulating hormone receptor	TSH-R|thyroid-stimulating hormone receptor|thyrotropin receptor
		22	miR-1343	gi|66911715|gb|BC097288.1|	BC097288	-39.6	0.01857	171085	Pcsk4	7q11	proprotein convertase subtilisin/kexin type 4	protein-coding	proprotein convertase subtilisin/kexin type 4	KEX2-like endoprotease 3|NEC 3|PC4|neuroendocrine convertase 3|prohormone convertase 3
		23	miR-1343	gi|77736551|ref|NM_001034187.1|	NM_001034187	-39.6	0.019254	307472	Sh3rf2	18p11	SH3 domain containing ring finger 2	protein-coding	SH3 domain containing ring finger 2	RING finger protein 158|SH3 domain-containing RING finger protein 2|protein phosphatase 1 regulatory subunit 39|protein phosphatase 1, regulatory subunit 39|putative E3 ubiquitin-protein ligase SH3RF2
		24	miR-1343	gi|13095921|ref|NM_023969.1|	NM_023969	-39.3	0.020125	66025	Lpar3	2q44	lysophosphatidic acid receptor 3	protein-coding	lysophosphatidic acid receptor 3	LPA receptor 3|LPA-3|endothelial differentiation, lysophosphatidic acid G-protein-coupled receptor 7|lysophosphatidic acid receptor Edg-7|putative G protein-coupled receptor snGPCR32|snGPCR32
		25	miR-1343	gi|62078850|ref|NM_001014059.1|	NM_001014059	-39.3	0.02108	312711	Pianp	4q42	PILR alpha associated neural protein	protein-coding	PILR alpha associated neural protein	PILR alpha-associated neural protein|PILR-associating neural protein|liver endothelial differentiation-associated protein-1|paired immunoglobin-like type 2 receptor-associating neural protein
		26	miR-1343	gi|16758965|ref|NM_053536.1|	NM_053536	-39.3	0.021103	85497	Klf15	4q34	Kruppel-like factor 15	protein-coding	Kruppel-like factor 15	Krueppel-like factor 15
		27	miR-1343	gi|9507132|ref|NM_019362.1|	NM_019362	-39.2	0.035458	54348	Stk39	3q21	serine threonine kinase 39	protein-coding	serine threonine kinase 39	PS/TK|PSTK1|STE20/SPS1-related proline-alanine-rich protein kinase|Ste-20 related kinase|pancreatic serine/threonine-protein kinase|serine/threonine-protein kinase 39|ste-20-related kinase
		28	miR-1343	gi|402744060|ref|NM_022956.2|	NM_022956	-39.1	0.012149	65050	Barhl2	14p22	BarH-like homeobox 2	protein-coding	BarH-like homeobox 2	BarH-class homeodomain transcription factor|bar-class homeodomain protein MBH1|barH-like 2 homeobox protein|homeobox protein B-H1
		29	miR-1343	gi|19424279|ref|NM_133584.1|	NM_133584	-39.1	0.034765	171115	Pde5a	2q42	phosphodiesterase 5A, cGMP-specific	protein-coding	phosphodiesterase 5A, cGMP-specific	CGB-PDE|cGMP-binding cGMP specific phosphodiesterase 5A2|cGMP-binding cGMP-specific phosphodiesterase|cGMP-specific 3',5'-cyclic phosphodiesterase|phosphodiesterase type 5
		30	miR-1343	gi|10952517|gb|AF228737.1|	AF228737	-39	0.003822	81531	Pfn2	2q31	profilin 2	protein-coding	profilin 2	profilin II|profilin-2
		31	miR-1343	gi|83721986|ref|NM_207600.2|	NM_207600	-39	0.022042	302302	Chst7	Xq12	carbohydrate (N-acetylglucosamine 6-O) sulfotransferase 7	protein-coding	carbohydrate (N-acetylglucosamine 6-O) sulfotransferase 7	C6ST-2|GST-5|N-acetylglucosamine 6-O-sulfotransferase 1|N-acetylglucosamine 6-O-sulfotransferase 4|carbohydrate sulfotransferase 7|chondroitin 6-sulfotransferase 2|chondroitin 6-sulfotransferase 7|galactose/N-acetylglucosamine/N-acetylglucosamine 6-O-sulfotransferase 5|glcNAc6ST-4
		32	miR-1343	gi|34013519|ref|NM_183053.1|	NM_183053	-38.9	0.017947	293048	Rhcg	1q31	Rh family, C glycoprotein	protein-coding	Rh family, C glycoprotein	Rh type C glycoprotein|Rhesus blood group-associated C glycoprotein|ammonium transporter Rh type C|rh family type C glycoprotein|rhesus blood group family type C glycoprotein
		33	miR-1343	gi|16758623|ref|NM_053783.1|	NM_053783	-38.8	0.01735	116465	Ifngr1	1p12	interferon gamma receptor 1	protein-coding	interferon gamma receptor 1	-
		34	miR-1343	gi|56090250|ref|NM_001007639.1|	NM_001007639	-38.7	0.027609	295344	St7l	2q34	suppression of tumorigenicity 7-like	protein-coding	suppression of tumorigenicity 7-like	suppressor of tumorigenicity 7 protein-like|suppressor of tumorigenicity protein 7-like protein
		35	miR-1343	gi|27465630|ref|NM_173151.1|	NM_173151	-38.6	0.020105	286936	Pcyt1b	Xq22	phosphate cytidylyltransferase 1, choline, beta	protein-coding	phosphate cytidylyltransferase 1, choline, beta	CCT B|CT B|CTP:phosphocholine cytidylyltransferase B|choline phosphate cytidylyltransferase 1 beta|choline-phosphate cytidylyltransferase B|phosphate cytidylyltransferase 1, choline, beta isoform|phosphorylcholine transferase B
		36	miR-1343	gi|31342656|ref|NM_177929.2|	NM_177929	-38.6	0.028843	305002	Sdccag8	13q25	serologically defined colon cancer antigen 8	protein-coding	serologically defined colon cancer antigen 8	serologically defined colon cancer antigen 8 homolog|slinky
		37	miR-1343	gi|402691760|ref|NM_053877.3|	NM_053877	-38.5	0.011376	116656	Cdc123	17q12.3	cell division cycle 123	protein-coding	cell division cycle 123	D123 gene product|cell division cycle 123 homolog|cell division cycle protein 123 homolog
		38	miR-1343	gi|148747323|ref|NM_012592.2|	NM_012592	-38.5	0.018361	24513	Ivd	3q35	isovaleryl-CoA dehydrogenase	protein-coding	isovaleryl-CoA dehydrogenase	isovaleryl coenzyme A dehydrogenase|isovaleryl-CoA dehydrogenase, mitochondrial
		39	miR-1343	gi|214010189|ref|NM_206849.3|	NM_206849	-38.4	0.029982	361801	Rxrb	20p12	retinoid X receptor beta	protein-coding	retinoid X receptor beta	nuclear receptor co-regulator 1|nuclear receptor coregulator 1|nuclear receptor subfamily 2 group B member 2|retinoic acid receptor RXR-beta|retinoic acid receptor, beta
		40	miR-1343	gi|56605661|ref|NM_001008282.1|	NM_001008282	-38.1	0.016542	287835	Galk1	10q32.3	galactokinase 1	protein-coding	galactokinase 1	galactokinase
		41	miR-1343	gi|2746330|gb|AF037203.1|	AF037203	-38	0.010642	83618	Rest	14p11	RE1-silencing transcription factor	protein-coding	RE1-silencing transcription factor	neural-restrictive silencer factor|zinc finger transcription factor REST protein
		42	miR-1343	gi|350529373|ref|NM_001039024.2|	NM_001039024	-38	0.017902	311429	RGD1311267	3q36	similar to RIKEN cDNA 4931426K16 gene	protein-coding	similar to RIKEN cDNA 4931426K16 gene	sperm flagellar protein 1
		43	miR-1343	gi|58865649|ref|NM_001012037.1|	NM_001012037	-38	0.019758	305348	Lias	14p11	lipoic acid synthetase	protein-coding	lipoic acid synthetase	LS|lip-syn|lipoate synthase|lipoic acid synthase|lipoyl synthase, mitochondrial
		44	miR-1343	gi|58865613|ref|NM_001012018.1|	NM_001012018	-38	0.028027	303923	B4galt4	11q21	UDP-Gal:betaGlcNAc beta 1,4-galactosyltransferase, polypeptide 4	protein-coding	UDP-Gal:betaGlcNAc beta 1,4-galactosyltransferase, polypeptide 4	UDP-Gal:beta-GlcNAc beta-1,4-galactosyltransferase 4|UDP-galactose:beta-N-acetylglucosamine beta-1,4-galactosyltransferase 4|b4Gal-T4|beta-1,4-GalTase 4|beta-1,4-galactosyltransferase 4|beta4Gal-T4
		45	miR-1343	gi|415311|dbj|D21158.1|RATTA2R	D21158	-37.8	0.01741	24816	Tbxa2r	7q11	thromboxane A2 receptor	protein-coding	thromboxane A2 receptor	TXA2-R|TXR2|Thromboxane receptor|prostanoid TP receptor
		46	miR-1343	gi|54400733|ref|NM_001005883.1|	NM_001005883	-37.6	0.024704	305419	Pi4k2b	14q11	phosphatidylinositol 4-kinase type 2 beta	protein-coding	phosphatidylinositol 4-kinase type 2 beta	phosphatidylinositol 4-kinase type 2-beta|phosphatidylinositol 4-kinase type II-beta|phosphatidylinositol 4-kinase type-II beta
		47	miR-1343	gi|58865551|ref|NM_001011988.1|	NM_001011988	-37.6	0.026593	299805	Cnot2	7q22	CCR4-NOT transcription complex, subunit 2	protein-coding	CCR4-NOT transcription complex, subunit 2	CCR4-NOT transcription complex subunit 2
		48	miR-1343	gi|261490653|ref|NM_134374.2|	NM_134374	-37.6	0.03048	171387	Rnf39	20p12	ring finger protein 39	protein-coding	ring finger protein 39	LTP-induced RING finger protein|RING finger protein 39
		49	miR-1343	gi|56605803|ref|NM_001008364.1|	NM_001008364	-37.5	0.036262	361328	Snx24	18q11	sorting nexin 24	protein-coding	sorting nexin 24	SBBI31 protein|sorting nexin-24|sorting nexing 24
		50	miR-1343	gi|40786444|ref|NM_199373.1|	NM_199373	-37.5	0.040642	288233	Wrb	11q11	tryptophan rich basic protein	protein-coding	tryptophan rich basic protein	tail-anchored protein insertion receptor WRB|tryptophan-rich basic protein|tryptophan-rich protein
		51	miR-1343	gi|58865427|ref|NM_001011929.1|	NM_001011929	-37.4	0.028408	292156	Sh3glb1	2q44	SH3-domain GRB2-like endophilin B1	protein-coding	SH3-domain GRB2-like endophilin B1	SH3 domain-containing GRB2-like protein B1|SH3-domain GRB2-like B1 (endophilin)|endophilin-B1
		52	miR-1343	gi|451958083|ref|NM_080906.2|	NM_080906	-37.1	0.030797	140942	Ddit4	20q11	DNA-damage-inducible transcript 4	protein-coding	DNA-damage-inducible transcript 4	DNA damage-inducible transcript 4 protein|DNA-damage-inducible transcript 4 protein|HIF-1 responsive RTP801|HIF-1 responsive protein RTP801|REDD-1|protein regulated in development and DNA damage response 1
		53	miR-1343	gi|62078762|ref|NM_001014016.1|	NM_001014016	-37.1	0.031061	308428	Irgc	1q21	immunity-related GTPase family, cinema	protein-coding	immunity-related GTPase family, cinema	immunity-related GTPase cinema 1|immunity-related GTPase family, cinema 1|interferon-gamma-inducible GTPase Ifgge protein|interferon-inducible GTPase 5
		54	miR-1343	gi|16758925|ref|NM_054007.1|	NM_054007	-37	0.016774	117182	Hsd17b3	17p14	hydroxysteroid (17-beta) dehydrogenase 3	protein-coding	hydroxysteroid (17-beta) dehydrogenase 3	17-beta-HSD 3|17-beta-hydroxysteroid dehydrogenase type 3|17beta-HSD|estradiol 17 beta-dehydrogenase 3|testicular 17-beta-hydroxysteroid dehydrogenase|testosterone 17-beta-dehydrogenase 3
		55	miR-1343	gi|56090352|ref|NM_001007689.1|	NM_001007689	-37	0.033433	307649	Ciapin1	19p12	cytokine induced apoptosis inhibitor 1	protein-coding	cytokine induced apoptosis inhibitor 1	anamorsin|cytokine-induced apoptosis inhibitor 1|fe-S cluster assembly protein DRE2 homolog
		56	miR-1343	gi|62078704|ref|NM_001013988.1|	NM_001013988	-36.9	0.03867	305234	Stbd1	14p22	starch binding domain 1	protein-coding	starch binding domain 1	genethonin-1|starch-binding domain-containing protein 1
		57	miR-1343	gi|62821822|ref|NM_001017385.1|	NM_001017385	-36.6	0.02965	361577	Kdelr1	1q22	KDEL (Lys-Asp-Glu-Leu) endoplasmic reticulum protein retention receptor 1	protein-coding	KDEL (Lys-Asp-Glu-Leu) endoplasmic reticulum protein retention receptor 1	ER lumen protein retaining receptor 1|KDEL endoplasmic reticulum protein retention receptor 1|KDEL receptor 1
		58	miR-1343	gi|11225271|ref|NM_019348.1|	NM_019348	-36.6	0.047975	54305	Sstr2	10q32.1	somatostatin receptor 2	protein-coding	somatostatin receptor 2	SRIF-1|SS-2-R|SS2-R|SS2R|somatostatin receptor subtype 2|somatostatin receptor type 2|somatotropin release-inhibiting factor receptor
		59	miR-1343	gi|55715847|gb|BC085702.1|	BC085702	-36.5	0.049939	171548	Dkk3	1q33	dickkopf WNT signaling pathway inhibitor 3	protein-coding	dickkopf WNT signaling pathway inhibitor 3	dickkopf 3 homolog|dickkopf homolog 3|dickkopf-related protein 3
		60	miR-1343	gi|318065770|ref|NM_173126.3|	NM_173126	-36.3	0.040938	286910	Smim3	18q12.1	small integral membrane protein 3	protein-coding	small integral membrane protein 3	NGF-induced differentiation clone 67 protein|putative small membrane protein NID67|small membrane protein NID67
		61	miR-1343	gi|13592000|ref|NM_031059.1|	NM_031059	-36.3	0.043768	81710	Msx1	14q21	msh homeobox 1	protein-coding	msh homeobox 1	homeo box, msh-like 1|homeobox protein MSX-1
		62	miR-1343	gi|6978532|ref|NM_012779.1|	NM_012779	-36.2	0.033099	25241	Aqp5	7q36	aquaporin 5	protein-coding	aquaporin 5	AQP-5|aquaporin-5
		63	miR-1343	gi|61556944|ref|NM_001013101.1|	NM_001013101	-36.2	0.04657	299261	Moap1	6q32	modulator of apoptosis 1	protein-coding	modulator of apoptosis 1	-
		64	miR-1343	gi|56090328|ref|NM_001007651.1|	NM_001007651	-36.1	0.037668	297900	Pef1	5q36	penta-EF hand domain containing 1	protein-coding	penta-EF hand domain containing 1	PEF protein with a long N-terminal hydrophobic domain|peflin|penta-EF hand domain-containing protein 1
		65	miR-1343	gi|59891416|ref|NM_001012347.1|	NM_001012347	-35.9	0.03505	294715	Rgs7bp	2q13	regulator of G-protein signaling 7 binding protein	protein-coding	regulator of G-protein signaling 7 binding protein	R7 binding protein|R7 family-binding protein|regulator of G-protein signaling 7-binding protein
		66	miR-1343	gi|67078517|ref|NM_001024747.1|	NM_001024747	-35.9	0.04547	292404	Phf10	1q12	PHD finger protein 10	protein-coding	PHD finger protein 10	BAF45a|BRG1-associated factor 45a
		67	miR-1343	gi|397787573|ref|NM_012813.2|	NM_012813	-35.7	0.042072	25280	St8sia1	4q44	ST8 alpha-N-acetyl-neuraminide alpha-2,8-sialyltransferase 1	protein-coding	ST8 alpha-N-acetyl-neuraminide alpha-2,8-sialyltransferase 1	GD3 synthase|Sialyltransferase 8 (alpha-N-acetylneuraminate: alpha-28-sialytransferase GD3 synthase)|Sialyltransferase 8 A (alpha-N-acetylneuraminate: alpha-28-sialytransferase GD3 synthase) GenBank no: U53883|alpha-2, 8-sialytransferase|alpha-2,8-sialyltransferase|alpha-N-acetylneuraminate: alpha-2,8-sialytransferase|alpha-N-acetylneuraminide alpha-2,8-sialyltransferase|sialyltransferase 8 (alph…
		68	miR-1343	gi|55741517|ref|NM_001006986.1|	NM_001006986	-35.6	0.043991	300447	Ecsit	8q13	ECSIT signalling integrator	protein-coding	ECSIT signalling integrator	ECSIT homolog|evolutionarily conserved signaling intermediate in Toll pathway, mitochondrial
		69	miR-1343	gi|8393909|ref|NM_017236.1|	NM_017236	-35.3	0.031939	29542	Pebp1	12q16	phosphatidylethanolamine binding protein 1	protein-coding	phosphatidylethanolamine binding protein 1	23 kDa morphine-binding protein|HCNPpp|P23K|PEBP-1|Raf-1 kinase inhibitor protein|hippocampal cholinergic neurostimulating peptide|phosphatidylethanolamine-binding protein 1
		70	miR-1343	gi|56961654|ref|NM_198754.2|	NM_198754	-35.2	0.037687	301045	Cmtm8	8q32	CKLF-like MARVEL transmembrane domain containing 8	protein-coding	CKLF-like MARVEL transmembrane domain containing 8	CKLF-like MARVEL transmembrane domain-containing protein 8|chemokine-like factor super family 8|chemokine-like related protein 8
		71	miR-1343	gi|11968067|ref|NM_022501.1|	NM_022501	-35.1	0.038259	338401	Crip2	6q32	cysteine-rich protein 2	protein-coding	cysteine-rich protein 2	CRP-2|LIM/double zinc-finger protein
		72	miR-1343	gi|2196903|gb|U74621.1|RNU74621	U74621	-35	0.042322	25624	Vamp1	4q42	vesicle-associated membrane protein 1	protein-coding	vesicle-associated membrane protein 1	VAMP-1|synaptobrevin 1|synaptobrevin-1
4	miR-141	255	miR-141	gi|61557303|ref|NM_001013212.1|	NM_001013212	-30.1	0.106601	362537	Snapc3	5q31	small nuclear RNA activating complex, polypeptide 3	protein-coding	small nuclear RNA activating complex, polypeptide 3	SNAPc subunit 3|small nuclear RNA-activating complex polypeptide 3|snRNA-activating protein complex subunit 3
		120	miR-141	gi|13540660|ref|NM_030849.1|	NM_030849	-29.5	0.328262	81507	Bmpr1a	16p16	bone morphogenetic protein receptor, type IA	protein-coding	bone morphogenetic protein receptor, type IA	ALK-3|BMP type-1A receptor|BMPR-1A|activin receptor-like kinase 3|bone morphogenetic protein 4 receptor|bone morphogenetic protein receptor type-1A|bone morphogenetic protein receptor, type 1A
		150	miR-141	gi|77627988|ref|NM_053739.2|	NM_053739	-28.9	0.279855	114558	Becn1	10q32.1	beclin 1, autophagy related	protein-coding	beclin 1, autophagy related	beclin 1 (coiled-coil, myosin-like BCL2-interacting protein)|beclin-1|coiled-coil myosin-like BCL2-interacting protein
		195	miR-141	gi|1272333|gb|U51583.1|RNU51583	U51583	-28.8	0.440715	25705	Zeb1	17q12.1	zinc finger E-box binding homeobox 1	protein-coding	zinc finger E-box binding homeobox 1	TCF-8|transcription factor 8 (represses interleukin 2 expression)|zfhep|zinc finger E-box-binding homeobox 1|zinc finger homeodomain enhancer-binding protein
		225	miR-141	gi|57527379|ref|NM_001009689.1|	NM_001009689	-28.7	0.19724	309175	Cdc42ep2	1q43	CDC42 effector protein (Rho GTPase binding) 2	protein-coding	CDC42 effector protein (Rho GTPase binding) 2	binder of Rho GTPases 1|cdc42 effector protein 2
		0	miR-141	gi|47480071|gb|BC070912.1|	BC070912	-28	0.543015	84430	Pomt1	3p11	protein-O-mannosyltransferase 1	protein-coding	protein-O-mannosyltransferase 1	dolichyl-phosphate-mannose--protein mannosyltransferase 1|protein O-mannosyl-transferase 1|protein O-mannosyltransferase 1
		285	miR-141	gi|47087123|ref|NM_212528.1|	NM_212528	-28	0.761947	294279	Col11a2	20p12	collagen, type XI, alpha 2	protein-coding	collagen, type XI, alpha 2	collagen alpha-2(XI) chain|procollagen, type XI, alpha 2|type XI collagen alpha2 chain
		30	miR-141	gi|56269793|gb|BC087000.1|	BC087000	-27.5	0.66391	89791	Ncdn	5q36	neurochondrin	protein-coding	neurochondrin	neurite outgrowth-related protein from the rat brain
		210	miR-141	gi|82623000|gb|DQ282125.1|	DQ282125	-27.4	0.489698	294674	Enc1	2q12	ectodermal-neural cortex 1	protein-coding	ectodermal-neural cortex 1	ectoderm-neural cortex protein 1|nuclear restrict protein in brain
		105	miR-141	gi|13540651|ref|NM_030845.1|	NM_030845	-25.8	0.392581	81503	Cxcl1	14p22	chemokine (C-X-C motif) ligand 1	protein-coding	chemokine (C-X-C motif) ligand 1	C-X-C motif chemokine 1|chemokine (C-X-C motif) ligand 1 (melanoma growth stimulating activity, alpha)|cytokine-induced neutrophil chemoattractant 1|gro|growth-regulated alpha protein|platelet-derived growth factor-inducible protein KC
		240	miR-141	gi|214010142|ref|NM_001013108.3|	NM_001013108	-25.5	0.968884	300756	Arih1	8q24	ariadne homolog, ubiquitin-conjugating enzyme E2 binding protein, 1 (Drosophila)	protein-coding	ariadne homolog, ubiquitin-conjugating enzyme E2 binding protein, 1 (Drosophila)	ariadne ubiquitin-conjugating enzyme E2 binding protein homolog 1
		60	miR-141	gi|158081754|ref|NM_019286.3|	NM_019286	-25.5	0.710342	24172	Adh1	2q44	alcohol dehydrogenase 1 (class I)	protein-coding	alcohol dehydrogenase 1 (class I)	alcohol dehydrogenase (class I), alpha polypeptide|alcohol dehydrogenase 1|alcohol dehydrogenase 1, complex|alcohol dehydrogenase 1C (class I), gamma polypeptide|alcohol dehydrogenase A subunit
		90	miR-141	gi|11560100|ref|NM_022276.1|	NM_022276	-25.5	0.966525	64043	Gcnt1	1q43	glucosaminyl (N-acetyl) transferase 1, core 2	protein-coding	glucosaminyl (N-acetyl) transferase 1, core 2	beta-1,3-galactosyl-O-glycosyl-glycoprotein beta-1,6-N-acetylglucosaminyltransferase|beta1,6 N-acetylglucosaminyltransferase|enzymatic glycosylation-regulating|glucosaminyl (N-acetyl) transferase 1, core 2 (beta-1,6-N-acetylglucosaminyltransferase)|glucosaminyl transferase 1, core 2
		135	miR-141	gi|16758083|ref|NM_053425.1|	NM_053425	-25.5	0.475206	84485	Ccs	1q43	copper chaperone for superoxide dismutase	protein-coding	copper chaperone for superoxide dismutase	superoxide dismutase copper chaperone
		165	miR-141	gi|59709472|ref|NM_053826.2|	NM_053826	-25.5	0.664892	116551	Pdk1	3q22	pyruvate dehydrogenase kinase, isozyme 1	protein-coding	pyruvate dehydrogenase kinase, isozyme 1	PDH kinase 1|PDK p48|[Pyruvate dehydrogenase [lipoamide]] kinase isozyme 1, mitochondrial|pyruvate dehydrogenase kinase 1|pyruvate dehydrogenase kinase, isoenzyme 1
		45	miR-141	gi|291490672|ref|NM_012610.2|	NM_012610	-25.4	0.907095	24596	Ngfr	10q31	nerve growth factor receptor	protein-coding	nerve growth factor receptor	NGF receptor|gp80-LNGFR|low affinity nerve growth factor receptor|low affinity neurotrophin receptor p75NTR|low-affinity nerve growth factor receptor|nerve growth factor receptor (TNFR superfamily, member 16)|nerve growth factor receptor, fast|p75 ICD|tumor necrosis factor receptor superfamily member 16
		15	miR-141	gi|56268814|gb|BC086995.1|	BC086995	-25.3	0.740873	25164	Cdkn2b	5q32	cyclin-dependent kinase inhibitor 2B (p15, inhibits CDK4)	protein-coding	cyclin-dependent kinase inhibitor 2B (p15, inhibits CDK4)	Cyclin dependent kinase inhibitor 2B (p15, inhibits CDK4)|cyclin-dependent kinase 4 inhibitor B|p14-INK4b|p15-INK4b
		270	miR-141	gi|31581527|ref|NM_173131.2|	NM_173131	-25.3	0.88161	286915	Vom2r53	7q11	vomeronasal 2 receptor, 53	protein-coding	vomeronasal 2 receptor, 53	putative pheromone receptor (Go-VN1)
		75	miR-141	gi|11067418|ref|NM_021690.1|	NM_021690	-25.1	0.938303	59326	Rapgef3	7q36	Rap guanine nucleotide exchange factor (GEF) 3	protein-coding	Rap guanine nucleotide exchange factor (GEF) 3	cAMP-GEFI|cAMP-regulated guanine nucleotide exchange factor I (cAMP-GEFI)|epac 1|exchange factor directly activated by cAMP 1|exchange protein directly activated by cAMP 1|rap guanine nucleotide exchange factor 3
		180	miR-141	gi|19173791|ref|NM_133420.1|	NM_133420	-25	0.811403	170945	Chrna2	15p12	cholinergic receptor, nicotinic, alpha 2 (neuronal)	protein-coding	cholinergic receptor, nicotinic, alpha 2 (neuronal)	cholinergic receptor, nicotinic, alpha polypeptide 2 (neuronal)|neuronal acetylcholine receptor subunit alpha-2|nicotinic acetylcholine receptor
5	miR-141*	1170	miR-141*	gi|76056877|ref|NM_001033675.1|	NM_001033675	-31.5	0.047238	171051	Cabp1	12q16	calcium binding protein 1	protein-coding	calcium binding protein 1	calcium-binding protein 1|caldendrin
		1185	miR-141*	gi|55742829|ref|NM_022960.2|	NM_022960	-36.9	0.010558	65054	Aqp9	8q24	aquaporin 9	protein-coding	aquaporin 9	AQP-9|aquaglyceroporin-9|aquaporin-9|neutral solute channel aquaporin 9
		1200	miR-141*	gi|13592024|ref|NM_031082.1|	NM_031082	-34.1	0.030618	81746	Pggt1b	18q11	protein geranylgeranyltransferase type I, beta subunit	protein-coding	protein geranylgeranyltransferase type I, beta subunit	GGTase-I-beta|geranylgeranyl transferase type I subunit beta|geranylgeranyl transferase type-1 subunit beta|geranylgeranyltransferase type 1 beta|geranylgeranyltransferase type I (GGTase-I)|type I protein geranyl-geranyltransferase subunit beta
		1215	miR-141*	gi|145386554|ref|NM_031138.2|	NM_031138	-35.4	0.026556	81816	Ube2b	10q22	ubiquitin-conjugating enzyme E2B	protein-coding	ubiquitin-conjugating enzyme E2B	E2(14k)|RAD6 homolog B|ubiquitin carrier protein B|ubiquitin conjugating enzyme|ubiquitin-conjugating enzyme E2 B|ubiquitin-conjugating enzyme E2(14k)|ubiquitin-conjugating enzyme E2B (RAD6 homolog, S. cerevisiae)|ubiquitin-conjugating enzyme E2B, RAD6 homolog|ubiquitin-conjugating enzyme E2B, RAD6 homology|ubiquitin-protein ligase B
		1230	miR-141*	gi|57527928|ref|NM_031777.2|	NM_031777	-40	0.002686	83586	Usf1	13q24	upstream transcription factor 1	protein-coding	upstream transcription factor 1	upstream stimulatory factor 1
		1245	miR-141*	gi|16758269|ref|NM_053511.1|	NM_053511	-33.5	0.03036	85273	Fbxo2	5q36	F-box protein 2	protein-coding	F-box protein 2	F-box only protein 2|neural F box protein NFB42
		1260	miR-141*	gi|158138512|ref|NM_053811.3|	NM_053811	-35.2	0.028919	116501	Slc9a3r2	10q12	solute carrier family 9, subfamily A (NHE3, cation proton antiporter 3), member 3 regulator 2	protein-coding	solute carrier family 9, subfamily A (NHE3, cation proton antiporter 3), member 3 regulator 2	NHE3 kinase A regulatory protein E3KARP|NHERF-2|Na(+)/H(+) exchange regulatory cofactor NHE-RF2|SIP-1|SRY-interacting protein 1|TKA-1|sodium-hydrogen exchanger regulatory factor 2|sodium/hydrogen exchanger|solute carrier family 9 (sodium/hydrogen exchanger), isoform 3 regulator 2|solute carrier family 9 (sodium/hydrogen exchanger), member 3 regulator 2|solute carrier family 9 isoform 3 regulator …
		1275	miR-141*	gi|70778853|ref|NM_001004274.2|	NM_001004274	-34.3	0.044498	360622	Igfbp4	10q31	insulin-like growth factor binding protein 4	protein-coding	insulin-like growth factor binding protein 4	IBP-4|IGF-binding protein 4|IGFBP-4|insulin-like growth factor-binding protein 4
		1290	miR-141*	gi|57527469|ref|NM_001009698.1|	NM_001009698	-33.1	0.031909	315923	Lysmd3	2q11	LysM, putative peptidoglycan-binding, domain containing 3	protein-coding	LysM, putative peptidoglycan-binding, domain containing 3	lysM and putative peptidoglycan-binding domain-containing protein 3
		1305	miR-141*	gi|58865719|ref|NM_001012075.1|	NM_001012075	-33.8	0.048864	309828	Tspyl4	20q12	TSPY-like 4	protein-coding	TSPY-like 4	testis-specific Y-encoded-like protein 4
		1320	miR-141*	gi|58865983|ref|NM_001012204.1|	NM_001012204	-35.2	0.032286	363286	Traf3ip1	9q36	TNF receptor-associated factor 3 interacting protein 1	protein-coding	TNF receptor-associated factor 3 interacting protein 1	TRAF3-interacting protein 1
		1335	miR-141*	gi|67846095|ref|NM_001024908.1|	NM_001024908	-34.2	0.02834	500899	Mfsd3	7q34	major facilitator superfamily domain containing 3	protein-coding	major facilitator superfamily domain containing 3	major facilitator superfamily domain-containing protein 3
		1350	miR-141*	gi|75991706|ref|NM_001033666.1|	NM_001033666	-34.1	0.034059	502674	Dstn	3q41	destrin	protein-coding	destrin	ADF|actin-depolymerizing factor
		1365	miR-141*	gi|25282424|ref|NM_172011.1|	NM_172011	-35.3	0.005722	259226	Ppp1r14d	3q35	protein phosphatase 1, regulatory (inhibitor) subunit 14D	protein-coding	protein phosphatase 1, regulatory (inhibitor) subunit 14D	GBPI-1|gastrointestinal and brain-specific PP1-inhibitory protein 1|gastrointestinal- and brain-specific PKC-activated PP1 inhibitor|protein phosphatase 1 regulatory subunit 14D
		1380	miR-141*	gi|71896558|ref|NM_212545.2|	NM_212545	-33.6	0.036953	287702	Krt17	10q32.1	keratin 17	protein-coding	keratin 17	CK-17|K17|cytokeratin-17|keratin, type I cytoskeletal 17|keratin-17|type I keratin KA17
6	miR-182		rno-miR-182	288615	Sbds	NM_001008289	T&M
			rno-miR-182	360571	Rab34	NM_001012140	T&M
			rno-miR-182	293627	Tspan4	NM_001013070	T&M
			rno-miR-182	299923	Ndrg1	NM_001011991	T&M
			rno-miR-182	361845	Eif4ebp2	NM_001033069	T&M
			rno-miR-182	308843	Tsku	NM_001009965	T&M
			rno-miR-182	295401	Lppr4	NM_001001508	T&M
			rno-miR-182	78956	Scn9a	NM_133289	T&M
			rno-miR-182	294207	Ppp1r11	BC079252	T&M
			rno-miR-182	170851	Map2k1	NM_031643	T&M
			rno-miR-182	497815	Nrcam	AY574277	T&M
			rno-miR-182	641521	Lrrc4	NM_001037336	T&M
			rno-miR-182	25694	Has2	NM_013153	T&M
			rno-miR-182	29726	Slc22a5	NM_019269	T&M
			rno-miR-182	116600	Cacnb2	NM_053851	T&M
			rno-miR-182	361577	Kdelr1	NM_001017385	T&M
			rno-miR-182	116690	Nfasc	NM_053909	T&M
			rno-miR-182	83788	2013-09-09	NM_176856	T&M
			rno-miR-182	80773	Cyb5b	NM_030586	T&M
			rno-miR-182	306809	Bicd2	NM_198765	T&M
			rno-miR-182	192181	Podxl	NM_138848	T&M
			rno-miR-182	65208	Dpysl5	NM_023023	T&M
			rno-miR-182	25643	Gnai3	NM_013106	T&M
			rno-miR-182	140568	Chst10	NM_080397	T&M
			rno-miR-182	29528	Vamp3	BC088119	T&M
			rno-miR-182	81516	Smad7	NM_030858	T&M
			rno-miR-182	54319	Ezr	NM_019357	T&M
			rno-miR-182	317413	Morf4l2	NM_001007714	T&M
			rno-miR-182	25738	Plcg1	NM_013187	T&M
			rno-miR-182	303584	Plekhm1	NM_001009677	T&M
			rno-miR-182	58822	Csnk1e	AB042192	T&M
			rno-miR-182	360896	Esrrg	NM_203336	T&M
			rno-miR-182	116509	Slc6a9	NM_053818	T&M
			rno-miR-182	83689	Cd164	NM_031812	T&M
			rno-miR-182	303439	Mmd	NM_001007673	T&M
			rno-miR-182	25485	Myo1d	NM_012983	T&M
			rno-miR-182	309591	Trim39	NM_213562	T&M
			rno-miR-182	246273	Trib3	NM_144755	T&M
			rno-miR-182	79248	Abca2	NM_024396	T&M
			rno-miR-182	50560	Ip6k1	NM_053316	T&M
			rno-miR-182	60356	Csad	NM_021750	T&M
			rno-miR-182	81661	Gmfb	NM_031032	T&M
			rno-miR-182	114562	Cdc37	NM_053743	T&M
			rno-miR-182	353229	Sgms1	AY280961	T&M
			rno-miR-182	29579	Esyt1	NM_017249	T&M
			rno-miR-182	171447	Lphn2	NM_134408	T&M
			rno-miR-182	60670	Fut4	BC061776	T&M
			rno-miR-182	64303	Pfn1	NM_022511	T&M
			rno-miR-182	114124	Akap1	BC081753	T&M
			rno-miR-182	64043	Gcnt1	NM_022276	T&M
			rno-miR-182	276720	Kcnj14	NM_170718	T&M
			rno-miR-182	297801	Xkr4	NM_001011971	T&M
			rno-miR-182	29748	Ppp3r1	NM_017309	T&M
			rno-miR-182	24418	Grm5	NM_017012	T&M
			rno-miR-182	64665	Flot1	BC064652	T&M
			rno-miR-182	81718	Cdo1	NM_052809	T&M
			rno-miR-182	289900	Fam149b1	NM_001013878	T&M
			rno-miR-182	56783	Eif5	NM_020075	T&M
			rno-miR-182	65196	B4galt6	NM_031740	T&M
			rno-miR-182	288985	Insig2	NM_178091	T&M
			rno-miR-182	64828	B4galnt1	NM_022860	T&M
			rno-miR-182	84551	Slc7a8	NM_053442	T&M
			rno-miR-182	25547	St8sia3	NM_013029	T&M
			rno-miR-182	29743	Slc25a1	BC078754	T&M
			rno-miR-182	29271	Cfl1	NM_017147	T&M
			rno-miR-182	24916	Rnf112	NM_138613	T&M
			rno-miR-182	25289	Adcy6	NM_012821	T&M
			rno-miR-182	25482	Mras	NM_012981	T&M
			rno-miR-182	25550	Slc1a1	NM_013032	T&M
			rno-miR-182	83466	Celsr3	NM_031320	T&M
			rno-miR-182	83629	Slc12a2	NM_031798	T&M
			rno-miR-182	266777	Nptx1	NM_153735	T&M
			rno-miR-182	25364	Accn1	NM_001034014	T&M
			rno-miR-182	363875	Rac1	NM_134366	T&M
			rno-miR-182	287721	Vat1	NM_001033683	T&M
			rno-miR-182	65272	Kcnk10	NM_023096	T&M
			rno-miR-182	363062	Dixdc1	NM_001037654	T&M
			rno-miR-182	79428	Luzp1	NM_030830	T&M
			rno-miR-182	500400	Fam110b	NM_001024341	T&M
7	miR-183	1	rno-miR-183	24225	Bdnf	X67108	T&M
		2	rno-miR-183	117104	Ppp2r2a	NM_053999	T&M
		3	rno-miR-183	24673	Ppp2cb	NM_017040	T&M
		4	rno-miR-183	83526	Atrn	NM_031351	T&M
		5	rno-miR-183	84471	Snx1	NM_053411	T&M
		6	rno-miR-183	81527	Nrp2	NM_030869	T&M
		7	rno-miR-183	29618	Btg1	NM_017258	T&M
		8	rno-miR-183	298792	Ypel5	BC105836	T&M
		9	rno-miR-183	24851	Tpm1	NM_001034069	T&M
		10	rno-miR-183	299799	Rab21	NM_001004238	T&M
		11	rno-miR-183	112400	Nrg1	U02316	T&M
		12	rno-miR-183	64020	Gpr85	NM_022254	T&M
		13	rno-miR-183	94338	Smpd3	AB000215	T&M
		14	rno-miR-183	89816	Picalm	AY724477	T&M
		15	rno-miR-183	54319	Ezr	NM_019357	T&M
		16	rno-miR-183	24672	Ppp2ca	NM_017039	T&M
		17	rno-miR-183	361596	Idh2	NM_001014161	T&M
		18	rno-miR-183	171126	Ap3m1	NM_133593	T&M
		19	rno-miR-183	24413	Nr3c1	NM_012576	T&M
		20	rno-miR-183	89808	Cx3cl1	NM_134455	T&M
		21	rno-miR-183	25359	Tmpo	NM_012887	T&M
		22	rno-miR-183	29510	Pctp	NM_017225	T&M
		23	rno-miR-183	360646	Limd2	NM_001025715	T&M
		24	rno-miR-183	362162	Arfgap2	NM_001033707	T&M
		25	rno-miR-183	29218	Rcn2	NM_017132	T&M
		26	rno-miR-183	246303	Serbp1	NM_145086	T&M
		27	rno-miR-183	314352	Sel1l	AF304853	T&M
		28	rno-miR-183	140923	Bnip3l	NM_080888	T&M
		29	rno-miR-183	276720	Kcnj14	NM_170718	T&M
		30	rno-miR-183	64194	Insig1	NM_022392	T&M
		31	rno-miR-183	25467	Irs1	NM_012969	T&M
		32	rno-miR-183	84481	Arid4b	NM_053421	T&M
		33	rno-miR-183	170899	Kcnk2	NM_172041	T&M
		34	rno-miR-183	117557	Tpm3	NM_173111	T&M
		35	rno-miR-183	79218	Gng5	NM_024377	T&M
		36	rno-miR-183	361959	Kpna4	NM_001014793	T&M
		37	rno-miR-183	362911	Mal2	NM_198786	T&M
		38	rno-miR-183	116457	Mapk8ip1	NM_053777	T&M
		39	rno-miR-183	170843	Khdrbs2	NM_133318	T&M
		40	rno-miR-183	80881	Serp1	NM_030835	T&M
		41	rno-miR-183	25289	Adcy6	NM_012821	T&M
		42	rno-miR-183	306141	Spry2	NM_001012046	T&M
		43	rno-miR-183	287828	Hn1	NM_001005876	T&M
		44	rno-miR-183	83466	Celsr3	NM_031320	T&M
		45	rno-miR-183	64530	Cnbp	NM_022598	T&M
		46	rno-miR-183	81751	Psen2	NM_031087	T&M
		47	rno-miR-183	65272	Kcnk10	NM_023096	T&M
		48	rno-miR-183	25031	Plcb4	NM_024353	T&M
8	miR-200a		rno-miR-200a	116668	Myt1l	NM_053888	T&M	ugUAGCAAUGGUC-UGUCACAAu	||: |::|:| ||||||||	uuAUUUCUGUCGGAACAGUGUUa	2	21	84	106	[rn4:6:47827970-47827992:+]	0.8193	159	7	-20.1	-1.3074
			rno-miR-200a	64189	Pafah1b2	NM_022387	T&M	uguagcAAUGGUCUGUCACAAu	| :|| |||||||	#NAME?	2	17	1	17	[rn4:8:48939687-48939703:-]	0.7182	144	7	-15.36	-1.279
			rno-miR-200a	170843	Khdrbs2	NM_133318	T&M	uguagcaauggucuGUCACAAu	|||||||	uaacugaauuuguuCAGUGUUu	2	9	598	619	[rn4:9:31403910-31403931:+]	0.7461	140	7	-10	-1.2315
			rno-miR-200a	289881	Dr1	NM_001011914	T&M	uguAGCAAUGGUCUGUCACAAu	| || | :| ||||||||	auuUGGUCAAUAAACAGUGUUa	2	20	226	247	[rn4:14:2007547-2007568:-]	0.6543	159	7	-13.8	-1.2053
			rno-miR-200a	361959	Kpna4	NM_001014793	T&M	uguagcAAUGGUCUGUCACAAu	| | :: ||||||||	aguguaUGAAUGAACAGUGUUg	2	17	405	426	[rn4:2:159073129-159073150:-]	0.8058	148	7	-14.02	-1.1864
			rno-miR-200a	64200	Hnrnpf	NM_001037286	T&M	uguagcAAUGG-UCUGUCACAAu	||||| |||||||	aaaaaaUUACCUCUUCAGUGUUu	2	17	132	154	[rn4:4:154227912-154227934:+]	0.7307	147	7	-15.61	-1.1597
			rno-miR-200a	54284	Pitx2	AJ222971	T&M	uguagcaAUGGU-CUGUCACAAu	| :|| |||||||||	uuaguacUCUCACGACAGUGUUu	2	16	381	403	[rn4:2:226601004-226601026:+]	0.75	154	7	-15.86	-1.1223
			rno-miR-200a	369016	Myadm	NM_183332	T&M	ugUAGCAAUGGUCUGUCACAAu	||| |||:| |||||||	ccAUC-UUAUC--UCAGUGUUa	2	21	1065	1083	[rn4:1:64178171-64178189:-]	0.5651	151	7	-20.13	-1.0672
			rno-miR-200a	305684	Samd8	NM_001012040	T&M	ugUAGCAA-UGGUCUGUCA-CAAu	:|:||| | :| ||||| |||	uuGUUGUUAAAUAUACAGUAGUUa	2	21	23	46	[rn4:15:2569538-2569561:-]	0.5231	127	0	-14.47	-1.0639
			rno-miR-200a	245959	Slc25a3	NM_139100	T&M	ugUAG-C-AAUGGUCUGUCACAAu	||| | ||:::: |||||||	gaAUCUGCUUGUUGAUCAGUGUUg	2	21	25	48	[rn4:7:28054783-28054806:-]	0.6723	150	7	-16.12	-1.0616
			rno-miR-200a	64551	2013-09-07	NM_022616	T&M	ugUAGCAAUGGUCUGUCACAAu	| | | : || |||||||	ccAGCUUGGACA-UCAGUGUUu	2	21	40	60	[rn4:8:24987238-24987258:+]	0.7393	142	7	-12.34	-1.0498
			rno-miR-200a	25514	Lypla1	NM_013006	T&M	uguagcaauggucUGUCACAAu	:|||||||	acugcuaauguuuGCAGUGUUa	2	10	81	102	[rn4:5:14883685-14883706:-]	0.6511	141	7	-13.13	-1.0412
			rno-miR-200a	50622	Slc23a2	NM_017316	T&M	ugUAGCAAUGGUCUGUCACAAu	||: ||: | |||||||	ggAUUUUUG-AAAUCAGUGUUu	2	21	822	842	[rn4:3:119796482-119796502:-]	0.6154	146	7	-10.1	-1.0256
			rno-miR-200a	361442	Sipa1l2	NM_001009704	T&M	uguagcaAUGGUCUGUCACAAu	||::| ||||||||	gccugaaUAUUA-ACAGUGUUc	2	16	575	595	[rn4:19:55623009-55623029:-]	0.5793	153	7	-12.04	-1.0077
			rno-miR-200a	64553	Akap6	NM_022618	T&M	uguagcaaUGGU-CUGUCACAAu	||:| ||||||||	aagaaacaACUAUAACAGUGUUg	2	15	600	622	[rn4:6:73353368-73353390:+]	0.7385	149	7	-14.33	-0.9777
			rno-miR-200a	29345	Serpinh1	BC086529	T&M	uguagcaaUGGUCUGUCACAAu	::|| |||||||	ccucaacaGUCAAUCAGUGUUc	2	15	274	295	[rn4:1:156667303-156667324:-]	0.5776	146	7	-12.08	-0.9698
			rno-miR-200a	252916	Rab38	NM_145774	T&M	uguagcaaUGGUC-UGUCACAAu	::||| ||||||||	uccccaccGUCAGCACAGUGUUu	2	15	179	201	[rn4:1:144864039-144864061:+]	0.648	153	7	-18.32	-0.9552
			rno-miR-200a	289883	Tmed5	NM_001007619	T&M	uguagcaaUGGUCUGUCACAAu	|:|| ||||||||	uauuacgcAUCA-ACAGUGUUa	2	15	757	777	[rn4:14:2166983-2167003:+]	0.5331	152	7	-17.85	-0.9526
			rno-miR-200a	282840	Atf5	NM_172336	T&M	uguAGCAAUGGUCU--GUCACAAu	|| |: ||| |||||||	agcUCUGUGAGAGAAUCAGUGUUu	2	20	478	501	[rn4:1:95284171-95284194:-]	0.5935	146	7	-13.38	-0.9512
			rno-miR-200a	117277	Epn1	NM_057136	T&M	uguAGCAAUGGUCU-GUCACAAu	|| |: ||| |||||||	ugcUCCCUGGGAGAUCAGUGUUg	2	20	46	68	[rn4:1:67480028-67480050:-]	0.8015	150	7	-15.58	-0.9401
			rno-miR-200a	298943	Bcap29	NM_001006980	T&M	uguagcaauGGUCU--GUCACAAu	||| | |||||||	uuaugacauCCAAAAGCAGUGUUu	2	14	723	746	[rn4:6:49464594-49464617:-]	0.5605	144	7	-15.37	-0.9173
			rno-miR-200a	114514	Clasp2	NM_053722	T&M	uguaGCAA-UGG--UCUGUCACAAu	| || ||| | |||||||	uuccCAUUAACCUUUGCCAGUGUUa	2	19	281	305	[rn4:8:118561380-118561404:+]	0.6495	144	7	-15.36	-0.9122
			rno-miR-200a	287765	Ddx5	NM_001007613	T&M	uguagcaaugGUCUGUCACAAu	|||:|||||||	cuagaaaaugCAGGCAGUGUUu	2	13	198	219	[rn4:10:96131973-96131994:-]	0.7425	156	7	-18.68	-0.9111
			rno-miR-200a	79433	Myh10	NM_031520	T&M	uguAGCAAUGGUCUGUCACAAu	|| || ::|||||||||	cccUCCUU--UGGACAGUGUUa	2	20	977	996	[rn4:10:55575560-55575579:+]	0.7029	156	7	-16.86	-0.9024
			rno-miR-200a	361940	Pgrmc2	NM_001008374	T&M	uguagcaauggucuGUCACAAu	|||||||	ggaggaggaguucuCAGUGUUa	2	9	860	881	[rn4:2:128025364-128025385:-]	0.6032	140	7	-11.4	-0.8754
			rno-miR-200a	361110	Tmem110	NM_198774	T&M	uguagcaaugGUCUGUCACAAu	|| ||||||||	ucacaggcugCA-ACAGUGUUa	2	13	483	503	[rn4:16:6307864-6307884:+]	0.6498	146	7	-15.2	-0.8727
			rno-miR-200a	24856	Ttr	NM_012681	T&M	ugUAGCAAUGG-UCUGUCACAAu	||: |||: | ||||||||	ccAUUUGUACUGAAACAGUGUUc	2	21	47	69	[rn4:18:12413584-12413606:+]	0.5571	159	7	-14.4	-0.8482
			rno-miR-200a	299857	Shmt2	NM_001008322	T&M	uguagcaaUGGUCU---GUCACAAu	|||| | |||||||	ggccuuccACCACAUCUCAGUGUUa	2	15	343	367	[rn4:7:67494576-67494600:-]	0.5697	145	7	-14.63	-0.8352
			rno-miR-200a	24413	Nr3c1	NM_012576	T&M	uguagcAAUGGU--CUGUCACAAu	|||:|| |||||||||	ugaauaUUAUCAAUGACAGUGUUa	2	17	2311	2334	[rn4:18:32373043-32373066:-]	0.6388	163	7	-19.45	-0.8322
			rno-miR-200a	81809	Tgfb2	AF153013	T&M	ugUAGCAAUGGUCUGUCACAAu	:|: | |:: |||||||	gaGUUUUGAUUCAUCAGUGUUg	2	21	83	104	[rn4:13:102719830-102719851:-]	0.5043	144	7	-13.43	-0.8202
			rno-miR-200a	64824	Nab1	U17253	T&M	ugUAGCAAUGGUCUGUCACAAu	| | ||| :| |||||||	uaAGCCUUAAUAACCAGUGUUg	2	21	64	85	[rn4:9:46121389-46121410:+]	0.7382	156	7	-11.22	-0.8089
			rno-miR-200a	116506	Calcr	NM_001034015	T&M	uguAGCAAUGGU--CUGUCACAAu	|: || ||| ||||||||	auuUUUUUUCCAAUCACAGUGUUa	2	20	1431	1454	[rn4:4:28486410-28486433:-]	0.5571	154	7	-15.12	-0.8086
			rno-miR-200a	361944	Elf2	NM_001033909	T&M	uguagcaauggucuGUCACAAu	|||||||	aagagggaaaguacCAGUGUUc	2	9	1025	1046	[rn4:2:140144135-140144156:-]	0.7661	140	7	-8.73	-0.7831
			rno-miR-200a	171517	Gpc2	NM_138511	T&M	uguagcaauggucuGUCACAAu	|||||||	gcugucuaauguuuCAGUGUUc	2	9	577	598	[rn4:12:17858392-17858413:-]	0.5552	140	7	-10.14	-0.736
			rno-miR-200a	29463	Ptp4a1	NM_031579	T&M	uguagcAAUGGUCUGUCACAAu	| ::: | |||||||	gagaaaUAGUUUGUCAGUGUUc	2	17	1139	1160	[rn4:9:29617694-29617715:-]	0.6818	144	7	-9.89	-0.7098
			rno-miR-200a	286973	Elavl2	NM_173309	T&M	ugUAGCAAUGGUCUGUCACAAu	:|| ||:: || |||||||	auGUCUUUGUAAGUCAGUGUUg	2	21	80	101	[rn4:5:111181247-111181268:-]	0.7135	164	7	-15.35	-0.706
			rno-miR-200a	24672	Ppp2ca	NM_017039	T&M	uguagCAAUGGUCUGUCACAAu	|| ||| :|||||||	cacaaGUCACC--GCAGUGUUu	2	18	592	611	[rn4:10:37640837-37640856:+]	0.7185	150	7	-16.37	-0.6886
			rno-miR-200a	364788	Arl5b	NM_001015031	T&M	ugUAGCAAUGGUC--UGUCACAAu	||| |: || |||||||	ggAUCAAAAUAAGCUUCAGUGUUc	2	21	1797	1820	[rn4:17:89149331-89149354:+]	0.5366	143	7	-10.52	-0.6729
			rno-miR-200a	29637	Hmgcs1	NM_017268	T&M	uguagcaAUGGUC---UGUCACAAu	||::|| ||||||||	agggcacUAUUAGGUUACAGUGUUa	2	16	800	824	[rn4:2:51753767-51753791:+]	0.5571	150	7	-16.47	-0.6726
			rno-miR-200a	362750	Atl1	NM_001009831	T&M	uguaGCAAUGGUCUGUCACAAu	| ||||: |||||||	acugCUUUACU--CCAGUGUUu	2	19	121	140	[rn4:6:92077095-92077114:+]	0.5668	147	7	-12.08	-0.6605
			rno-miR-200a	64152	Chp	NM_024139	T&M	uguaGCAAUGGUC--UGUCACAAu	| || |::| ||||||||	guggCUUUUCUGGGUACAGUGUUg	2	19	744	767	[rn4:3:106100589-106100612:+]	0.6151	153	7	-14.8	-0.6597
			rno-miR-200a	306817	Dek	NM_001004255	T&M	uguAGCAAUGGU---CUGUCACAAu	|:|| ||:| | |||||||	aacUUGUAACUAAACGUCAGUGUUc	2	20	605	629	[rn4:17:23654801-23654825:+]	0.6012	154	7	-14.88	-0.6412
			rno-miR-200a	56010	Ywhag	NM_019376	T&M	ugUAGCAAUGGU-CUGUCACAAu	||: | ||:| ||||||||	aaAUUAUAACUAUUACAGUGUUg	2	21	2322	2344	[rn4:12:21887795-21887817:+]	0.7447	159	7	-14.27	-0.637
			rno-miR-200a	298792	Ypel5	BC105836	T&M	ugUAGCAAUGGUCUGUCACAAu	| :||| :| ||||||||	acACUGUU--UAAACAGUGUUg	2	21	845	864	[rn4:6:22759189-22759208:-]	0.5559	153	7	-16.72	-0.6202
			rno-miR-200a	117104	Ppp2r2a	NM_053999	T&M	uguaGCAAUGGUCUGUCACAAu	||| |: |||||||	guggCGUCCCUUUCCAGUGUUu	2	19	85	106	[rn4:15:46547044-46547065:-]	0.7052	146	7	-15.12	-0.616
			rno-miR-200a	361810	Fkbp5	NM_001012174	T&M	uguAGCAAUGGUCUGUCACAAu	|| ||:: ||||||||	aacUCAGGACUGAACAGUGUUu	2	20	63	84	[rn4:20:6639393-6639414:-]	0.6457	155	7	-16.65	-0.6149
			rno-miR-200a	360854	Arpc5	NM_001025717	T&M	uguagcaaUGGUCUGUCACAAu	||::|||||||||	cagcuggaACUGGACAGUGUUc	2	15	3	24	[rn4:13:67763031-67763052:+]	0.6835	162	7	-20.64	-0.5954
			rno-miR-200a	54398	Ppt2	NM_019367	T&M	uguagCAAUGGU-CU-GUCACAAu	|| |:| || |||||||	ccccaGUCCCUAUGAUCAGUGUUg	2	18	525	548	[rn4:20:4234524-4234547:+]	0.7801	147	7	-14.92	-0.5838
			rno-miR-200a	314683	Tcp11l2	NM_001017458	T&M	ugUAGCAAUGGUCU-GUCACAAu	| :||| |:||| |||||||	gcACUGUUCCUAGAGCAGUGUUa	2	21	91	113	[rn4:7:21279956-21279978:-]	0.581	167	7	-23.81	-0.5825
			rno-miR-200a	361207	Tmed9	NM_001009703	T&M	uguAGCAAUGGUCUGUCACAAu	|:| |::| |||||||	cccUUGGUGUC--UCAGUGUUa	2	20	254	273	[rn4:17:15071101-15071120:-]	0.5899	144	7	-14.37	-0.5641
			rno-miR-200a	29735	Slc16a7	NM_017302	T&M	uguAGCAAUGGUCU-GUCACAAu	|| | ||: | |||||||	gucUCAUCUCCGAAUCAGUGUUc	2	20	4	26	[rn4:7:65210740-65210762:-]	0.59	150	7	-16.65	-0.5622
			rno-miR-200a	83505	St3gal5	BC078798	T&M	uguAGCAAUGGUCUGUCACAAu	|: || || |||||||	uauUUAUUUGAAGUCAGUGUUg	2	20	182	203	[rn4:4:105431412-105431433:+]	0.5441	151	7	-12.44	-0.5621
			rno-miR-200a	50655	Aco1	NM_017321	T&M	uguaGCA-AUGGUCU-GUCACAAu	||| ||:|| | |||||||	ccucCGUGUAUCACACCAGUGUUa	2	19	403	426	[rn4:5:57591509-57591532:+]	0.5514	160	7	-18.46	-0.5621
			rno-miR-200a	317385	Fus	NM_001012137	T&M	uguAGCA-AUGGUCUGUCACAAu	|| | |||| |||||||	ucuUCCUGUACC---CAGUGUUa	2	20	27	46	[rn4:1:187264574-187264593:+]	0.5933	146	7	-14.56	-0.537
			rno-miR-200a	293098	Tmem135	NM_001013896	T&M	uguagcaauggucuGUCACAAu	|||||||	cccaagcugaaccuCAGUGUUa	2	9	72	93	[rn4:1:145666560-145666581:-]	0.7026	140	7	-14.96	-0.5253
			rno-miR-200a	50938	Cdon	NM_017358	T&M	uguagcaaUGGUCUGUCACAAu	|::|| |||||||	gguaucaaAUUAGCCAGUGUUg	2	15	551	572	[rn4:8:35291522-35291543:+]	0.5296	154	7	-18.11	-0.4843
			rno-miR-200a	84487	Slc17a6	NM_053427	T&M	uguagcAAUGGUCUGUCACAAu	|||:| :|||||||	aaaagcUUAUCUUGCAGUGUUu	2	17	595	616	[rn4:1:101464859-101464880:+]	0.6014	156	7	-15.57	-0.4708
			rno-miR-200a	24831	Thrb	NM_012672	T&M	uguagcaaUGGUCUGUCACAAu	||| ||||||||	cauuuaggACCUUACAGUGUUa	2	15	1631	1652	[rn4:15:9281193-9281214:-]	0.5566	154	7	-18.61	-0.4642
			rno-miR-200a	29657	Arntl	NM_024362	T&M	uguagcaauggucuGUCACAAu	|||||||	aacuaagccugcucCAGUGUUu	2	9	178	199	[rn4:1:171162096-171162117:+]	0.6994	140	7	-11.99	-0.4533
			rno-miR-200a	25615	Sdc2	NM_013082	T&M	uguagcAAUGGU--CUGUCACAAu	||| || :|||||||	aaaaauUUAACAUCUGCAGUGUUc	2	17	183	206	[rn4:7:68404200-68404223:+]	0.6402	147	7	-11.54	-0.4015
			rno-miR-200a	191575	Nme1	NM_138548	T&M	uguagcaAUGGUC-UGUCACAAu	| || | :|||||||	cugugacUCCCUGUGCAGUGUUa	2	16	112	134	[rn4:10:82591738-82591760:-]	0.5529	146	7	-15.69	-0.3983
			rno-miR-200a	29149	Strn	NM_019148	T&M	uguagcaAUGGUCUGUCACAAu	|:: | |||||||	gagacagUGUGUGUCAGUGUUc	2	16	454	475	[rn4:6:1428667-1428688:-]	0.5482	143	7	-13.84	-0.3958
			rno-miR-200a	291948	Pgrmc1	BC062073	T&M	uguagcaauggucUGUCACAAu	:|||||||	cuaaagcaaaacuGCAGUGUUc	2	10	459	480	[rn4:X:8266235-8266256:-]	0.6003	141	7	-9.62	-0.3869
			rno-miR-200a	64366	Calu	NM_001033898	T&M	uguagcAAUGGUCUGUCACAAu	||: : | |||||||	uaaagcUUGGUUG-CAGUGUUc	2	17	1087	1107	[rn4:4:56255030-56255050:+]	0.5941	142	7	-9.61	-0.3855
			rno-miR-200a	311846	Lrrc8a	NM_001024782	T&M	ugUAGCAAUGGUCUGUCACAAu	||| | | | :|||||||	gcAUC-UCAGAAUGCAGUGUUu	2	21	199	219	[rn4:3:9305797-9305817:+]	0.547	150	7	-17.86	-0.3838
			rno-miR-200a	25578	Ywhaz	NM_013011	T&M	ugUAGCAAUG--GUCU-----GUCACAAu	||:|| :| |||| |||||||	ccAUUGUGGCUUCAGAAGGGCCAGUGUUc	2	21	281	309	[rn4:7:72284512-72284540:-]	0.6916	146	7	-20.39	-0.3632
			rno-miR-200a	25650	Atp1b1	NM_013113	T&M	uguAGCAAUGGUCUGUCACAAu	|:|| :: || |||||||	gacUUGUAGUGAG-CAGUGUUc	2	20	269	289	[rn4:13:80214919-80214939:-]	0.804	153	7	-14.5	-0.3622
			rno-miR-200a	114090	Egr2	AB032419	T&M	uguaGCAAUG-GUCUGUCACAAu	:|| |: ::|:|||||||	cuugUGUGAUGUGGGCAGUGUUa	2	19	856	878	[rn4:20:21884215-21884237:-]	0.6717	153	7	-17.56	-0.3358
			rno-miR-200a	29591	Tgfbr1	NM_012775	T&M	ugUAGCAAUGG--UCUGUCACAAu	||| | |:| ||||||||||	uuAUC-UGAUCAAAGACAGUGUUu	2	21	1026	1048	[rn4:5:64030954-64030976:+]	0.6028	161	7	-18.71	-0.3322
			rno-miR-200a	117596	Atp6v1b2	NM_057213	T&M	ugUAGCAAUGGUCUGUCACAAu	| :|||:: | |||||||	uaACUGUUGU--GCCAGUGUUc	2	21	131	150	[rn4:16:22321421-22321440:-]	0.6789	149	7	-12.15	-0.3098
			rno-miR-200a	116509	Slc6a9	NM_053818	T&M	uguagcaaUGGUCUGUCACAAu	:|:: ||||||||	ccccggggGCUGUACAGUGUUa	2	15	473	494	[rn4:5:138334276-138334297:+]	0.5797	150	7	-18.29	-0.3079
			rno-miR-200a	25126	Stat5b	NM_022380	T&M	uguAGCAAUGGUCUGUCACAAu	||| || :: : ||||||	uauUCG-UAAUGUGAAGUGUUa	2	20	92	112	[rn4:10:89716712-89716732:-]	0.7393	121	6	-12.97	-0.2861
			rno-miR-200a	363545	Nat15	NM_001014226	T&M	uguagcAAUGGUCUGUCACAAu	||:|: :|||||||	ccagaaUUGCU--GCAGUGUUa	2	17	1002	1021	[rn4:10:11890607-11890626:-]	0.5295	145	7	-15.25	-0.2722
			rno-miR-200a	171102	Cdc25a	NM_133571	T&M	uguagCAAUGGUCUGUCACAAu	|| ||| |||||||	ucagaGUAUCCAAUCAGUGUUg	2	18	982	1003	[rn4:8:114255355-114255376:+]	0.6092	153	7	-19.63	-0.2718
			rno-miR-200a	312495	Cyp26b1	NM_181087	T&M	uguagcAAU-GGU-CUGUCACAAu	||: ||| |||||||||	gacaauUUGCCCAUGACAGUGUUa	2	17	224	247	[rn4:4:118737394-118737417:-]	0.4965	158	7	-21.48	-0.2694
			rno-miR-200a	363062	Dixdc1	NM_001037654	T&M	uguAGCAAUGGUC--UGUCACAAu	|:|| | ::| ||||||||	uccUUGUCAGUGGGAACAGUGUUu	2	20	90	113	[rn4:8:54021437-54021460:-]	0.5964	154	7	-16.46	-0.269
			rno-miR-200a	117514	Txnip	NM_001008767	T&M	uguaGCAAUGGUC-UGUCACAAu	| || || | |||||||	gaccCAUUUCCUGUCCAGUGUUa	2	19	1048	1070	[rn4:2:191360435-191360457:+]	0.5721	149	7	-15.1	-0.2641
			rno-miR-200a	114561	Pitpnb	BC061538	T&M	uguagcaaUGGUC----UGUCACAAu	||||| |||||||	#NAME?	2	15	1	22	[rn4:12:45387762-45387783:-]	0.6448	141	7	-17.59	-0.2589
			rno-miR-200a	311549	Xkr7	NM_001012092	T&M	uguaGCAA-UGGUCUGUCACAAu	| || ||| ||||||||	cccaCAUUGACC--ACAGUGUUg	2	19	38	58	[rn4:3:143399748-143399768:+]	0.5434	150	7	-20.54	-0.2588
			rno-miR-200a	25490	Nedd8	NM_138878	T&M	uguagcaauGGUC---UGUCACAAu	|||| :|||||||	gugaggaccCCAGGAUGCAGUGUUc	2	14	137	161	[rn4:15:33797561-33797585:-]	0.703	144	7	-15.23	-0.2523
			rno-miR-200a	25550	Slc1a1	NM_013032	T&M	uguaGCAAUGGUCUGUCACAAu	|| |: | |||||||	gggaCGCUGGAUGUCAGUGUUc	2	19	623	644	[rn4:1:232550063-232550084:+]	0.6353	146	7	-16.46	-0.2514
			rno-miR-200a	26759	Acot7	D88891	T&M	uguagcaAUGGU---CUGUCACAAu	||||: |:|||||||	ugugaagUACCGUGUGGCAGUGUUa	2	16	123	147	[rn4:5:169501729-169501753:+]	0.5658	150	7	-20.79	-0.2488
			rno-miR-200a	24318	Drd2	M36831	T&M	uguagcaaUGGUCUGUCACAAu	:|| :|||||||	cccugcagGCCCUGCAGUGUUa	2	15	114	135	[rn4:8:52706795-52706816:+]	0.5564	146	7	-16.95	-0.2471
			rno-miR-200a	25099	Foxa2	NM_012743	T&M	ugUAGCAAUGGUCUGUCACAAu	||| ||:: | ||||||	aaAUCUAUAUU--AAAGUGUUa	2	21	624	643	[rn4:3:136739013-136739032:-]	0.6605	121	6	-11.14	-0.2438
			rno-miR-200a	303478	Ube2z	NM_001037643	T&M	uguAGCA-AUGGUC-UGUCACAAu	| || |:: :| |||||||	cuuUGGUCUGUGGGUCCAGUGUUg	2	20	1497	1520	[rn4:10:84762630-84762653:-]	0.6098	141	7	-13.14	-0.2387
			rno-miR-200a	307505	Ctnna1	NM_001007145	T&M	ugUAGCAAUGGUCUGUCACAAu	| | ||: ||| |||||||	ggAGCCUUGACAG-CAGUGUUc	2	21	660	680	[rn4:18:27769196-27769216:+]	0.6226	158	7	-13.54	-0.2379
			rno-miR-200a	300677	Atp5l	NM_212516	T&M	ugUAGCAAUGGU-CUGUCACAAu	| | |:| : |:|||||||	cuAGCUGUGCAGUGGCAGUGUUu	2	21	75	97	[rn4:8:47870035-47870057:-]	0.5936	147	7	-15.76	-0.236
			rno-miR-200a	360967	Rnf185	NM_001024271	T&M	uguagcaAUGGU--CUGUCACAAu	|:||: | |||||||	ccucaccUGCCGAUGCCAGUGUUa	2	16	1376	1399	[rn4:14:84044356-84044379:-]	0.5538	146	7	-15.23	-0.2161
			rno-miR-200a	305156	Arhgap24	AB108670	T&M	uguAGCAAUGGUCUGUCACAAu	||| : || ||||||||	aacUCGGGGACAAACAGUGUUg	2	20	43	64	[rn4:14:8026668-8026689:-]	0.5633	159	7	-20.2	-0.2046
			rno-miR-200a	171070	Ptpn21	U17971	T&M	uguagcaauggucugUCACAAu	||||||	uaaagaaaaucuaaaAGUGUUa	2	8	526	547	[rn4:6:122841266-122841287:-]	0.5513	120	6	-10.24	-0.2025
			rno-miR-200a	24788	Sord	NM_017052	T&M	uguaGCAAUGGUC-UGUCACAAu	:||| || ||||||||	gagcUGUUCAGAGCACAGUGUUu	2	19	376	398	[rn4:3:109047840-109047862:+]	0.5202	153	7	-15.07	-0.1829
			rno-miR-200a	362911	Mal2	NM_198786	T&M	uguagcaauggucugUCACAAu	||||||	uaaauuuauuuuauaAGUGUUa	2	8	2042	2063	[rn4:7:90978390-90978411:+]	0.6385	120	6	-8.89	-0.1799
			rno-miR-200a	64633	Rab5a	BC072495	T&M	uguagcaaUGGUCU---GUCACAAu	:||||| |||||||	cacagccaGCCAGAAGCCAGUGUUg	2	15	153	177	[rn4:9:1492874-1492898:-]	0.5961	149	7	-19.87	-0.1683
			rno-miR-200a	260323	Snx27	AB010245	T&M	uguAGCAAUGGU-CU--GUCACAAu	|| || || || |||||||	aguUCUUUUGCAUGAAGCAGUGUUa	2	20	2337	2361	[rn4:2:189472562-189472586:-]	0.5953	149	7	-13.42	-0.1674
			rno-miR-200a	24772	Cxcl12	NM_001033883	T&M	uguagcaauggUCUGUCACAAu	|| |||||||	ccuaggucugaAGUCAGUGUUa	2	12	2535	2556	[rn4:4:153513976-153513997:+]	0.7078	147	7	-13.34	-0.1456
			rno-miR-200a	497815	Nrcam	AY574277	T&M	uguagCAAUGGUC--UGUCACAAu	|||| ||| ||||||||	cagggGUUA-CAGCAACAGUGUUc	2	18	637	659	[rn4:6:64012996-64013018:+]	0.6386	158	7	-15.93	-0.1403
			rno-miR-200a	25049	Atxn1	NM_012726	T&M	uguAGCAAUGGUCUGUCACAAu	| ||| |:: :|||||||	cacUGGUUUCUGCGCAGUGUUa	2	20	915	936	[rn4:17:25137856-25137877:+]	0.5236	159	7	-16.11	-0.14
			rno-miR-200a	171123	Rph3al	NM_133591	T&M	uguagcaaUGGUCUGUCACAAu	|| || |||||||	gcaacucaACAAGCCAGUGUUu	2	15	134	155	[rn4:10:63181252-63181273:-]	0.5667	154	7	-12.16	-0.103
9	miR-200a*		miR-200a*	gi|110347558|ref|NM_053934.2|	NM_053934	-33.2	0.208715	116742	Pcdha13	18p11	protocadherin alpha 13	protein-coding	protocadherin alpha 13	protocadherin alpha-13
			miR-200a*	gi|58219534|ref|NM_001010966.1|	NM_001010966	-33.1	0.093175	366478	Pigv	5q36	phosphatidylinositol glycan anchor biosynthesis, class V	protein-coding	phosphatidylinositol glycan anchor biosynthesis, class V	GPI mannosyltransferase 2|GPI mannosyltransferase II|GPI-MT-II|PIG-V|phosphatidylinositol glycan, class V|phosphatidylinositol-glycan biosynthesis class V protein
			miR-200a*	gi|402746764|ref|NM_017081.2|	NM_017081	-32.7	0.078987	25117	Hsd11b2	19q11-q12	hydroxysteroid 11-beta dehydrogenase 2	protein-coding	hydroxysteroid 11-beta dehydrogenase 2	11-DH2|11-beta-HSD2|11-beta-hydroxysteroid dehydrogenase type 2|Hydroxysteroid dehydrogenase, 11 beta type 2|NAD-dependent 11-beta-hydroxysteroid dehydrogenase|corticosteroid 11-beta-dehydrogenase isozyme 2
			miR-200a*	gi|57527424|ref|NM_001009693.1|	NM_001009693	-32.2	0.202655	313591	Thrap3	5q36	thyroid hormone receptor associated protein 3	protein-coding	thyroid hormone receptor associated protein 3	thyroid hormone receptor-associated protein 3|thyroid hormone receptor-associated protein complex 150 kDa component|trap150
			miR-200a*	gi|68163363|ref|NM_001024972.1|	NM_001024972	-30.9	0.15094	290912	Arglu1	16q12.5	arginine and glutamate rich 1	protein-coding	arginine and glutamate rich 1	arginine and glutamate-rich protein 1
			miR-200a*	gi|6981505|ref|NM_012647.1|	NM_012647	-30.5	0.661266	24766	Scn2a1	3q24	sodium channel, voltage-gated, type II, alpha 1	protein-coding	sodium channel, voltage-gated, type II, alpha 1	RIIA sodium channel protein|alternative product|sodium channel protein brain II subunit alpha|sodium channel protein type 2 subunit alpha|sodium channel protein type II subunit alpha|sodium channel protein, brain II subunit alpha|sodium channel voltage-gated type II alpha polypeptide|sodium channel, voltage-gated, type 2, alpha 1 polypeptide|sodium channel, voltage-gated, type 2, alpha 1 subunit|…
			miR-200a*	gi|25453409|ref|NM_147141.1|	NM_147141	-30	0.768719	257648	Cacna1b	3p13	calcium channel, voltage-dependent, N type, alpha 1B subunit	protein-coding	calcium channel, voltage-dependent, N type, alpha 1B subunit	brain calcium channel III|calcium channel, L type, alpha-1 polypeptide|voltage gated N-type calcium channel Ca(v)2.2|voltage-dependent N-type calcium channel subunit alpha-1B|voltage-gated calcium channel subunit alpha Cav2.2
10	miR-200b		rno-miR-200b	64188	Mafg	NM_022386	T&M	caguaguaaugguccgUCAUAAu	||||||	gaaaaaaaagcugcagAGUAUUu	2	8	704	726	[rn4:10:110019958-110019980:-]	0.5956	120	6	-7.28	-0.1581
			rno-miR-200b	65180	Kcnd2	NM_031730	T&M	caguaguaaugguccGUCAUAAu	|||||||	aguguucggauaguuCAGUAUUa	2	9	692	714	[rn4:4:48047044-48047066:+]	0.6917	140	7	-14.65	-1.2679
			rno-miR-200b	316400	Pgap1	NM_201990	T&M	cagUAG-UAAUGGUCCGUCAUAAu	:|| ||| :: ||||||||	caaGUCUAUUUUU--GCAGUAUUg	2	21	97	118	[rn4:9:53263517-53263538:-]	0.6066	148	7	-13.51	-0.5741
			rno-miR-200b	29642	Slc38a2	NM_181090	T&M	cagUAGUAAUGGUC---CGUCAUAAu	:|| | | ||| |||||||	ucaGUCUUGAGCAGUCUUCAGUAUUa	2	21	2056	2081	[rn4:7:135365800-135365825:-]	0.6689	147	7	-14.33	-0.7264
			rno-miR-200b	114217	Yme1l1	NM_053682	T&M	caguAGUAAUGGUCCGUCAUAAu	||| || | |||||||	uguuUCAGAACAA--CAGUAUUu	2	20	623	643	[rn4:17:96796642-96796662:+]	0.5224	148	7	-11.58	-1.0637
			rno-miR-200b	94268	Efna1	NM_053599	T&M	caGUAGUAAUGGUCCGUCAUAAu	| ||| | : |||||||	agCCUCAGAAAGGUUCAGUAUUa	2	22	117	139	[rn4:2:181445234-181445256:-]	0.5809	145	7	-14.46	-1.0131
			rno-miR-200b	298894	Mycn	NM_001013096	T&M	cagUAGUAAUGGUCC-GUCAUAAu	:| : | :|:|| |||||||	gagGUGGCUCUCGGGCCAGUAUUa	2	21	456	479	[rn4:6:36508709-36508732:-]	0.6836	151	7	-17.35	-0.6452
			rno-miR-200b	117526	Tbp	NM_001004198	T&M	caGUAGUAAUGGUCCGUCAUAAu	|||: |: |||||||	uaCAUUCCGCCUUCCCAGUAUUg	2	22	450	472	[rn4:1:54407367-54407389:+]	0.5928	141	7	-14.49	-0.1551
			rno-miR-200b	295401	Lppr4	NM_001001508	T&M	caGUAGU-AAUGGUCCGUCAUAAu	|| || :||| ||||||||	ggCAGCAGAGGCCACGCAGUAUUa	2	22	446	469	[rn4:2:213688771-213688794:-]	0.564	160	7	-21	-0.2927
			rno-miR-200b	54321	Cnn3	NM_019359	T&M	caguaguaauggUC-CGUCAUAAu	|| ||||||||	gucacacacaggAGUGCAGUAUUu	2	12	2	25	[rn4:2:218075209-218075232:+]	0.7962	146	7	-16.75	-1.1846
			rno-miR-200b	286761	Vcpip1	NM_176857	T&M	caGUAGUAAUG-GUCCGUC-AUAAu	:| |:|||: || ||| ||||	uaUAACGUUAUAGAGACAGCUAUUg	2	22	480	504	[rn4:5:9115335-9115359:+]	0.6098	124	0	-13.24	-0.723
			rno-miR-200b	50659	Nr2c2	NM_017323	T&M	caGUAGUAAUGGUC-C--GUCAUAAu	:|| | |::||| | :||||||	uuUAU-AAUGUCAGAGACUAGUAUUa	2	22	261	285	[rn4:4:126344516-126344540:+]	0.6084	133	6	-13.18	-0.1374
			rno-miR-200b	192256	Pja2	NM_138896	T&M	caguAGUAAUGGUCCGUCAUAAu	|::| ::|| |||||||	cguuUUGUGUUUAGUCAGUAUUa	2	20	1631	1653	[rn4:9:103003509-103003531:-]	0.6688	155	7	-13.51	-0.698
			rno-miR-200b	29647	Cask	NM_022184	T&M	caGU-AGUAA--UGGUCCGUCAUAau	|| | ||| | || ||||||	caCACUAAUUUAAAGAGACAGUAUcu	3	22	175	200	[rn4:X:21250312-21250337:+]	0.7441	131	0	-8.84	-0.3722
			rno-miR-200b	313729	Errfi1	NM_001014071	T&M	caguAGUAAUGGUCCGUCAUAAu	| :|| |:| |||||||	uuguUGGUUCCUAUUCAGUAUUu	2	20	851	873	[rn4:5:168025478-168025500:+]	0.4987	155	7	-9.28	-0.5303
			rno-miR-200b	304023	St3gal6	NM_207602	T&M	caguaguaaUGGUCCGUCAUAAu	:|:| |||||||	aaagacgacGCUAAACAGUAUUa	2	15	14	36	[rn4:11:42936916-42936938:+]	0.6683	146	7	-13.2	-1.3282
			rno-miR-200b	50658	Mapk9	NM_017322	T&M	caGUAGUAAUGGUCCGUCAUAAu	|| | ||: | |||||||	agCA-CUUUGGGAAUCAGUAUUu	2	22	358	379	[rn4:10:35383342-35383363:+]	0.741	147	7	-10.5	-1.2009
			rno-miR-200b	116504	Mprip	NM_053814	T&M	caguaGUAAUG-GUCCGUCAUAAu	|| || | | |||||||	ccuccCACCACACUGUCAGUAUUa	2	19	371	394	[rn4:10:46090242-46090265:+]	0.516	149	7	-11.55	-0.6019
			rno-miR-200b	171396	Sulf1	NM_134378	T&M	caguAGUAAUGG-UCCGUCAUAAu	|:: |||: || |||||||	guuuUUGGUACUAAGACAGUAUUa	2	20	975	998	[rn4:5:5582940-5582963:-]	0.5671	158	7	-13.77	-1.093
			rno-miR-200b	83792	Scd	NM_031841	T&M	caguaGUAAUGGUC-CGUCAUAAu	|||| |::| |||||||	uaaccCAUU-CUGGUACAGUAUUg	2	19	106	128	[rn4:1:249367645-249367667:+]	0.5641	151	7	-14.81	-0.2311
			rno-miR-200b	25661	Fn1	NM_019143	T&M	caguAGUAAUGGUCCGUCAUAAu	||| |||:: |||||||	guauUCAGUACUGCUCAGUAUUa	2	20	233	255	[rn4:9:70702614-70702636:-]	0.5759	163	7	-13.24	-0.8917
			rno-miR-200b	338401	Crip2	NM_022501	T&M	caGUAGU-AAUGGUCCGUCAUAAu	|| || | :|| | |||||||	ccCA-CACUCGCCCGCCAGUAUUa	2	22	279	301	[rn4:6:138152215-138152237:+]	0.4875	154	7	-14.93	-0.3249
			rno-miR-200b	299799	Rab21	NM_001004238	T&M	caguaguaaugguccGUCAUAAu	|||||||	gaguuagagaauuaaCAGUAUUu	2	9	93	115	[rn4:7:54550730-54550752:-]	0.7711	140	7	-10.43	-1.2374
			rno-miR-200b	64442	St3gal2	NM_031695	T&M	caguagUAAUG--GUCCGUCAUAAu	||||| || |||||||	acugcgAUUACGACAAACAGUAUUg	2	18	707	731	[rn4:19:40888395-40888419:+]	0.6023	156	7	-12.58	-0.8644
			rno-miR-200b	315160	Pppde2	NM_001025703	T&M	caGUAGUAAUGGUCCGUCAUAAu	|||| | |:| :||||||	gcCAUCCCUUCUA-AUAGUAUUa	2	22	179	200	[rn4:7:120381032-120381053:-]	0.7473	139	6	-12.94	-0.2808
			rno-miR-200b	54251	Flt1	NM_019306	T&M	caGUAGUAAUGGUCCGUCAUAAu	|| || :| | |||||||	gaCAACAGCCUCUGACAGUAUUa	2	22	19	41	[rn4:12:8035498-8035520:+]	0.5179	153	7	-13.95	-1.0213
			rno-miR-200b	112400	Nrg1	U02316	T&M	caguAGUAAUGGUCCGUCAUAAu	|| || :|| |||||||	gauuUCUUUUUCA--CAGUAUUu	2	20	943	963	[rn4:16:64125459-64125479:+]	0.704	152	7	-8.12	-1.1126
			rno-miR-200b	58839	Nrbf2	NM_022186	T&M	cagUAGUAAUGGUC---CGUCAUAAu	| :| |:|:|| ||||||||	gaaAGUAAUGCUAGUUAGCAGUAUUu	2	21	718	743	[rn4:20:22146447-22146472:+]	0.6253	155	7	-14.84	-0.5543
			rno-miR-200b	282712	Slc6a15	NM_172321	T&M	caguaguaaugguccGUCAUAAu	|||||||	cuucggaguaaguucCAGUAUUa	2	9	377	399	[rn4:7:41551435-41551457:+]	0.6373	140	7	-11.14	-0.7982
			rno-miR-200b	24516	Jun	NM_021835	T&M	caGU-AGUAAUGGUCCGUCAUAAu	|| ||: | :|| |||||||	aaCAUUCGAUCUCAUUCAGUAUUa	2	22	307	330	[rn4:5:115359067-115359090:-]	0.7118	156	7	-14.8	-1.0991
			rno-miR-200b	361944	Elf2	NM_001033909	T&M	cagUAGUA-AUGG-UC-CGUCAUAAu	||| | |||| || |||||||	aaaAUCUUGUACCUAGCACAGUAUUg	2	21	694	719	[rn4:2:140144462-140144487:-]	0.7129	157	7	-17.27	-1.0354
			rno-miR-200b	25716	Syt1	NM_001033680	T&M	caGUAGUAAUGGUCCGUCAUAAu	::| :| | ||| |||||||	uuUGUGGUAAACAGACAGUAUUg	2	22	1129	1151	[rn4:7:47242512-47242534:-]	0.6741	161	7	-14.42	-0.4605
			rno-miR-200b	300359	Ccdc82	NM_001007660	T&M	caguaguaauGGUCCGUCAUAAu	|: |||||||||	ucuuguacccCUUGGCAGUAUUa	2	14	720	742	[rn4:8:10156962-10156984:+]	0.562	153	7	-19.31	-0.803
			rno-miR-200b	64525	Tceb1	NM_022593	T&M	caguAGUAAUGGUCCGUCAUAAu	| || | | ||||||||	uuuuUGAUAAAC-UGCAGUAUUg	2	20	499	520	[rn4:5:1960612-1960633:-]	0.5526	149	7	-11.32	-0.761
			rno-miR-200b	114856	Dusp1	NM_053769	T&M	caguaGUAAUGGUCCGUCAUAAu	|| |||| |||||||	cuugaCA-UACCUACCAGUAUUa	2	19	323	344	[rn4:10:16945336-16945357:+]	0.5487	152	7	-15.71	-0.7648
			rno-miR-200b	25341	Tnfrsf11b	NM_012870	T&M	caguagUAAUGGUCCGUCAUAAu	| ||::| |||||||	uguaagACUAUUA--CAGUAUUg	2	18	1065	1085	[rn4:7:90606815-90606835:-]	0.6488	146	7	-11.04	-0.9595
			rno-miR-200b	29508	Nfya	NM_012865	T&M	caguagUAAUG-GUC-CGUCAUAAu	| ||| :|| |||||||	acagaaACUACUUAGCUCAGUAUUa	2	18	107	131	[rn4:9:7994263-7994287:+]	0.6951	147	7	-13.26	-1.1052
			rno-miR-200b	25595	Map2	BC081835	T&M	caguaguAAUGGUCCGUCAUAAu	|| || | ||||||	gcucuguUUUGCAUGGAGUAUUa	2	17	242	264	[rn4:9:65256094-65256116:+]	0.6779	124	6	-12.14	-0.3747
			rno-miR-200b	308690	Ndn	NM_001008558	T&M	caguagUAAUGGUC-CGUCAUAAu	||| :|| ||||||||	ucccagAUUCAUAGUGCAGUAUUu	2	18	74	97	[rn4:1:116595721-116595744:+]	0.7639	156	7	-14.54	-1.0429
			rno-miR-200b	84587	Plcl1	NM_053456	T&M	caGUAGUAAUGGU-CCGUCAUAAu	:||: | || : | |||||||	uaUAUUUUCACAGUGUCAGUAUUu	2	22	124	147	[rn4:9:54544876-54544899:+]	0.6467	152	7	-12.73	-1.0333
			rno-miR-200b	300838	Tmod3	NM_001011997	T&M	caGUAGU--AAUGGUC---CGUCAUAAu	|||:| || |:|| |||||||	uaCAUUAUUUUCCUAGCUUACAGUAUUa	2	22	122	149	[rn4:8:80318205-80318232:-]	0.5671	151	7	-18.61	-1.3038
			rno-miR-200b	361765	Btrc	NM_001007148	T&M	caguAGUAAUGGU-CCGUCAUAAu	||:||| |: ||||||||	ggacUCGUUAACGUUGCAGUAUUu	2	20	31	54	[rn4:1:250691971-250691971,250693624-250693646:+]	0.6051	162	7	-16.9	-0.7034
			rno-miR-200b	294568	Wasf1	NM_001025114	T&M	cagUAGUAAUGGUCCGUC-AUAAu	| ||| : || |||| ||||	uuaAGCAUGGACA-GCAGUUAUUa	2	21	301	323	[rn4:20_random:489384-489406:+]	0.6406	122	0	-13.42	-0.8032
			rno-miR-200b	81747	Pi4kb	NM_031083	T&M	caGUAGUAAUGGU-CCGUCAUAAu	| || ||:|:: | |||||||	caCCUC-UUGCUGUGUCAGUAUUg	2	22	213	235	[rn4:2:189906446-189906468:+]	0.6124	154	7	-14.83	-0.3566
			rno-miR-200b	313323	Psip1	NM_175765	T&M	caguAGUAAUGGUC---CGUCAUAAu	| ||| :| | ||||||||	uugcUAAUUUUCUGUGUGCAGUAUUa	2	20	163	188	[rn4:5:102305615-102305640:-]	0.6245	150	7	-13.15	-0.8292
			rno-miR-200b	25177	Fhl1	NM_145669	T&M	caguAGUAAUGGUCCGUCAUAAu	||||| ::| |||||||	gcucUCAUU-UUA--CAGUAUUa	2	20	200	219	[rn4:X:141328067-141328086:+]	0.5591	150	7	-12.14	-1.1839
			rno-miR-200b	306817	Dek	NM_001004255	T&M	caguaguaauggucCGUCAUAAu	||||||||	gugcaaagacgacuGCAGUAUUu	2	10	339	361	[rn4:17:23654535-23654557:+]	0.517	145	7	-11.48	-0.3501
			rno-miR-200b	24356	Ets1	BC101927	T&M	caguAGUAAUGGUCCGUCAUAAu	||| ||:: ||||||||	ggucUCAGUAUU--GCAGUAUUg	2	20	594	614	[rn4:8:32542405-32542425:+]	0.7254	156	7	-17.8	-0.5776
			rno-miR-200b	24388	Gfi1	NM_012566	T&M	caguaguaaugguccgUCAUAAu	||||||	uguuuuaacuuaauaaAGUAUUa	2	8	1048	1070	[rn4:14:2606657-2606679:+]	0.6257	120	6	-6.86	-0.2109
			rno-miR-200b	25643	Gnai3	NM_013106	T&M	caGUAGUAAUGGUC--CGUCAUAAu	::|:| :|::| ||||||||	ucUGUUACAGCUGGCAGCAGUAUUa	2	22	1107	1131	[rn4:2:203669065-203669089:-]	0.5842	152	7	-17.26	-0.1818
			rno-miR-200b	25573	Ube2i	NM_013050	T&M	caGUAGUAAUGGUCCGUCAUAAu	:| :|||: : | |||||||	uuUAAUAUUGAU-GUCAGUAUUu	2	22	192	213	[rn4:10:14510250-14510271:-]	0.7472	151	7	-10.85	-1.2079
			rno-miR-200b	363283	Cops8	NM_001013227	T&M	cagUAGUAAUGGUCCGUCAUAAu	:|:: :||| |||||||	uugGUUGGAGCCA-UCAGUAUUa	2	21	206	227	[rn4:9:89811638-89811659:+]	0.6114	146	7	-12.85	-0.9839
			rno-miR-200b	79212	Slc6a1	NM_024371	T&M	caguaguaaugguccGUCAUAAu	|||||||	uguuuuaaaaaauuaCAGUAUUa	2	9	1925	1947	[rn4:4:150265007-150265029:+]	0.7321	140	7	-9.58	-1.3177
			rno-miR-200b	29497	Ptbp1	BC061858	T&M	caguagUAAUGGUCC--GUCAUAAu	| || |||| |||||||	guaacgACUA-CAGGCUCAGUAUUg	2	18	969	992	[rn4:7:11355629-11355652:-]	0.5526	150	7	-16.51	-0.2007
			rno-miR-200b	361315	Yipf5	BC083754	T&M	cagUAGUAAUGGU-CCGUCAUAAu	||: | || | |||||||	aaaAUU-UCACAAUUUCAGUAUUg	2	21	722	744	[rn4:18:33249263-33249285:-]	0.5619	141	7	-8.96	-0.9679
			rno-miR-200b	114514	Clasp2	NM_053722	T&M	caguAGUAAUGGUCCGUCAUAAu	||| | | ||||||||	aaguUCAGGA-GAAGCAGUAUUa	2	20	189	210	[rn4:8:118561288-118561309:+]	0.6495	149	7	-14.23	-0.8177
			rno-miR-200b	252915	Mxd3	NM_145773	T&M	caGUAGUA-AUGGUCCGUCAUAAu	||| || ||||: |||||||	ccCAU-AUAUACCGCACAGUAUUu	2	22	254	276	[rn4:17:15349848-15349870:+]	0.5575	162	7	-16.58	-0.779
			rno-miR-200b	25738	Plcg1	NM_013187	T&M	caGUAGUAAUGGUCCGUCAUAAu	||| || | :| ||||||||	auCAUGAUAAAUA-GCAGUAUUa	2	22	610	631	[rn4:3:151553468-151553489:+]	0.5571	163	7	-17.07	-1.0505
			rno-miR-200b	360896	Esrrg	NM_203336	T&M	cagUAGUAAUG-GUC-CGUCAUAAu	|||: || :|| ||||||||	cgaAUCG--ACUUAGUGCAGUAUUa	2	21	664	686	[rn4:13:104404439-104404461:+]	0.7417	151	7	-18.52	-0.6415
			rno-miR-200b	24672	Ppp2ca	NM_017039	T&M	caguaguAAUGGUCC--GUCAUAAu	| ||| | |||||||	gaaaguuUAACCUUGUACAGUAUUg	2	17	2	26	[rn4:10:37640247-37640271:+]	0.7711	143	7	-12.03	-0.5446
			rno-miR-200b	303439	Mmd	NM_001007673	T&M	caguaguAAUGGUCCGUCAUAAu	|| | | |||||||	gcuaggcUUUCAAAUCAGUAUUa	2	17	10	32	[rn4:10:78690676-78690698:+]	0.5957	148	7	-13.96	-0.5148
			rno-miR-200b	24908	Dnajb9	BC070915	T&M	caguaguaaugguccgUCAUAAu	||||||	uguuauacuccauaugAGUAUUa	2	8	974	996	[rn4:6:63583117-63583139:-]	0.6419	120	6	-11.9	-0.1537
			rno-miR-200b	363091	Gcom1	NM_001014211	T&M	cagUAGUAAUGGUCCGUCAUAAu	| :|||| :| ||||||||	aaaAGUAUUAGUA-GCAGUAUUu	2	21	341	362	[rn4:8:75971416-75971437:-]	0.6124	162	7	-15.28	-0.5312
			rno-miR-200b	24413	Nr3c1	NM_012576	T&M	caGUAGUAAUGGUCCGUCAUAAu	::|::|||:: |||||||	aaUGUUGUUAUU-UUCAGUAUUu	2	22	2141	2162	[rn4:18:32373225-32373246:-]	0.611	151	7	-10.47	-0.6283
			rno-miR-200b	25492	Nfia	AF112455	T&M	caguaGUAAUGGUCCGUCAUAAu	| || :|| |||||||	ccuggCCUUUUCA--CAGUAUUu	2	19	364	384	[rn4:5:118506905-118506925:+]	0.6359	147	7	-9.07	-0.5839
			rno-miR-200b	282838	Gm2a	NM_172335	T&M	caGUAGUAAUGGU----CCGUCAUAAu	| | | |||| | |||||||	aaCUUAAAAACCAAGAUGACAGUAUUa	2	22	343	369	[rn4:10:40513689-40513715:+]	0.6145	144	7	-12.38	-1.1384
			rno-miR-200b	308958	Cdr2	NM_001025682	T&M	caguAGUAAUGGUCCGUCAUAAu	|| || :| |||||||	cgucUCCUUCAUACACAGUAUUg	2	20	753	775	[rn4:1:179804483-179804505:-]	0.5562	151	7	-14.23	-0.7262
			rno-miR-200b	24667	Ppm1b	NM_033096	T&M	caGUAGUAAUGGUCC------GUCAUAAu	:| || |:|| || |||||||	cuUAGCACUGCCUGGACUCAACAGUAUUc	2	22	168	196	[rn4:6:8372276-8372304:+]	0.6823	144	7	-14.45	-0.2533
			rno-miR-200b	94273	Mgat2	NM_053604	T&M	cagUAGUAAUGGUCCGUCAUAAu	:||||| : |||||||	agaGUCAUUUU----CAGUAUUa	2	21	515	533	[rn4:6:91139547-91139565:+]	0.5614	143	7	-12.43	-1.1007
			rno-miR-200b	83785	Vegfa	AY033504	T&M	caGUAGUAAUGGUC-CGUC-AUAAu	|:|| |||||| |||| ||||	gaCGUC--UACCAGCGCAGCUAUUg	2	22	9	31	[rn4:9:10527573-10527595:+]	0.724	133	0	-23.12	-0.2982
			rno-miR-200b	83722	Plk2	NM_031821	T&M	caGUAGUAAUGG---UC-CGUCAUAAu	:||:| :|| || ||||||||	uuUAUUACAGCCCCAAGAGCAGUAUUu	2	22	508	534	[rn4:2:41806410-41806436:+]	0.7003	151	7	-16.44	-1.1764
			rno-miR-200b	246118	Tubb3	NM_139254	T&M	cagUAGUAAUGGUCCGUCAUAAu	:|:| ::| |||||||	cggGUUAAAGUCCUUCAGUAUUu	2	21	139	161	[rn4:19:53751484-53751506:+]	0.471	144	7	-10.98	-0.4084
			rno-miR-200b	64154	Gosr2	NM_031685	T&M	caguaguaaUGGUCCGUCAUAAu	||::| |||||||	gaacuggaaACUGGUCAGUAUUa	2	15	1210	1232	[rn4:10:92831178-92831200:-]	0.5685	154	7	-14.73	-0.7332
			rno-miR-200b	24370	Foxg1	NM_012560	T&M	caguagUAAUGGU---C-CGUCAUAAu	||| ||| | ||||||||	ugccagAUUUCCAUGUGUGCAGUAUUa	2	18	293	319	[rn4:6:69219848-69219874:+]	0.7611	151	7	-16.39	-0.8504
			rno-miR-200b	29625	Crhbp	NM_139183	T&M	cagUAGUAAUGGUCCGUCAUAAu	| | || |||| |||||||	aaaAGCCUU-CCAGUCAGUAUUc	2	21	69	90	[rn4:2:25801830-25801851:-]	0.5839	162	7	-14.65	-0.2724
			rno-miR-200b	25159	Gata2	NM_033442	T&M	caguaguaaUGGUCCGUCAUAAu	|:| |||||||||	aagaaaagaAUC-GGCAGUAUUu	2	15	1349	1370	[rn4:4:122288352-122288373:+]	0.6972	152	7	-16.12	-0.5896
			rno-miR-200b	306439	Gpm6a	NM_178105	T&M	caguAGUAAUG-GUCCGUCAUAAu	|: | || :| ||||||||	uuuuUUCUGACAUAUGCAGUAUUa	2	20	1614	1637	[rn4:16:39671049-39671072:-]	0.7457	154	7	-12.1	-1.1073
			rno-miR-200b	60323	Arhgef1	NM_021694	T&M	caGUAGUAA---UGGU-CCGUCAUAAu	|||: || :||| |||||||	ccCAUUUUUCAGGCCACCUCAGUAUUg	2	22	209	235	[rn4:1:80226225-80226251:+]	0.5488	147	7	-17.4	-0.1025
			rno-miR-200b	94170	Atp6v0e1	NM_053578	T&M	caGUAGUAAUGGUCCGUCAUAAu	| || | || |||||||	gcCUUCCUCUGCAUACAGUAUUu	2	22	130	152	[rn4:10:16741844-16741866:-]	0.631	149	7	-8.5	-1.0759
			rno-miR-200b	56011	Ywhab	NM_019377	T&M	caguAGUAAUGGUCCGUCAUAAu	|| || |: |||||||	guuuUCUUUCCUUACCAGUAUUc	2	20	1559	1581	[rn4:3:154948222-154948244:+]	0.6623	151	7	-9.56	-0.3881
			rno-miR-200b	65033	Stx12	AF044581	T&M	cagUAGU-AAUGG----UCCGUCAUAAu	||:| | ||| ||||||||||	ggaAUUAGUGACCAUGGAGGCAGUAUUu	2	21	152	179	[rn4:5:152288952-152288979:+]	0.6713	158	7	-19.51	-0.7818
			rno-miR-200b	29275	Actc1	NM_019183	T&M	caGU-AGUAAUGGUCCGUCAUAAu	|| ||| |: | |||||||	uaCACUCAGGAU--GACAGUAUUg	2	22	12	33	[rn4:3:99901152-99901173:-]	0.7697	145	7	-15.46	-1.0441
			rno-miR-200b	304546	Git2	NM_001005553	T&M	caguaguaaugguccGUCAUAAu	|||||||	uuuuaagagaaaacuCAGUAUUa	2	9	100	122	[rn4:12:43158195-43158217:+]	0.5601	140	7	-9.06	-1.2503
			rno-miR-200b	114490	Cited2	NM_053698	T&M	caguaguaaugguCCGUCAUAAu	| |||||||	uuuaggaaauuuuGACAGUAUUu	2	11	820	842	[rn4:1:12723838-12723860:+]	0.7776	142	7	-9.56	-1.3065
			rno-miR-200b	300674	Arcn1	NM_001007662	T&M	caguaguaaugguccgUCAUAAu	||||||	uuuaaucaaauaaaagAGUAUUa	2	8	1772	1794	[rn4:8:47699358-47699380:-]	0.6859	120	6	-8.54	-0.2321
			rno-miR-200b	56010	Ywhag	NM_019376	T&M	caGUAG-UAAUGGUCCGUCAUAAu	|| | |||: :| |||||||	ccCACCUAUUGAUA--CAGUAUUg	2	22	2000	2021	[rn4:12:21887473-21887494:+]	0.7608	149	7	-11.11	-0.4557
			rno-miR-200b	83497	Ocln	AB016425	T&M	caGUA-GUAAUGGUC---CGUCAUAAu	||| |:|| || | |||||||	acCAUCCGUUUCCUGUCUCCAGUAUUg	2	22	149	175	[rn4:2:31319348-31319374:-]	0.5683	151	7	-15.93	-0.5794
			rno-miR-200b	303554	Nbr1	NM_001024765	T&M	cagUAGUAAUGGUC--CGUCAUAAu	| | |||| | |||||||	caaAGCCGUACCUGUUACAGUAUUu	2	21	131	155	[rn4:10:90600736-90600760:+]	0.5916	147	7	-12.84	-0.941
			rno-miR-200b	54318	Eif2s1	NM_019356	T&M	caguaguaaugguccGUCAUAAu	|||||||	gacuugaaaguuuucCAGUAUUg	2	9	62	84	[rn4:6:101519773-101519795:+]	0.655	140	7	-9.74	-1.0309
			rno-miR-200b	171070	Ptpn21	U17971	T&M	cagUAGUAAUG-G--UCCGUCAUAAu	:||||||| | | ||||||||	gugGUCAUUACACAAAUGCAGUAUUa	2	21	932	957	[rn4:6:122840856-122840881:-]	0.5493	166	7	-23.66	-0.4614
			rno-miR-200b	361626	Tmem41b	NM_001012358	T&M	caGUAGUAAUGGUCCGUCAUAAu	| |: ||::|| |||||||	ucCUUUUUUGUCA--CAGUAUUa	2	22	1300	1320	[rn4:1:167608244-167608264:-]	0.5687	154	7	-11.21	-0.9583
			rno-miR-200b	366734	Bag5	NM_001008526	T&M	cagUAG--UAAUGGUCCGUCAUAAu	||| |||| :| |||||||	uuaAUCAAAUUA-UAUUCAGUAUUu	2	21	108	131	[rn4:6:136491840-136491863:-]	0.6188	153	7	-11.24	-1.1619
			rno-miR-200b	315549	Fam118b	NM_001025283	T&M	cagUAGUAAUGGUC-C--GUCAUAAu	||| || ||| | |||||||	uagAUCUUUUACAGUGUACAGUAUUu	2	21	426	451	[rn4:8:34998536-34998561:-]	0.6685	154	7	-12.12	-1.213
			rno-miR-200b	293067	Zfand6	NM_001007630	T&M	caGUAGUAAUGGUCCGUCAUAAu	::| ||| :: |||||||	gcUGUGAUUUUUUUCCAGUAUUa	2	22	285	307	[rn4:1:140886166-140886188:-]	0.7021	149	7	-10.27	-1.1622
			rno-miR-200b	300284	Alg13	NM_001013951	T&M	caGUA-GUAAUGGUC-CGUCAUAau	||| :||| :|| ||||||	gaCAUGUAUUUGUAGAACAGUAUaa	3	22	68	92	[rn4:X:34185159-34185183:-]	0.5638	135	0	-11.46	-0.1704
			rno-miR-200b	140923	Bnip3l	NM_080888	T&M	caguaguaaugguccGUCAUAAu	|||||||	aguaacucucaaaucCAGUAUUu	2	9	122	144	[rn4:15:46519018-46519040:-]	0.6477	140	7	-8.37	-0.6372
			rno-miR-200b	361833	Ank3	BC101885	T&M	caGUAGUAAUGGUCCGUCAUAAu	|:|: |||: | |||||||	cgCGUUCGUACU-GCCAGUAUUg	2	22	26	47	[rn4:20:19329707-19329728:-]	0.592	155	7	-15.82	-0.1874
			rno-miR-200b	83469	Lrp4	NM_031322	T&M	cagUAGUAAUGGUCCGUCAUAAu	| || || :: |||||||	uuaACCACUA-UGUUCAGUAUUu	2	21	1993	2014	[rn4:3:75875040-75875061:+]	0.8208	146	7	-9.69	-1.1905
			rno-miR-200b	25615	Sdc2	NM_013082	T&M	caGUAGUAAUGGUCCGUCAUAAu	|| : |:|:| |||||||	ccCAAAGAUGCUA-ACAGUAUUu	2	22	735	756	[rn4:7:68404752-68404773:+]	0.7621	147	7	-10.67	-0.5947
			rno-miR-200b	170842	Tob1	NM_133317	T&M	caguaguaaugguccGUCAUAAu	|||||||	agauauggccucuuaCAGUAUUu	2	9	218	240	[rn4:10:82853873-82853895:+]	0.7255	140	7	-10.71	-1.1711
			rno-miR-200b	25467	Irs1	NM_012969	T&M	caguaguaaugguccgUCAUAAu	||||||	cgcguuggguggagagAGUAUUa	2	8	428	450	[rn4:9:81585867-81585889:-]	0.7208	120	6	-13.05	-0.1649
			rno-miR-200b	84481	Arid4b	NM_053421	T&M	caGUAGUA--AUGGUCCGUCAUAAu	|||: | ||: | |||||||	gcCAUUUUUCUAUAAAUCAGUAUUu	2	22	670	694	[rn4:17:59334595-59334619:-]	0.7316	152	7	-9.37	-1.3346
			rno-miR-200b	171050	Mobkl3	NM_133528	T&M	cagUAGUAA--UGGUC-CGUCAUAAu	:|: || |: || :||||||	augGUUUUUAAAUAAGUUUAGUAUUa	2	21	200	225	[rn4:9:53945135-53945160:+]	0.709	126	6	-8.55	-0.2633
			rno-miR-200b	83840	Rps6kb1	NM_031985	T&M	caguaGUAAUGGUCCGUCAUAAu	::| | | | |||||||	auggcUGUAAACUGACAGUAUUa	2	19	298	320	[rn4:10:76657388-76657410:-]	0.5927	150	7	-10.69	-0.8958
			rno-miR-200b	64366	Calu	NM_001033898	T&M	caguaguAAUGGUCCGUCAUAAu	| | :| ||||||||	caggaacUAAAUA-GCAGUAUUa	2	17	1063	1084	[rn4:4:56255006-56255027:+]	0.5941	146	7	-12.63	-0.7997
			rno-miR-200b	94267	Nudt4	NM_053598	T&M	caguaguaaugguccGUCAUAAu	|||||||	cauguaaaauauguaCAGUAUUa	2	9	1581	1603	[rn4:7:32754401-32754423:-]	0.5974	140	7	-10.18	-1.0827
			rno-miR-200b	116744	Lpar1	NM_053936	T&M	caGUAGU-AAUGGU--CCGUCAUAAu	:| || | |||| |||||||||	cuUAACACUAACCAAUGGCAGUAUUu	2	22	97	122	[rn4:5:76451394-76451419:-]	0.5619	163	7	-18.15	-0.1785
			rno-miR-200b	29150	Matr3	NM_019149	T&M	caGUAGUAAUGGUCCGUCAUAAu	|:|: | ::: |||||||	acCGUUCUCUUUGACCAGUAUUa	2	22	670	692	[rn4:18:28215328-28215350:+]	0.7427	145	7	-11.22	-1.2156
			rno-miR-200b	117280	Hnrnpu	NM_057139	T&M	caguaguaaugguCCGUCAUAAu	| |||||||	gauaagagaauguGUCAGUAUUu	2	11	220	242	[rn4:13:93979406-93979428:-]	0.6276	142	7	-7.55	-0.8015
			rno-miR-200b	80849	Inpp4a	NM_031002	T&M	caGUAGUAAUGGUCCGUCAUAAu	:||: | : :| |||||||	uuUAUUUGUUUGGGACAGUAUUa	2	22	2347	2369	[rn4:9:36356796-36356818:+]	0.6899	149	7	-14.18	-1.1644
			rno-miR-200b	29662	Gdi2	NM_017276	T&M	caguaguaAUGGUCCGUCAUAAu	|:| | ||||||||	gaccaagcUGCAAUGCAGUAUUg	2	16	633	655	[rn4:17:77843572-77843594:-]	0.6476	155	7	-13.26	-0.2447
			rno-miR-200b	361788	Prr3	NM_212544	T&M	caGUAGUAAUGGUCCGUCAUAAu	|| | | || |||||||	ucCACCUCUCCC--UCAGUAUUg	2	22	313	333	[rn4:20:2945456-2945476:+]	0.6148	142	7	-10.7	-0.2337
			rno-miR-200b	114505	Klf4	NM_053713	T&M	caGUAGUAAUGGUCC--------GUCAUAAu	|| || |:||||| |||||||	ccCA-CACUGCCAGGAGAGAGUUCAGUAUUu	2	22	21	50	[rn4:5:73447721-73447750:-]	0.6227	142	7	-19.29	-0.9085
			rno-miR-200b	81732	Actr3	NM_031068	T&M	caGUAGUAAUGGUC-CGUCAUAAu	|| | |::::| |||||||	gaCAAGACUGUUGGACCAGUAUUg	2	22	623	646	[rn4:13:37861660-37861683:-]	0.6722	148	7	-12.86	-0.549
			rno-miR-200b	313033	Xkr8	NM_001012099	T&M	caguaGUA-AUGGUCCGUCAUAAu	||| |::: |||||||	gugugCAUGUGUUUAACAGUAUUa	2	19	524	547	[rn4:5:152422664-152422687:+]	0.5328	145	7	-11.67	-1.0649
			rno-miR-200b	171086	Trak2	NM_133560	T&M	caGUAGUAAUGGUCCGUCAUAAu	|| |||| ::| |||||||	ccCA-CAUU-UUACACAGUAUUc	2	22	2594	2614	[rn4:9:57474971-57474991:-]	0.5645	153	7	-12.42	-0.1318
			rno-miR-200b	297093	Cbx3	NM_001008313	T&M	cagUAGUAAUGGUCCGUCAUAAu	|||| | |: |||||||	aggAUCAAU-CUUUUCAGUAUUu	2	21	955	976	[rn4:4:79721438-79721459:+]	0.5709	150	7	-10.72	-0.8779
			rno-miR-200b	192270	Ppap2b	NM_138905	T&M	cagUAGUAA-UGGUCCGUCAUAAu	| |||| | : | |||||||	aaaAACAUUAAAUUGUCAGUAUUu	2	21	1574	1597	[rn4:5:126196948-126196971:+]	0.7503	155	7	-12.44	-1.1787
			rno-miR-200b	360678	Arhgdia	NM_001007005	T&M	caGUA-GUAAUGGUCCGUCAUAAu	|:| | | :|| | |||||||	cuCGUGCCUGGCCUGUCAGUAUUu	2	22	858	881	[rn4:10:109968022-109968045:-]	0.5601	156	7	-14.96	-0.4147
			rno-miR-200b	64469	Slc30a4	NM_172066	T&M	caguaguaaugguccGUCAUAAu	|||||||	ggaagacucagaauuCAGUAUUu	2	9	272	294	[rn4:3:109647272-109647294:-]	0.5854	140	7	-10.83	-0.3594
			rno-miR-200b	94269	Fez2	BC100060	T&M	cagUAGUAAUGGUCCGUCAUAAu	| :|||||| |||||||	cagACUAUUACCUACCAGUAUUg	2	21	427	449	[rn4:6:1144912-1144934:-]	0.5655	164	7	-17.45	-0.3187
			rno-miR-200b	363455	Chrdl1	NM_199502	T&M	caguagUAAUGGUCCGUCAUAAu	|| || | |||||||	gcacgaAUAACAAAACAGUAUUa	2	18	2172	2194	[rn4:X:35246238-35246260:+]	0.6094	153	7	-10.98	-1.0062
			rno-miR-200b	29338	Prdx2	NM_017169	T&M	caguaguaaugguccgUCAUAAu	||||||	uauaggaaaccaauaaAGUAUUa	2	8	198	220	[rn4:19:24836210-24836232:-]	0.5704	120	6	-11.25	-0.114
			rno-miR-200b	29633	Ndst1	NM_024361	T&M	caguaGUAAUGGUCCGUCAUAAu	|| ||| | |||||||	gaggaCA-UACGACUCAGUAUUu	2	19	574	595	[rn4:18:56639250-56639271:-]	0.5493	152	7	-10.92	-0.5352
			rno-miR-200b	29264	Clip2	NM_021997	T&M	cagUAGUAA-UGGUC---C---GUCAUAAu	| |||| | ||| | |||||||	gaaAGCAUUGAGCAGACAGCUUCAGUAUUa	2	21	616	645	[rn4:12:23291326-23291355:+]	0.5377	141	7	-15.9	-0.5926
			rno-miR-200b	171337	Rap1b	NM_134346	T&M	caguaguaAUGGUCCGUCAUAAu	|| || |||||||	ccagaggcUA-CAUCCAGUAUUa	2	16	234	255	[rn4:7:57130912-57130933:-]	0.747	145	7	-11.21	-0.8239
			rno-miR-200b	294421	Serinc1	BC088852	T&M	caguAGU-AAUGGUC--CGUCAUAAu	|:| ||: ||| |||||||	uuguUUAUUUGACAGUAACAGUAUUc	2	20	34	59	[rn4:20:36542453-36542478:-]	0.6015	149	7	-11.5	-0.6726
			rno-miR-200b	191571	Fat3	NM_138544	T&M	cagUAGUAAUGGUCCGUCAUAAu	||| ||| |||||||	gagAUCCUUA-----CAGUAUUu	2	21	320	337	[rn4:8:12701938-12701955:-]	0.5765	142	7	-9.87	-0.9186
			rno-miR-200b	81531	Pfn2	AF228737	T&M	caguaguaaugguccgUCAUAAu	||||||	gcuaggcagacuguuaAGUAUUa	2	8	3	25	[rn4:2:147068320-147068342:-]	0.8243	120	6	-15.32	-0.1411
			rno-miR-200b	498796	Fam107b	NM_001025034	T&M	caGUAG-UAAUGGUCCGUCAUAAu	|||| :||| || |||||||	uuCAUCUGUUA-CAUCCAGUAUUg	2	22	448	470	[rn4:17:85595008-85595030:-]	0.5542	162	7	-19.06	-0.2768
			rno-miR-200b	54254	Gata4	NM_144730	T&M	caguaguaaugguccGUCAUAAu	|||||||	aaauggcuguaaaauCAGUAUUu	2	9	1377	1399	[rn4:15:42472821-42472843:-]	0.5804	140	7	-7.55	-1.1436
			rno-miR-200b	79130	Dnajc5	NM_024161	T&M	caguaguaAUGGUCCGUCAUAAu	|| || ||||||||	gaagugcgUAGCAUGCAGUAUUu	2	16	173	195	[rn4:3:170685813-170685835:+]	0.6407	159	7	-14.32	-0.7453
			rno-miR-200b	312227	Cnot4	NM_001037782	T&M	caguaGUAAUGGUCCGUCAUAAu	|:|| :: ||||||||	ccggaCGUU--UGUGCAGUAUUg	2	19	912	932	[rn4:4:62437813-62437833:-]	0.7282	147	7	-14.4	-0.6199
			rno-miR-200b	192234	Eif2b5	NM_138866	T&M	cagUAGUAAUGGUCCGUCAUAAu	:|:: ||:| |||||||	gaaGUUGCAACUA--CAGUAUUc	2	21	113	133	[rn4:11:82634800-82634820:-]	0.5675	145	7	-9.57	-0.5125
			rno-miR-200b	25049	Atxn1	NM_012726	T&M	caguAGUAAUGGUCCGUCAUAAu	| | || || |||||||	aggcUAAAUAACA--CAGUAUUu	2	20	64	84	[rn4:17:25137005-25137025:+]	0.7794	148	7	-8.07	-1.1574
			rno-miR-200b	360764	Znf655	NM_001008362	T&M	cagUAGUA-AU-GGUCCGUCAUAAu	:| || || |:|| |||||||	uuaGUGAUGUAUCUAGACAGUAUUu	2	21	1430	1454	[rn4:12:9671059-9671083:-]	0.5871	158	7	-14.27	-0.2604
			rno-miR-200b	500069	Tsga14	NM_001025770	T&M	caGUAGUAAUGGUCCGUCAUAAu	| | ||| | |||||||	ccCUUGCUUAAAAUACAGUAUUa	2	22	974	996	[rn4:4:57564702-57564724:-]	0.6426	149	7	-9.58	-1.2158
			rno-miR-200b	266777	Nptx1	NM_153735	T&M	caguAGUAAUGGUCCGUCAUAAu	|:: || || |||||||	gcuuUUGAUAACA--CAGUAUUa	2	20	2732	2752	[rn4:10:108919383-108919403:-]	0.6862	148	7	-9.58	-0.9791
			rno-miR-200b	81737	Ntf3	NM_031073	T&M	caGUAGU-AAUGGUCCGUCAUAAu	|| :| ||: || |||||||	acCAGUAUUUGGCAUUCAGUAUUg	2	22	249	272	[rn4:4:162435825-162435848:-]	0.6747	156	7	-13.25	-0.9898
			rno-miR-200b	289883	Tmed5	NM_001007619	T&M	caguagUAAUGGUCCGUCAUAAu	| ||:| :||||||	augugaAAUAUCCACUAGUAUUa	2	18	534	556	[rn4:14:2166760-2166782:+]	0.5336	133	6	-10.19	-0.1057
			rno-miR-200b	79210	Fstl1	NM_024369	T&M	cagUAGU--AAUGGUCCGUCAUAAu	|||| |:|| |||||||	gcaAUCACCGAAUCA-CCAGUAUUu	2	21	75	98	[rn4:11:64682981-64683004:-]	0.6203	145	7	-12.12	-0.2475
			rno-miR-200b	24239	Cacna1c	NM_012517	T&M	caguAGUAAUGGUC--CGUCAUAAu	||| ::||| |||||||	gaauUCA-GGUCAGUUUCAGUAUUu	2	20	1415	1438	[rn4:4:154895812-154895835:-]	0.6921	144	7	-13.27	-1.139
11	miR-200b*	>=80	rno-miR-200b*	Sp3	Sp3 transcription factor
			rno-miR-200b*	Sgk1	serum/glucocorticoid regulated kinase 1
			rno-miR-200b*	Klhl7	kelch-like 7 (Drosophila)
			rno-miR-200b*	Flrt3	fibronectin leucine rich transmembrane protein 3
			rno-miR-200b*	Hmgcs1	3-hydroxy-3-methylglutaryl-CoA synthase 1 (soluble)
			rno-miR-200b*	Fzd1	frizzled family receptor 1
			rno-miR-200b*	Ppp1r3a	protein phosphatase 1, regulatory subunit 3A
			rno-miR-200b*	Prdm6	PR domain containing 6
			rno-miR-200b*	Jmjd1c	jumonji domain containing 1C
			rno-miR-200b*	Fgf13	fibroblast growth factor 13
			rno-miR-200b*	Pqlc1	PQ loop repeat containing 1
			rno-miR-200b*	Tmed5	transmembrane emp24 protein transport domain containing 5
			rno-miR-200b*	Trmt5	TRM5 tRNA methyltransferase 5 homolog (S. cerevisiae)
			rno-miR-200b*	Tanc2	tetratricopeptide repeat, ankyrin repeat and coiled-coil containing 2
			rno-miR-200b*	Hnrnpr	heterogeneous nuclear ribonucleoprotein R
12	miR-200c	>=80	rno-miR-200c	306439	Gpm6a	NM_178105	NM_178105		glycoprotein m6a	M&MDB		98
			rno-miR-200c	362154	Zc3h15	NM_001010963	NM_001010963		zinc finger CCCH-type containing 15	M&MDB		96
			rno-miR-200c	361946	Fam48a	NM_001014170	NM_001014170		family with sequence similarity 48, member A	M&MDB		94
			rno-miR-200c	50555	Ugt8	NM_019276	NM_019276		UDP glycosyltransferase 8	M&MDB		89
			rno-miR-200c	79212	Slc6a1	NM_024371	NM_024371		solute carrier family 6 (neurotransmitter transporter, GABA), member 1	M&MDB		88
			rno-miR-200c	84481	Arid4b	NM_053421	NM_053421		AT rich interactive domain 4B (Rbp1 like)	M&MDB		87
			rno-miR-200c	310448	Igsf10	NM_198768	NM_198768		immunoglobulin superfamily, member 10	M&MDB		87
			rno-miR-200c	171070	Ptpn21	U17971	NM_133545		protein tyrosine phosphatase, non-receptor type 21	M&MDB		86
			rno-miR-200c	246074	Scd1	NM_139192	NM_139192		stearoyl-Coenzyme A desaturase 1	M&MDB		86
			rno-miR-200c	171396	Sulf1	NM_134378	NM_134378		sulfatase 1	M&MDB		85
			rno-miR-200c	286973	Elavl2	NM_173309	NM_173309		ELAV (embryonic lethal, abnormal vision, Drosophila)-like 2 (Hu antigen B)	M&MDB		85
			rno-miR-200c	313729	Errfi1	NM_001014071	NM_001014071		ERBB receptor feedback inhibitor 1	M&MDB		85
			rno-miR-200c	361626	Tmem41b	NM_001012358	NM_001012358		transmembrane protein 41B	M&MDB		85
			rno-miR-200c	25661	Fn1	NM_019143	NM_019143		fibronectin 1	M&MDB		84
			rno-miR-200c	83840	Rps6kb1	NM_031985	NM_031985		ribosomal protein S6 kinase, polypeptide 1	M&MDB		83
			rno-miR-200c	304546	Git2	NM_001005553	NM_001005553		G protein-coupled receptor kinase interacting ArfGAP 2	M&MDB		83
			rno-miR-200c	304798	Mdm4	NM_001012026	NM_001012026		Mdm4 p53 binding protein homolog (mouse)	M&MDB		83
			rno-miR-200c	315549	Fam118b	NM_001025283	NM_001025283		family with sequence similarity 118, member B	M&MDB		83
			rno-miR-200c	361171	Golga7	NM_001007731	NM_001007731		golgin A7	M&MDB		83
			rno-miR-200c	54318	Eif2s1	NM_019356	NM_019356		eukaryotic translation initiation factor 2, subunit 1 alpha	M&MDB		82
			rno-miR-200c	295395	Rtcd1	NM_001004227	NM_001004227		RNA terminal phosphate cyclase domain 1	M&MDB		82
			rno-miR-200c	299864	Ebag9	NM_001009665	NM_001009665		estrogen receptor binding site associated, antigen, 9	M&MDB		82
			rno-miR-200c	305203	Paqr3	NM_001012033	NM_001012033		progestin and adipoQ receptor family member III	M&MDB		82
			rno-miR-200c	314548	Osgepl1	NM_001024787	NM_001024787		O-sialoglycoprotein endopeptidase-like 1	M&MDB		82
			rno-miR-200c	24356	Ets1	BC101927	NM_012555		v-ets erythroblastosis virus E26 oncogene homolog 1 (avian)	M&MDB		81
			rno-miR-200c	114856	Dusp1	NM_053769	NM_053769		dual specificity phosphatase 1	M&MDB		81
			rno-miR-200c	50621	Slc23a1	NM_017315	NM_017315		solute carrier family 23 (nucleobase transporters), member 1	M&MDB		80
			rno-miR-200c	56010	Ywhag	NM_019376	NM_019376		tyrosine 3-monooxygenase/tryptophan 5-monooxygenase activation protein, gamma polypeptide	M&MDB		80
			rno-miR-200c	64442	St3gal2	NM_031695	NM_031695		ST3 beta-galactoside alpha-2,3-sialyltransferase 2	M&MDB		80
13	miR-263		miR-263	gi|25282444|ref|NM_172030.1|	NM_172030	-35.3	0.016236	64467	Entpd2	3p13	ectonucleoside triphosphate diphosphohydrolase 2	protein-coding	ectonucleoside triphosphate diphosphohydrolase 2	CD39 antigen-like 1|NTPDase 2|ecto-ATP diphosphohydrolase 2|ecto-ATPDase 2|ecto-ATPase 2|testicular ecto-ATPase
14	miR-263a-5p
15	miR-2881		miR-2881	gi|6978488|ref|NM_012497.1|	NM_012497	-34.3	0.034395	24191	Aldoc	10q31-q32.1	aldolase C, fructose-bisphosphate	protein-coding	aldolase C, fructose-bisphosphate	aldolase C, fructose-biphosphate|brain-type aldolase|fructose-bisphosphate aldolase C
			miR-2881	gi|140970991|ref|NM_024154.2|	NM_024154	-37.7	0.028211	79123	Asic1	7q36	acid-sensing (proton-gated) ion channel 1	protein-coding	acid-sensing (proton-gated) ion channel 1	BNaC2|acid-sensing ion channel 1|amiloride-sensitive cation channel 2, neuronal|brain sodium channel 2|proton gated cation channel ASIC1
			miR-2881	gi|55742825|ref|NM_057213.2|	NM_057213	-35.3	0.047389	117596	Atp6v1b2	16p14	ATPase, H transporting, lysosomal V1 subunit B2	protein-coding	ATPase, H transporting, lysosomal V1 subunit B2	ATPase, H+ transporting, V1 subunit B|ATPase, H+ transporting, lysosomal (vacuolar proton pump), beta 56/58 kDa|V-ATPase subunit B 2|V-type proton ATPase subunit B, brain isoform|endomembrane proton pump 58 kDa subunit|vacuolar H+ATPase B2|vacuolar proton pump subunit B 2
			miR-2881	gi|11560134|ref|NM_022300.1|	NM_022300	-35.4	0.011111	64160	Basp1	2q22	brain abundant, membrane attached signal protein 1	protein-coding	brain abundant, membrane attached signal protein 1	22 kDa neuronal tissue-enriched acidic protein|brain acid soluble protein 1|brain acidic membrane protein|neuronal axonal membrane protein NAP-22
			miR-2881	gi|75992947|ref|NM_001033665.1|	NM_001033665	-36.3	0.040706	25393	Bcan	2q34	brevican	protein-coding	brevican	BEHAB|brain-enriched hyaluronan-binding protein|brevican (brain specific proteoglycan in the aggrecan family)|brevican core protein
			miR-2881	gi|55820|emb|X67108.1|	X67108	-37.8	0.026218	24225	Bdnf	3q33	brain-derived neurotrophic factor	protein-coding	brain-derived neurotrophic factor	brain derived neurothrophic factor|brain derived neurotrophic factor
			miR-2881	gi|257796234|ref|NM_212494.2|	NM_212494	-31.8	0.032468	294288	Cuta	20p12	cutA divalent cation tolerance homolog (E. coli)	protein-coding	cutA divalent cation tolerance homolog (E. coli)	brain acetylcholinesterase putative membrane anchor|divalent cation tolerant protein CUTA|protein CutA
			miR-2881	gi|62079046|ref|NM_001014156.1|	NM_001014156	-37.2	0.011271	361437	Dbndd1	19q12	dysbindin (dystrobrevin binding protein 1) domain containing 1	protein-coding	dysbindin (dystrobrevin binding protein 1) domain containing 1	dysbindin domain-containing protein 1
			miR-2881	gi|19526482|ref|NM_024161.2|	NM_024161	-38.7	0.002169	79130	Dnajc5	3q43	DnaJ (Hsp40) homolog, subfamily C, member 5	protein-coding	DnaJ (Hsp40) homolog, subfamily C, member 5	cysteine string protein|dnaJ homolog subfamily C member 5
			miR-2881	gi|9506564|ref|NM_019137.1|	NM_019137	-34.9	0.040765	25129	Egr4	4q34	early growth response 4	protein-coding	early growth response 4	EGR-4|early growth response protein 4|early response protein NGFI-C|nerve growth factor-induced protein C|zinc-finger transcription factor NGFI-C (early response gene)
			miR-2881	gi|6978850|ref|NM_012953.1|	NM_012953	-38	0.007699	25445	Fosl1	1q43	fos-like antigen 1	protein-coding	fos-like antigen 1	fos-related antigen 1
			miR-2881	gi|81295398|ref|NM_012560.2|	NM_012560	-41.6	0.003901	24370	Foxg1	6q22	forkhead box G1	protein-coding	forkhead box G1	BF-1|BF1|brain factor 1|forkhead box protein G1|forkhead-like transcription factor BF-1|forkhead-related protein FKHL1|transcription factor BF-1
			miR-2881	gi|58372165|ref|NM_022285.1|	NM_022285	-37.6	0.007012	64057	Hapln2	2q34	hyaluronan and proteoglycan link protein 2	protein-coding	hyaluronan and proteoglycan link protein 2	brain link protein 1
			miR-2881	gi|8393585|ref|NM_017250.1|	NM_017250	-34.4	0.046188	29581	Htr2b	9q35	5-hydroxytryptamine (serotonin) receptor 2B, G protein-coupled	protein-coding	5-hydroxytryptamine (serotonin) receptor 2B, G protein-coupled	5-HT-2B|5-HT-2F|5-HT2B|5-hydroxytryptamine receptor 2B|serotonin receptor 2B|stomach fundus serotonin receptor
			miR-2881	gi|1857148|gb|U68490.1|RNU68490	U68490	-38.6	0.005521	65032	Htr7	1q53	5-hydroxytryptamine (serotonin) receptor 7, adenylate cyclase-coupled	protein-coding	5-hydroxytryptamine (serotonin) receptor 7, adenylate cyclase-coupled	5-HT-7|5-HT-X|5-HT7|5-hydroxytryptamine receptor 7|GPRFO|high affinity serotonin receptor (5HT7)|serotonin receptor 7
			miR-2881	gi|297747329|ref|NM_031511.2|	NM_031511	-39.8	0.015758	24483	Igf2	1q41	insulin-like growth factor 2	protein-coding	insulin-like growth factor 2	IGF-II|Insulin-like growth factor II (somatomedin A)|MSA|insulin-like growth factor II|insulin-like growth factor II (IGF-II)|insulin-like growth factor II isoform 2 variant 4 preprotein|multiplication-stimulating activity|multiplication-stimulating polypeptide
			miR-2881	gi|6981087|ref|NM_012817.1|	NM_012817	-35.6	0.020725	25285	Igfbp5	9q33	insulin-like growth factor binding protein 5	protein-coding	insulin-like growth factor binding protein 5	IBP-5|IGF-binding protein 5|IGFBP-5|insulin-like growth factor-binding protein 5
			miR-2881	gi|186659526|ref|NM_019128.4|	NM_019128	-40	0.015023	24503	Ina	1q54	internexin neuronal intermediate filament protein, alpha	protein-coding	internexin neuronal intermediate filament protein, alpha	alpha-Inx|alpha-internexin|internexin, alpha
			miR-2881	gi|47058979|ref|NM_212523.1|	NM_212523	-37.5	0.027488	314906	Kif5a	7q22	kinesin family member 5A	protein-coding	kinesin family member 5A	NKHC|kinesin heavy chain isoform 5A|kinesin heavy chain neuron-specific 1|neuronal kinesin heavy chain
			miR-2881	gi|9506996|ref|NM_019175.1|	NM_019175	-33.2	0.03326	29245	Klk6	1q22	kallikrein related-peptidase 6	protein-coding	kallikrein related-peptidase 6	kallikrein 6 (neurosin)|kallikrein 6 (neurosin, zyme)|kallikrein-6|protease serine 9 (neurosin)|protease, serine, 9
			miR-2881	gi|16758607|ref|NM_053771.1|	NM_053771	-35.5	0.007697	114903	Lim2	1q22	lens intrinsic membrane protein 2	protein-coding	lens intrinsic membrane protein 2	MP17|MP18|lens fiber membrane intrinsic protein|lens intrinsic membrane protein 2, 19kDa
			miR-2881	gi|71043771|ref|NM_001025715.1|	NM_001025715	-32.5	0.049611	360646	Limd2	10q32.1	LIM domain containing 2	protein-coding	LIM domain containing 2	LIM domain-containing protein 2
			miR-2881	gi|348605099|ref|NM_001037358.2|	NM_001037358	-36.5	0.014258	362176	Lmo2	3q32	LIM domain only 2	protein-coding	LIM domain only 2	rhombotin-2
			miR-2881	gi|47575873|ref|NM_145673.2|	NM_145673	-42.5	0.002493	246760	Mafk	12q11	v-maf avian musculoaponeurotic fibrosarcoma oncogene homolog K	protein-coding	v-maf avian musculoaponeurotic fibrosarcoma oncogene homolog K	transcription factor MafK|v-maf musculoaponeurotic fibrosarcoma oncogene family, protein K|v-maf musculoaponeurotic fibrosarcoma oncogene homolog K
			miR-2881	gi|16758613|ref|NM_053777.1|	NM_053777	-38	0.018405	116457	Mapk8ip1	3q24	mitogen-activated protein kinase 8 interacting protein 1	protein-coding	mitogen-activated protein kinase 8 interacting protein 1	C-Jun-amino-terminal kinase-interacting protein 1|IB-1|JIP-1-related protein|JNK MAP kinase scaffold protein 1|JNK-interacting protein 1|JRP|islet-brain-1|mitogen activated protein kinase 8 interacting protein|mitogen-activated protein kinase 8-interacting protein 1
			miR-2881	gi|13591994|ref|NM_031056.1|	NM_031056	-35.8	0.033767	81707	Mmp14	15p13	matrix metallopeptidase 14 (membrane-inserted)	protein-coding	matrix metallopeptidase 14 (membrane-inserted)	MMP-14|MT-MMP 1|MT1MMP|MTMMP1|matrix metalloproteinase 14 (membrane-inserted)|matrix metalloproteinase 14 membrane-inserted|matrix metalloproteinase 14, membrane-inserted|matrix metalloproteinase-14|membrane type 1-matrix metalloproteinase|membrane-type matrix metalloproteinase 1|membrane-type-1 matrix metalloproteinase
			miR-2881	gi|451958078|ref|NM_178096.3|	NM_178096	-34.6	0.003659	338475	Nrep	18p12	neuronal regeneration related protein	protein-coding	neuronal regeneration related protein	neuronal protein 3.1|neuronal regeneration-related protein|protein p311
			miR-2881	gi|166091456|ref|NM_212508.2|	NM_212508	-34	0.034744	361791	Nrm	20p12	nurim (nuclear envelope membrane protein)	protein-coding	nurim (nuclear envelope membrane protein)	nuclear envelope membrane protein|nuclear rim protein|nurim
			miR-2881	gi|31581517|ref|NM_013184.3|	NM_013184	-33.7	0.035063	25730	Ntf4	1q22	neurotrophin 4	protein-coding	neurotrophin 4	NT-4|NT-5|Neurotrophin 5 (neurotrophin 4/5)|neurotrophin-4|neurotrophin-5|neutrophic factor 4
			miR-2881	gi|205893|gb|M25649.1|RATOTCD	M25649	-37.8	0.001107	25504	Oxt	3q36	oxytocin/neurophysin 1 prepropeptide	protein-coding	oxytocin/neurophysin 1 prepropeptide	OT-NPI|oxcytocin|oxytocin, prepropeptide|oxytocin-neurophysin 1|oxytocin/neurophysin (Oxt) gene, complete gene, complete cds
			miR-2881	gi|9507060|ref|NM_019279.1|	NM_019279	-35.7	0.008528	246333	Pcsk1n	Xq13	proprotein convertase subtilisin/kexin type 1 inhibitor	protein-coding	proprotein convertase subtilisin/kexin type 1 inhibitor	granin-like neuroendocrine peptide|pro-SAAS|proSAAS|proprotein convertase 1 inhibitor
			miR-2881	gi|41152498|ref|NM_201272.1|	NM_201272	-36.7	0.044828	310999	Plekhg5	5q36	pleckstrin homology domain containing, family G (with RhoGef domain) member 5	protein-coding	pleckstrin homology domain containing, family G (with RhoGef domain) member 5	PH domain-containing family G member 5|neuronal RhoA GEF protein|pleckstrin homology domain-containing family G member 5|transcript highly enriched in cortex and hippocampus
			miR-2881	gi|61889053|ref|NM_138521.1|	NM_138521	-37.8	0.009183	360616	Ppp1r1b	10q31	protein phosphatase 1, regulatory (inhibitor) subunit 1B	protein-coding	protein phosphatase 1, regulatory (inhibitor) subunit 1B	dopamine- and cAMP-regulated neuronal phosphoprotein|dopamine- and cAMP-regulated phosphoprotein DARPP-32|neuronal phosphoprotein DARPP-32|protein phosphatase 1 regulatory subunit 1B
			miR-2881	gi|42476133|ref|NM_017066.2|	NM_017066	-34.2	0.029266	24924	Ptn	4q22	pleiotrophin	protein-coding	pleiotrophin	HB-GAM|HBBM|HBGF-8|OSF-1|Pleiotrophin (Heparine binding factor, Hbnf, in the mouse)|heparin binding factor|heparin-binding brain mitogen|heparin-binding growth factor 8|heparin-binding growth-associated molecule|heparin-binding neutrophic factor|osteoblast-specific factor 1
			miR-2881	gi|78126164|ref|NM_019266.2|	NM_019266	-41	0.016506	29710	Scn8a	7q36	sodium channel, voltage gated, type VIII, alpha subunit	protein-coding	sodium channel, voltage gated, type VIII, alpha subunit	Na+ channel|PN4|naCh6|peripheral nerve protein type 4|sodium channel 6|sodium channel protein type 8 subunit alpha|sodium channel protein type VIII subunit alpha|sodium channel voltage-gated type VIII alpha polypeptide|sodium channel, voltage-gated, type 8, alpha polypeptide|sodium channel, voltage-gated, type 8, alpha subunit|sodium channel, voltage-gated, type VIII, alpha polypeptide|voltage-ga…
			miR-2881	gi|31543528|ref|NM_013016.2|	NM_013016	-37.6	0.03045	25528	Sirpa	3q36	signal-regulatory protein alpha	protein-coding	signal-regulatory protein alpha	Brain immunoglobulin like protein with tyrosine - based activation motifs|CD172 antigen-like family member A|Protein tyrosine phosphatase non-receptor type substrate 1 (SHP substrate 1)|Protein tyrosine phosphatase, non-receptor type substrate 1 (SHP substrate 1)|SHP substrate 1|brain Ig-like molecule with tyrosine-based activation motifs|inhibitory receptor SHPS-1|macrophage fusion receptor|macr…
			miR-2881	gi|148747367|ref|NM_013032.3|	NM_013032	-39.3	0.005116	25550	Slc1a1	1q52	solute carrier family 1 (neuronal/epithelial high affinity glutamate transporter, system Xag), member 1	protein-coding	solute carrier family 1 (neuronal/epithelial high affinity glutamate transporter, system Xag), member 1	Solute carrier family 1 A1 (brain glutamate transporter)|excitatory amino acid carrier 1|excitatory amino acid transporter 3|excitatory amino acid transporter-3|excitatory amino-acid carrier 1|sodium-dependent glutamate/aspartate transporter 3|solute carrier family 1, member 1
			miR-2881	gi|402745047|ref|NM_053501.2|	NM_053501	-36.6	0.012817	85263	Slc25a14	Xq35	solute carrier family 25 (mitochondrial carrier, brain), member 14	protein-coding	solute carrier family 25 (mitochondrial carrier, brain), member 14	brain mitochondrial carrier protein 1
			miR-2881	gi|148747338|ref|NM_024372.2|	NM_024372	-35	0.034001	79213	Slc6a11	4q42	solute carrier family 6 (neurotransmitter transporter), member 11	protein-coding	solute carrier family 6 (neurotransmitter transporter), member 11	GABA transporter GAT-3|GAT-3|sodium- and chloride-dependent GABA transporter 3|solute carrier family 6 (neurotransmitter transporter, GABA), member 11|solute carrier family 6 member 11
			miR-2881	gi|68533648|gb|BC098697.1|	BC098697	-41.3	0.001582	287768	Smndc1	1q55	survival motor neuron domain containing 1	protein-coding	survival motor neuron domain containing 1	survival motor neuron domain-containing protein 1|survival of motor neuron-related-splicing factor 30
			miR-2881	gi|205689|gb|M60525.1|RATNGFA	M60525	-37.1	0.02114	29461	Vgf	12q12	VGF nerve growth factor inducible	protein-coding	VGF nerve growth factor inducible	VGF8a protein|neurosecretory protein VGF
16	miR-34c				p53-ps
					Sipa1
			rno-miR-34c	24483	Igf2	NM_031511
			rno-miR-34c	79438	Igfals	NM_053329
			rno-miR-34c	24225	Bdnf	X67108
			rno-miR-34c	25122	Scnn1a	NM_031548
			rno-miR-34c	84494	Trpc4	AF421367
			rno-miR-34c	24669	Ppp1cc	NM_022498
			rno-miR-34c	308023	Ssx2ip	NM_175597
			rno-miR-34c	24766	Scn2a1	NM_012647
			rno-miR-34c	64369	Ppap2a	NM_022538
			rno-miR-34c	81675	Gyg1	BC070944
			rno-miR-34c	294207	Ppp1r11	BC079252
			rno-miR-34c	266735	Gpr64	AF538958
			rno-miR-34c	170851	Map2k1	NM_031643
			rno-miR-34c	114522	Stag3	NM_053730
			rno-miR-34c	58808	Mpp4	AB030499
			rno-miR-34c	25716	Syt1	NM_001033680
			rno-miR-34c	25438	Eno3	NM_012949
			rno-miR-34c	140673	Napa	NM_080585
			rno-miR-34c	25667	Bmp3	NM_017105
			rno-miR-34c	140720	Baalc	NM_144762
			rno-miR-34c	81742	Pde1c	NM_031078
			rno-miR-34c	29183	Areg	NM_017123
			rno-miR-34c	155423	Anxa7	BC070896
			rno-miR-34c	310626	Tmem79	NM_001033896
			rno-miR-34c	365468	Lzts2	NM_001014247
			rno-miR-34c	24370	Foxg1	NM_012560
			rno-miR-34c	315957	Tmem22	NM_001012126
			rno-miR-34c	266806	Erc1	NM_170788
			rno-miR-34c	81661	Gmfb	NM_031032
			rno-miR-34c	29146	Jag1	NM_019147
			rno-miR-34c	308283	Fbxo30	NM_001007690
			rno-miR-34c	24803	Vamp2	NM_012663
			rno-miR-34c	306030	Med4	NM_001024256
			rno-miR-34c	29578	Hnrnpa1	BC088150
			rno-miR-34c	171439	Bzw2	NM_134402
			rno-miR-34c	114114	Dnm1l	NM_053655
			rno-miR-34c	29701	Scn11a	NM_019265
			rno-miR-34c	295703	Serping1	NM_199093
			rno-miR-34c	364705	Serpinb6b	NM_001012214
			rno-miR-34c	308410	Rtn2	AY279211
			rno-miR-34c	171456	Cdk105	BC098657
			rno-miR-34c	80849	Inpp4a	NM_031002
			rno-miR-34c	114505	Klf4	NM_053713
			rno-miR-34c	315219	Tymp	NM_001012122
			rno-miR-34c	307480	RGD735029	NM_199493
			rno-miR-34c	362282	Pck1	NM_198780
			rno-miR-34c	300186	Amigo2	NM_182816
			rno-miR-34c	367085	Arhgap20	NM_213629
			rno-miR-34c	304733	Epb4.1l5	NM_001012023
			rno-miR-34c	394266	Gjb2	NM_001004099
			rno-miR-34c	297728	Ergic2	NM_001024984
			rno-miR-34c	25364	Accn1	NM_001034014
			rno-miR-34c	81814	Tmsb4x	NM_031136
17	miR-3897-3p	1	miR-3897-3p	U50449	-41.9	0.003075	414819	RT1-CE16	-	RT1 class I, locus CE16	protein-coding	RT1 class I, locus CE16	RT1 class I, CE16
		2	miR-3897-3p	NM_201426	-46.1	0.000253	399475	Adm2	7q34	adrenomedullin 2	protein-coding	adrenomedullin 2	ADM2|intermedin
		3	miR-3897-3p	NM_199409	-44.1	0.004175	362979	Panx2	7q34	pannexin 2	protein-coding	pannexin 2	pannexin-2
		4	miR-3897-3p	NM_181823	-42.9	0.004933	287156	Rhot2	10q12	ras homolog family member T2	protein-coding	ras homolog family member T2	MIRO-2|mitochondrial Rho GTPase 2|ras homolog gene family, member T2
		5	miR-3897-3p	NM_181387	-41.1	0.001869	353230	Lhfpl4	4q42	lipoma HMGIC fusion partner-like 4	protein-coding	lipoma HMGIC fusion partner-like 4	HMGIC fusion partner-like protein 4|lipoma HMGIC fusion partner-like protein 4
		6	miR-3897-3p	NM_181370	-43.7	0.002685	293451	Hs3st2	1q36	heparan sulfate (glucosamine) 3-O-sulfotransferase 2	protein-coding	heparan sulfate (glucosamine) 3-O-sulfotransferase 2	heparan sulfate 3-O-sulfotransferase 2|heparan sulfate D-glucosaminyl 3-O-sulfotransferase 2|heparan sulfate glucosamine 3-O-sulfotransferase 2
		7	miR-3897-3p	NM_172336	-42.4	0.00119	282840	Atf5	1q22	activating transcription factor 5	protein-coding	activating transcription factor 5	cAMP-dependent transcription factor ATF-5|cyclic AMP-dependent transcription factor ATF-5|transcription factor ATFx
		8	miR-3897-3p	NM_138894	-41.7	0.0029	192254	Grasp	7q36	GRP1 (general receptor for phosphoinositides 1)-associated scaffold protein	protein-coding	GRP1 (general receptor for phosphoinositides 1)-associated scaffold protein	95 kDa postsynaptic density protein discs-large ZO-1 domain-containing protein|GRP1-associated scaffold protein|Grp1 (general receptor for phosphoinositides)-associated scaffold protein|PSD-95 PDZ domain-containing protein|general receptor for phosphoinositides 1-associated scaffold protein|tamalin
		9	miR-3897-3p	NM_001039024	-44.4	0.001034	311429	RGD1311267	3q36	similar to RIKEN cDNA 4931426K16 gene	protein-coding	similar to RIKEN cDNA 4931426K16 gene	sperm flagellar protein 1
		10	miR-3897-3p	NM_001037358	-43	0.002057	362176	Lmo2	3q32	LIM domain only 2	protein-coding	LIM domain only 2	rhombotin-2
		11	miR-3897-3p	NM_001034131	-47.7	0.000576	297480	Foxp1	4q34	forkhead box P1	protein-coding	forkhead box P1	forkhead box protein P1
		12	miR-3897-3p	NM_001033683	-43.7	0.003326	287721	Vat1	10q32.1	vesicle amine transport 1	protein-coding	vesicle amine transport 1	mitofusin-binding protein|synaptic vesicle membrane protein VAT-1 homolog|vesicle amine transport protein 1 homolog (T californica)
		13	miR-3897-3p	NM_001031650	-45.7	0.000402	301552	Mrpl44	9q34	mitochondrial ribosomal protein L44	protein-coding	mitochondrial ribosomal protein L44	39S ribosomal protein L44, mitochondrial
		14	miR-3897-3p	NM_001025772	-44.9	0.001679	500566	Stpg1	5q36	sperm-tail PG-rich repeat containing 1	protein-coding	sperm-tail PG-rich repeat containing 1	O(6)-methylguanine-induced apoptosis 2|O6-methylguanine-induced apoptosis 2|UPF0490 protein C1orf201 homolog|sperm-tail PG-rich repeat-containing protein 1
		15	miR-3897-3p	NM_001025683	-43	0.003056	309145	RGD1311946	1q42	similar to RIKEN cDNA 1810055G02	protein-coding	similar to RIKEN cDNA 1810055G02	uncharacterized protein C11orf24 homolog
		16	miR-3897-3p	NM_001025680	-41.9	0.002815	308408	Gpr4	1q21	G protein-coupled receptor 4	protein-coding	G protein-coupled receptor 4	G-protein coupled receptor 4
		17	miR-3897-3p	NM_001025416	-43.9	0.001608	312477	Dok1	4q34	docking protein 1	protein-coding	docking protein 1	downstream of tyrosine kinase 1|downstream of tyrosine kinase-1
		18	miR-3897-3p	NM_001025038	-41.4	0.003266	499465	Mettl24	20q12	methyltransferase like 24	protein-coding	methyltransferase like 24	UPF0624 protein C6orf186 homolog|methyltransferase-like protein 24
		19	miR-3897-3p	NM_001025020	-43.1	0.002857	362235	Syndig1	3q41	synapse differentiation inducing 1	protein-coding	synapse differentiation inducing 1	dispanin subfamily C member 2|synapse differentiation-inducing gene protein 1|transmembrane protein 90B
		20	miR-3897-3p	NM_001024899	-50.6	0.000109	361769	Sufu	1q54	suppressor of fused homolog (Drosophila)	protein-coding	suppressor of fused homolog (Drosophila)	suppressor of fused homolog
		21	miR-3897-3p	NM_001024348	-43.8	0.001439	500567	LOC500567	5q36	similar to RIKEN cDNA 1700029M20	protein-coding	similar to RIKEN cDNA 1700029M20	uncharacterized protein LOC500567
		22	miR-3897-3p	NM_001024250	-45.1	0.001888	300050	Bop1	7q34	block of proliferation 1	protein-coding	block of proliferation 1	block of proliferation 1 protein|ribosome biogenesis protein BOP1
		23	miR-3897-3p	NM_001014762	-41.1	0.002799	296278	Pdrg1	3q41	p53 and DNA damage regulated 1	protein-coding	p53 and DNA damage regulated 1	p53 and DNA damage-regulated protein 1
		24	miR-3897-3p	NM_001014243	-44	0.002124	365215	Smg9	1q21	SMG9 nonsense mediated mRNA decay factor	protein-coding	SMG9 nonsense mediated mRNA decay factor	protein SMG9|protein smg-9 homolog
		25	miR-3897-3p	NM_001014156	-41.1	0.004729	361437	Dbndd1	19q12	dysbindin (dystrobrevin binding protein 1) domain containing 1	protein-coding	dysbindin (dystrobrevin binding protein 1) domain containing 1	dysbindin domain-containing protein 1
		26	miR-3897-3p	NM_001013971	-46.4	0.000661	303419	Cuedc1	10q26	CUE domain containing 1	protein-coding	CUE domain containing 1	CUE domain-containing protein 1
		27	miR-3897-3p	NM_001013421	-44.1	0.002281	288029	Lsg1	11q22	large subunit GTPase 1 homolog (S. cerevisiae)	protein-coding	large subunit GTPase 1 homolog (S. cerevisiae)	large subunit GTPase 1 homolog
		28	miR-3897-3p	NM_001013163	-32.6	0.047304	311807	Bmyc	3p13	brain expressed myelocytomatosis oncogene	protein-coding	brain expressed myelocytomatosis oncogene	Bmyc protein (AA 1-178)|avian myelocytomatosis viral (v-myc) related oncogene|protein B-Myc|transforming protein B-Myc
		29	miR-3897-3p	NM_001013071	-41.2	0.003731	293688	Tm7sf2	1q43	transmembrane 7 superfamily member 2	protein-coding	transmembrane 7 superfamily member 2	delta(14)-sterol reductase
		30	miR-3897-3p	NM_001013066	-44.8	0.003608	292771	Sipa1l3	1q21	signal-induced proliferation-associated 1 like 3	protein-coding	signal-induced proliferation-associated 1 like 3	-
		31	miR-3897-3p	NM_001013058	-43.7	0.001426	291295	Rbm17	17q12.3	RNA binding motif protein 17	protein-coding	RNA binding motif protein 17	splicing factor 45
		32	miR-3897-3p	NM_001012184	-41.7	0.004686	362138	Rbms1	3q21	RNA binding motif, single stranded interacting protein 1	protein-coding	RNA binding motif, single stranded interacting protein 1	RNA-binding motif, single-stranded-interacting protein 1
		33	miR-3897-3p	NM_001012159	-43.8	0.001321	361176	Upf3a	16q12.5	UPF3 regulator of nonsense transcripts homolog A (yeast)	protein-coding	UPF3 regulator of nonsense transcripts homolog A (yeast)	regulator of nonsense transcripts 3A
		34	miR-3897-3p	NM_001012134	-45.3	0.001713	316583	B3gnt7	9q35	UDP-GlcNAc:betaGal beta-1,3-N-acetylglucosaminyltransferase 7	protein-coding	UDP-GlcNAc:betaGal beta-1,3-N-acetylglucosaminyltransferase 7	BGnT-7|UDP-GlcNAc:betaGal beta-1,3-N-acetylglucosaminyltransferase 7-like|beta-1,3-Gn-T7|beta-1,3-N-acetylglucosaminyltransferase 7|beta-1,3-N-acetylglucosaminyltransferase-7|beta3Gn-T7
		35	miR-3897-3p	NM_001012125	-43.3	0.003575	315714	Loxl1	8q24	lysyl oxidase-like 1	protein-coding	lysyl oxidase-like 1	lysyl oxidase homolog 1
		36	miR-3897-3p	NM_001012080	-43.1	0.00307	310681	Hfe2	2q34	hemochromatosis type 2 (juvenile)	protein-coding	hemochromatosis type 2 (juvenile)	RGM domain family member C|hemochromatosis type 2 (juvenile) (human homolog)|hemochromatosis type 2 protein homolog|hemojuvelin
		37	miR-3897-3p	NM_001011971	-44.4	0.004319	297801	Xkr4	5q12	XK, Kell blood group complex subunit-related family, member 4	protein-coding	XK, Kell blood group complex subunit-related family, member 4	X Kell blood group precursor related family member 4|XK-related protein 4
		38	miR-3897-3p	NM_001011945	-42.2	0.004146	294336	Pcbp3	20p12	poly(rC) binding protein 3	protein-coding	poly(rC) binding protein 3	poly(rC)-binding protein 3
		39	miR-3897-3p	NM_001011904	-44	0.003901	288710	Rnf10	12q16	ring finger protein 10	protein-coding	ring finger protein 10	RING finger protein 10
		40	miR-3897-3p	NM_001009682	-44	0.001535	304549	Oasl2	12q16	2'-5' oligoadenylate synthetase-like 2	protein-coding	2'-5' oligoadenylate synthetase-like 2	2'-5'-oligoadenylate synthase-like protein 2|54 kDa 2'-5'-oligoadenylate synthase-like protein 2
		41	miR-3897-3p	NM_001009674	-42.7	0.003419	301575	Itm2c	9q35	integral membrane protein 2C	protein-coding	integral membrane protein 2C	integral membrane protein 3
		42	miR-3897-3p	NM_001009658	-42.1	0.003378	297332	Thnsl2	4q32	threonine synthase-like 2 (S. cerevisiae)	protein-coding	threonine synthase-like 2 (S. cerevisiae)	threonine synthase-like 2
		43	miR-3897-3p	NM_001008830	-41.9	0.00292	309627	RT1-A3	20p12	RT1 class I, locus A3	protein-coding	RT1 class I, locus A3	MHC class I antigen|MHC class I protein|RT1 class I, A3
		44	miR-3897-3p	NM_001008364	-42	0.004957	361328	Snx24	18q11	sorting nexin 24	protein-coding	sorting nexin 24	SBBI31 protein|sorting nexin-24|sorting nexing 24
		45	miR-3897-3p	NM_001008315	-43.2	0.00285	297604	Ltbr	4q42	lymphotoxin beta receptor (TNFR superfamily, member 3)	protein-coding	lymphotoxin beta receptor (TNFR superfamily, member 3)	lymphotoxin B receptor|tumor necrosis factor receptor superfamily member 3
		46	miR-3897-3p	NM_001006960	-42.8	0.001674	289745	Mtfp1	14q21	mitochondrial fission process 1	protein-coding	mitochondrial fission process 1	mitochondrial 18 kDa protein|mitochondrial protein 18 kDa
		47	miR-3897-3p	NM_001005892	-43.2	0.001404	366126	Spi1	3q24	spleen focus forming virus (SFFV) proviral integration oncogene	protein-coding	spleen focus forming virus (SFFV) proviral integration oncogene	SFFV proviral integration 1|hematopoietic transcription factor PU.1|spleen focus forming virus (SFFV) proviral integration oncogene spi1|spleen focus forming virus proviral integration oncogene spi1|transcription factor PU.1
		48	miR-3897-3p	NM_001004250	-43.7	0.001481	301011	Uqcrc1	8q32	ubiquinol-cytochrome c reductase core protein I	protein-coding	ubiquinol-cytochrome c reductase core protein I	complex III subunit 1|core protein I|cytochrome b-c1 complex subunit 1, mitochondrial|ubiquinol-cytochrome c reductase core protein 1|ubiquinol-cytochrome-c reductase complex core protein 1
		49	miR-3897-3p	NM_001004242	-44.3	0.001097	300115	Arhgap8	7q34	Rho GTPase activating protein 8	protein-coding	Rho GTPase activating protein 8	rho GTPase-activating protein 8
		50	miR-3897-3p	NM_001004240	-43.3	0.002615	300046	Gpaa1	7q34	glycosylphosphatidylinositol anchor attachment 1	protein-coding	glycosylphosphatidylinositol anchor attachment 1	GPI anchor attachment protein 1|anchor attachment protein 1|glycosylphosphatidylinositol anchor attachment 1 (GPAA1)|glycosylphosphatidylinositol anchor attachment 1 protein|glycosylphosphatidylinositol anchor attachment protein 1 homolog
		51	miR-3897-3p	NM_001004206	-42.3	0.002629	288778	Pa2g4	7q11	proliferation-associated 2G4	protein-coding	proliferation-associated 2G4	ErbB3-binding protein 1|proliferation-associated 2G4, 38kDa|proliferation-associated protein 2G4
		52	miR-3897-3p	NM_001003974	-43.1	0.001259	406163	Gpsm3	20p12	G-protein signaling modulator 3	protein-coding	G-protein signaling modulator 3	G-protein signaling modulator 3 (AGS3-like, C. elegans)|G-protein signalling modulator 3 (AGS3-like, C. elegans)|G-protein-signaling modulator 3|activator of G-protein signalling 4
		53	miR-3897-3p	NM_001002279	-41.4	0.004376	365022	Rnf166	19q12	ring finger protein 166	protein-coding	ring finger protein 166	RING finger protein 166
		54	miR-3897-3p	NM_001001513	-41.5	0.003539	360548	Tnfsf12	10q24	tumor necrosis factor ligand superfamily member 12	protein-coding	tumor necrosis factor ligand superfamily member 12	TNF-related weak inducer of apoptosis
		55	miR-3897-3p	BC098952	-45.9	0.0006	414792	RT1-CE10	20p12	RT1 class I, locus CE10	protein-coding	RT1 class I, locus CE10	RT1 class I, CE10
		56	miR-3897-3p	BC098646	-44.7	0.001341	246060	Cdkn1c	1q42	cyclin-dependent kinase inhibitor 1C	protein-coding	cyclin-dependent kinase inhibitor 1C	cyclin-dependent kinase inhibitor 1C, p57|cyclin-dependent kinase inhibitor p57|p57KIP2 A3sh
		57	miR-3897-3p	BC079252	-41.6	0.003371	294207	Ppp1r11	20p12	protein phosphatase 1, regulatory (inhibitor) subunit 11	protein-coding	protein phosphatase 1, regulatory (inhibitor) subunit 11	protein phosphatase 1 regulatory subunit 11|t-complex testis expressed-5
		58	miR-3897-3p	X67108	-40.6	0.017494	24225	Bdnf	3q33	brain-derived neurotrophic factor	protein-coding	brain-derived neurotrophic factor	brain derived neurothrophic factor|brain derived neurotrophic factor
		59	miR-3897-3p	NM_138542	-43.9	0.001584	171581	Rhov	3q35	ras homolog family member V	protein-coding	ras homolog family member V	calcium binding protein p22|ras homolog gene family, member V|rho family GTPase Chp|rho-related GTP-binding protein RhoV
		60	miR-3897-3p	NM_138506	-43.3	0.001945	24175	Adra2c	14q21	adrenoceptor alpha 2C	protein-coding	adrenoceptor alpha 2C	Adrenergic alpha2C- receptor class I|Adrenergic, alpha2C-, receptor class I|adrenergic receptor, alpha 2c|adrenergic, alpha-2C-, receptor|alpha-2 adrenergic receptor subtype C4|alpha-2C adrenergic receptor|alpha-2C adrenoceptor|alpha-2C adrenoreceptor|alpha-2CAR
		61	miR-3897-3p	NM_134457	-43.4	0.002524	140593	Siah2	2q31	siah E3 ubiquitin protein ligase 2	protein-coding	siah E3 ubiquitin protein ligase 2	E3 ubiquitin-protein ligase SIAH2|seven in absentia 2|seven in absentia homolog 2|siah-2
		62	miR-3897-3p	NM_134353	-44.8	0.001621	171350	Pabpc1	7q22	poly(A) binding protein, cytoplasmic 1	protein-coding	poly(A) binding protein, cytoplasmic 1	PABP 1|PABP-1|poly(A)-binding protein 1|polyadenylate-binding protein 1
		63	miR-3897-3p	NM_133540	-44.9	0.000259	171062	Nkg7	1q22	natural killer cell group 7 sequence	protein-coding	natural killer cell group 7 sequence	protein NKG7
		64	miR-3897-3p	NM_133519	-41.4	0.00406	171040	Il11	1q12	interleukin 11	protein-coding	interleukin 11	interleukin-11
		65	miR-3897-3p	NM_130813	-43.3	0.003374	156873	Kcnk15	3q42	potassium channel, subfamily K, member 15	protein-coding	potassium channel, subfamily K, member 15	TWIK-related acid-sensitive K(+) channel 5|acid-sensitive potassium channel protein TASK-5|potassium channel subfamily K member 15|potassium channel subfamily K member 15 (TASK-5)|potassium channel, subfamily K, member 15 (TASK-5)|rTASK-5
		66	miR-3897-3p	NM_057213	-37.3	0.040549	117596	Atp6v1b2	16p14	ATPase, H transporting, lysosomal V1 subunit B2	protein-coding	ATPase, H transporting, lysosomal V1 subunit B2	ATPase, H+ transporting, V1 subunit B|ATPase, H+ transporting, lysosomal (vacuolar proton pump), beta 56/58 kDa|V-ATPase subunit B 2|V-type proton ATPase subunit B, brain isoform|endomembrane proton pump 58 kDa subunit|vacuolar H+ATPase B2|vacuolar proton pump subunit B 2
		67	miR-3897-3p	NM_057197	-42.8	0.001208	117543	Decr1	5q13	2,4-dienoyl CoA reductase 1, mitochondrial	protein-coding	2,4-dienoyl CoA reductase 1, mitochondrial	2,4-dienoyl-CoA reductase, mitochondrial|4-enoyl-CoA reductase
		68	miR-3897-3p	NM_057136	-43.5	0.002424	117277	Epn1	1q12	Epsin 1	protein-coding	Epsin 1	EPS-15-interacting protein 1|epsin-1
		69	miR-3897-3p	NM_053726	-41.8	0.004359	114518	Slc7a10	1q21	solute carrier family 7 (neutral amino acid transporter light chain, asc system), member 10	protein-coding	solute carrier family 7 (neutral amino acid transporter light chain, asc system), member 10	D- and L-serine transporter Asc-1|D-serine transporter|asc-type amino acid transporter 1|solute carrier family 7 (cationic amino acid transporter, y+ system), member 10|solute carrier family 7 member 10|solute carrier family 7, (neutral amino acid transporter, y+ system) member 10
		70	miR-3897-3p	NM_053471	-47.5	0.001422	84609	Sema6b	9q11	sema domain, transmembrane domain (TM), and cytoplasmic domain, (semaphorin) 6B	protein-coding	sema domain, transmembrane domain (TM), and cytoplasmic domain, (semaphorin) 6B	sema Z|semaphorin 6B|semaphorin-6B|semaphorin-Z
		71	miR-3897-3p	NM_053464	-41	0.003029	84596	Srm	5q36	spermidine synthase	protein-coding	spermidine synthase	-
		72	miR-3897-3p	NM_053430	-45.5	0.001233	84490	Fen1	1q43	flap structure-specific endonuclease 1	protein-coding	flap structure-specific endonuclease 1	flap endonuclease 1
		73	miR-3897-3p	NM_032074	-44.4	0.001593	84021	Irs3	12q12	insulin receptor substrate 3	protein-coding	insulin receptor substrate 3	-
		74	miR-3897-3p	NM_031979	-45.3	0.000997	83807	Ybx3	4q42	Y box binding protein 3	protein-coding	Y box binding protein 3	DNA-binding protein A|RYB-A|Y-box-binding protein 3|Y-box-binding protein A|cold shock domain protein A|cold shock domain-containing protein A|muscle Y-box protein YB2
		75	miR-3897-3p	NM_031975	-41.5	0.002106	83801	Ptms	4q42	parathymosin	protein-coding	parathymosin	zinc binding protein|zinc-binding 11.5 kDa protein
		76	miR-3897-3p	NM_031782	-43.1	0.003628	83612	Slc32a1	3q42	solute carrier family 32 (GABA vesicular transporter), member 1	protein-coding	solute carrier family 32 (GABA vesicular transporter), member 1	GABA and glycine transporter|rGVAT|solute carrier family 32 member 1|vesicular GABA transporter|vesicular inhibitory amino acid transporter
		77	miR-3897-3p	NM_031744	-42.7	0.002778	65200	Slc16a8	7q34	solute carrier family 16 (monocarboxylate transporter), member 8	protein-coding	solute carrier family 16 (monocarboxylate transporter), member 8	monocarboxylate transporter 3|solute carrier family 16 (monocarboxylic acid transporters), member 8|solute carrier family 16, member 8 (monocarboxylic acid transporter 3)
		78	miR-3897-3p	NM_031737	-47.1	0.001241	65193	Nkx6-1	14p22	NK6 homeobox 1	protein-coding	NK6 homeobox 1	NK homeobox, family 6, A|NK6 transcription factor homolog A|NK6 transcription factor related locus 1|NK6 transcription factor related, locus 1|homeobox protein NK-6 homolog A|homeobox protein Nkx-6.1
		79	miR-3897-3p	NM_031511	-39.2	0.037911	24483	Igf2	1q41	insulin-like growth factor 2	protein-coding	insulin-like growth factor 2	IGF-II|Insulin-like growth factor II (somatomedin A)|MSA|insulin-like growth factor II|insulin-like growth factor II (IGF-II)|insulin-like growth factor II isoform 2 variant 4 preprotein|multiplication-stimulating activity|multiplication-stimulating polypeptide
		80	miR-3897-3p	NM_031336	-44.1	0.004452	83504	Kl	12p12	Klotho	protein-coding	Klotho	klotho
		81	miR-3897-3p	NM_031133	-43.2	0.001463	81811	Thpo	11q23	thrombopoietin	protein-coding	thrombopoietin	-
		82	miR-3897-3p	NM_031095	-43.1	0.001317	81759	Renbp	Xq37	renin binding protein	protein-coding	renin binding protein	AGE|N-acetyl-D-glucosamine 2-epimerase|N-acylglucosamine 2-epimerase|glcNAc 2-epimerase|renin-binding protein|rnBP
		83	miR-3897-3p	NM_031056	-43.5	0.003219	81707	Mmp14	15p13	matrix metallopeptidase 14 (membrane-inserted)	protein-coding	matrix metallopeptidase 14 (membrane-inserted)	MMP-14|MT-MMP 1|MT1MMP|MTMMP1|matrix metalloproteinase 14 (membrane-inserted)|matrix metalloproteinase 14 membrane-inserted|matrix metalloproteinase 14, membrane-inserted|matrix metalloproteinase-14|membrane type 1-matrix metalloproteinase|membrane-type matrix metalloproteinase 1|membrane-type-1 matrix metalloproteinase
		84	miR-3897-3p	NM_031037	-42.7	0.002395	81667	Gnb2	12q12	guanine nucleotide binding protein (G protein), beta polypeptide 2	protein-coding	guanine nucleotide binding protein (G protein), beta polypeptide 2	g protein subunit beta-2|guanine nucleotide binding protein (G protein), beta 2|guanine nucleotide binding protein beta 2 subunit|guanine nucleotide binding protein, beta 2|guanine nucleotide binding protein, beta polypeptide 2|guanine nucleotide-binding protein G(I)/G(S)/G(T) subunit beta-2|guanine nucleotide-binding protein, beta 2|transducin beta chain 2
		85	miR-3897-3p	NM_030858	-45.1	0.004122	81516	Smad7	18q12.3	SMAD family member 7	protein-coding	SMAD family member 7	MAD (mothers against decapentaplegic, Drosophila) homolog 7|MAD homolog 7|SMAD 7|mothers against DPP homolog 7|mothers against decapentaplegic homolog 7
		86	miR-3897-3p	NM_024375	-43.7	0.002908	79216	Gdf10	16p16	growth differentiation factor 10	protein-coding	growth differentiation factor 10	BIP|BMP-3b|GDF-10|bone morphogenetic protein 3B|bone-inducing protein|prepro bone inducing protein
		87	miR-3897-3p	NM_024149	-41.2	0.002056	79117	Arf5	4q22	ADP-ribosylation factor 5	protein-coding	ADP-ribosylation factor 5	-
		88	miR-3897-3p	NM_023093	-42.6	0.002999	65262	Atp5a1	18q12.3	ATP synthase, H+ transporting, mitochondrial F1 complex, alpha subunit 1, cardiac muscle	protein-coding	ATP synthase, H+ transporting, mitochondrial F1 complex, alpha subunit 1, cardiac muscle	ATP synthase subunit alpha, mitochondrial|ATP synthase, H+ transporting, mitochondrial F1 complex, alpha subunit|mitochondrial H+-ATP synthase alpha subunit
		89	miR-3897-3p	NM_022952	-43.3	0.000507	65046	Ap2s1	1q21	adaptor-related protein complex 2, sigma 1 subunit	protein-coding	adaptor-related protein complex 2, sigma 1 subunit	AP-2 complex subunit sigma|adapter-related protein complex 2 sigma subunit|adaptor protein complex AP-2 subunit sigma|clathrin assembly protein 2 small chain|clathrin coat assembly protein AP17|clathrin coat-associated protein AP17|clathrin-associated protein 17|plasma membrane adaptor AP-2 17 kDa protein|sigma-adaptin 3b|sigma2-adaptin
		90	miR-3897-3p	NM_022386	-43.1	0.001974	64188	Mafg	10q32.3	v-maf avian musculoaponeurotic fibrosarcoma oncogene homolog G	protein-coding	v-maf avian musculoaponeurotic fibrosarcoma oncogene homolog G	transcription factor MafG|v-maf musculoaponeurotic fibrosarcoma oncogene family, protein G
		91	miR-3897-3p	NM_022300	-37.7	0.00852	64160	Basp1	2q22	brain abundant, membrane attached signal protein 1	protein-coding	brain abundant, membrane attached signal protein 1	22 kDa neuronal tissue-enriched acidic protein|brain acid soluble protein 1|brain acidic membrane protein|neuronal axonal membrane protein NAP-22
		92	miR-3897-3p	NM_022292	-41.9	0.004061	64119	Kcnk12	6q12	potassium channel, subfamily K, member 12	protein-coding	potassium channel, subfamily K, member 12	potassium channel subfamily K member 12|tandem pore domain halothane-inhibited potassium channel 2|tandem pore domain potassium channel THIK-2
		93	miR-3897-3p	NM_022285	-35.8	0.030047	64057	Hapln2	2q34	hyaluronan and proteoglycan link protein 2	protein-coding	hyaluronan and proteoglycan link protein 2	brain link protein 1
		94	miR-3897-3p	NM_021690	-46.6	0.001622	59326	Rapgef3	7q36	Rap guanine nucleotide exchange factor (GEF) 3	protein-coding	Rap guanine nucleotide exchange factor (GEF) 3	cAMP-GEFI|cAMP-regulated guanine nucleotide exchange factor I (cAMP-GEFI)|epac 1|exchange factor directly activated by cAMP 1|exchange protein directly activated by cAMP 1|rap guanine nucleotide exchange factor 3
		95	miR-3897-3p	NM_021589	-38.2	0.027652	59109	Ntrk1	2q34	neurotrophic tyrosine kinase, receptor, type 1	protein-coding	neurotrophic tyrosine kinase, receptor, type 1	TrkA neurotrophin receptor|high affinity nerve growth factor receptor|p140-TrkA|slow nerve growth factor receptor|trk|trk-A|trkA proto-oncogene receptor|tropomyosin-related kinase A
		96	miR-3897-3p	NM_019326	-37.7	0.020579	54276	Neurod2	10q31	neuronal differentiation 2	protein-coding	neuronal differentiation 2	brain bHLH protein KW8|neurogenic differentiation 2|neurogenic differentiation factor 2
		97	miR-3897-3p	NM_019266	-41.8	0.023942	29710	Scn8a	7q36	sodium channel, voltage gated, type VIII, alpha subunit	protein-coding	sodium channel, voltage gated, type VIII, alpha subunit	Na+ channel|PN4|naCh6|peripheral nerve protein type 4|sodium channel 6|sodium channel protein type 8 subunit alpha|sodium channel protein type VIII subunit alpha|sodium channel voltage-gated type VIII alpha polypeptide|sodium channel, voltage-gated, type 8, alpha polypeptide|sodium channel, voltage-gated, type 8, alpha subunit|sodium channel, voltage-gated, type VIII, alpha polypeptide|voltage-ga…
		98	miR-3897-3p	NM_019201	-43.1	0.003694	29382	Ctbp1	14q21	C-terminal binding protein 1	protein-coding	C-terminal binding protein 1	50 kDa BFA-dependent ADP-ribosylation substrate|50-kDa BFA-induced ADP-ribosylated substrate|C-terminal-binding protein 1|C-terminal-binding protein 3|C-terminus binding protein 3/brefeldin A (BFA) adenosine diphosphate-ribosylated substrate|brefeldin A-ADP-riboslyated substrate|ctBP3
		99	miR-3897-3p	NM_019137	-36	0.049066	25129	Egr4	4q34	early growth response 4	protein-coding	early growth response 4	EGR-4|early growth response protein 4|early response protein NGFI-C|nerve growth factor-induced protein C|zinc-finger transcription factor NGFI-C (early response gene)
		100	miR-3897-3p	NM_017348	-44.2	0.004992	50690	Slc6a8	Xq37	solute carrier family 6 (neurotransmitter transporter), member 8	protein-coding	solute carrier family 6 (neurotransmitter transporter), member 8	choline transporter|creatine transporter 1|sodium- and chloride-dependent creatine transporter 1|solute carrier family 6 (neurotransmitter transporter, creatine), member 8|solute carrier family 6 member 8
		101	miR-3897-3p	NM_017327	-44.2	0.001869	50664	Gnao1	19p12	guanine nucleotide binding protein (G protein), alpha activating activity polypeptide O	protein-coding	guanine nucleotide binding protein (G protein), alpha activating activity polypeptide O	GTP-binding protein alpha o|guanine nucleotide binding protein, alpha O polypeptide 1|guanine nucleotide-binding protein G(o) subunit alpha
		102	miR-3897-3p	NM_017179	-43.8	0.002757	29375	Uncx	12q11	UNC homeobox	protein-coding	UNC homeobox	Unc4.1 homeobox|homeobox protein Uncx4.1|homeobox protein unc-4 homolog|paired-type homeodomain transcription factor 1
		103	miR-3897-3p	NM_017061	-42	0.003607	24914	Lox	18q11	lysyl oxidase	protein-coding	lysyl oxidase	Lysyl oxidase (an H-rev gene with its expression down-regulated in HRAS-transformed rat 208F fibroblasts)|protein-lysine 6-oxidase
		104	miR-3897-3p	NM_017002	-41.4	0.00453	24336	Epor	8q13	erythropoietin receptor	protein-coding	erythropoietin receptor	EPO-R
		105	miR-3897-3p	NM_016996	-45.1	0.003848	24247	Casr	11q22	calcium-sensing receptor	protein-coding	calcium-sensing receptor	Calcium-sensing receptor (hypocalciuric hypercalcemia 1 severe neonatal hyperparathyroidism)|Calcium-sensing receptor (hypocalciuric hypercalcemia 1, severe neonatal hyperparathyroidism)|PCaR1|extracellular calcium-sensing receptor|parathyroid Cell calcium-sensing receptor
		106	miR-3897-3p	NM_013222	-41.3	0.002541	27100	Gfer	10q12	growth factor, augmenter of liver regeneration	protein-coding	growth factor, augmenter of liver regeneration	FAD-linked sulfhydryl oxidase ALR|augmenter of liver regeneration|growth factor, erv1 homolog|growth factor, erv1-like (augmenter of liver regeneration)
		107	miR-3897-3p	NM_012953	-35.9	0.03641	25445	Fosl1	1q43	fos-like antigen 1	protein-coding	fos-like antigen 1	fos-related antigen 1
		108	miR-3897-3p	NM_012929	-44.8	0.004959	25412	Col2a1	7q36	collagen, type II, alpha 1	protein-coding	collagen, type II, alpha 1	Procollagen II alpha 1|alpha-1 type II collagen|collagen alpha-1(II) chain|collagen type II (Col2A1) gene, enhancer region|procollagen, type II, alpha 1
		109	miR-3897-3p	NM_012813	-44.1	0.001096	25280	St8sia1	4q44	ST8 alpha-N-acetyl-neuraminide alpha-2,8-sialyltransferase 1	protein-coding	ST8 alpha-N-acetyl-neuraminide alpha-2,8-sialyltransferase 1	GD3 synthase|Sialyltransferase 8 (alpha-N-acetylneuraminate: alpha-28-sialytransferase GD3 synthase)|Sialyltransferase 8 A (alpha-N-acetylneuraminate: alpha-28-sialytransferase GD3 synthase) GenBank no: U53883|alpha-2, 8-sialytransferase|alpha-2,8-sialyltransferase|alpha-N-acetylneuraminate: alpha-2,8-sialytransferase|alpha-N-acetylneuraminide alpha-2,8-sialyltransferase|sialyltransferase 8 (alph…
		110	miR-3897-3p	NM_012779	-41.9	0.002553	25241	Aqp5	7q36	aquaporin 5	protein-coding	aquaporin 5	AQP-5|aquaporin-5
		111	miR-3897-3p	NM_012730	-43.2	0.002013	25053	Cyp2d2	7q34	cytochrome P450, family 2, subfamily d, polypeptide 2	protein-coding	cytochrome P450, family 2, subfamily d, polypeptide 2	CYPIID26|Cytochrome P450, subfamily IID2|P450-CMF2|P450-DB2|cytochrome P450 2D26|cytochrome P450, family 2, subfamily d, polypeptide 26|cytochrome P450-CMF2|cytochrome P450-DB2|debrisoquine 4-hydroxylase
		112	miR-3897-3p	NM_012581	-42.2	0.002828	24452	Hoxa2	4q24	homeo box A2	protein-coding	homeo box A2	Homeobox gene A11|Homeobox gene A2|homeobox A2|homeobox protein Hox-1.11|homeobox protein Hox-A2|hox-1.11
		113	miR-3897-3p	NM_012560	-41.1	0.009991	24370	Foxg1	6q22	forkhead box G1	protein-coding	forkhead box G1	BF-1|BF1|brain factor 1|forkhead box protein G1|forkhead-like transcription factor BF-1|forkhead-related protein FKHL1|transcription factor BF-1
		114	miR-3897-3p	NM_001034020	-47.8	0.000691	29179	Syn2	4q42	synapsin II	protein-coding	synapsin II	synapsin 2|synapsin-2
		115	miR-3897-3p	NM_001033870	-44.9	0.001815	65278	Csnk1g2	7q11	casein kinase 1, gamma 2	protein-coding	casein kinase 1, gamma 2	CKI-gamma 2|casein kinase 1 gamma 2 isoform|casein kinase I isoform gamma-2
		116	miR-3897-3p	NM_001008827	-43.8	0.001378	24973	RT1-A1	20p12	RT1 class Ia, locus A1	protein-coding	RT1 class Ia, locus A1	RT1 class I gene (A-1)|RT1 class Ia, locus A (A1)
		117	miR-3897-3p	M60525	-44.7	0.002163	29461	Vgf	12q12	VGF nerve growth factor inducible	protein-coding	VGF nerve growth factor inducible	VGF8a protein|neurosecretory protein VGF
		118	miR-3897-3p	M22357	-37	0.040128	29409	Mag	1q21	myelin-associated glycoprotein	protein-coding	myelin-associated glycoprotein	S-MAG (C-term.)|brain neuron cytoplasmic protein 3|sialic acid-binding Ig-like lectin 4a|siglec-4a
		119	miR-3897-3p	L31612	-48.6	0.001532	24412	Grin2d	1q22	glutamate receptor, ionotropic, N-methyl D-aspartate 2D	protein-coding	glutamate receptor, ionotropic, N-methyl D-aspartate 2D	N-methyl D-aspartate receptor subtype 2D|NMDAR2D|NR2D|glutamate [NMDA] receptor subunit epsilon-4|glutamate receptor ionotropic, NMDA 2D|glutamate receptor, ionotropic, NMDA2D
		120	miR-3897-3p	BC097313	-37.4	0.035182	79240	Nr4a1	7q36	nuclear receptor subfamily 4, group A, member 1	protein-coding	nuclear receptor subfamily 4, group A, member 1	Orphan nuclear receptor HMR|immediate early gene transcription factor NGFI-B|nerve growth factor induced protein I-B|nerve growth factor-induced protein I-B|nuclear receptor subfamily 4 group A member 1
		121	miR-3897-3p	AF076856	-42.9	0.001042	56227	Espn	5q36	espin	protein-coding	espin	Jerker, deafness locus|actin cytoskeletal regulatory protein|ectoplasmic specialization protein
		122	miR-3897-3p	AF064869	-40.8	0.008161	79146	Begain	6q32	brain-enriched guanylate kinase-associated	protein-coding	brain-enriched guanylate kinase-associated	brain-enriched guanylate kinase-associated protein
18	miR-4154-3p		miR-4154-3p	gi|161353450|ref|NM_030869.3|	NM_030869	-26	0.607886	81527	Nrp2	9q31	neuropilin 2	protein-coding	neuropilin 2	neuropilin-2|vascular endothelial cell growth factor 165 receptor 2
			miR-4154-3p	gi|40018589|ref|NM_199111.1|	NM_199111	-25.8	0.369388	316241	Nfkbie	9q12	nuclear factor of kappa light polypeptide gene enhancer in B-cells inhibitor, epsilon	protein-coding	nuclear factor of kappa light polypeptide gene enhancer in B-cells inhibitor, epsilon	NF-kappa-B inhibitor epsilon|solute carrier family 35, member B2
			miR-4154-3p	gi|31342216|ref|NM_175595.2|	NM_175595	-27.2	0.407408	306243	Cacna2d3	16p16	calcium channel, voltage-dependent, alpha2/delta subunit 3	protein-coding	calcium channel, voltage-dependent, alpha2/delta subunit 3	calcium channel, voltage dependent, alpha2/delta subunit 3|calcium channel, voltage-dependent, alpha 2/delta 3 subunit|voltage-dependent calcium channel subunit alpha-2/delta-3|voltage-gated calcium channel subunit alpha-2/delta-3
			miR-4154-3p	gi|21902532|ref|NM_145724.1|	NM_145724	-28.4	0.190377	252860	Zfp394	12p11	zinc finger protein 394	protein-coding	zinc finger protein 394	zfp-94|zinc finger protein 94|zinc finger protein 99|zinc finger protein Y1 (RLZF-Y)|zinc finger with KRAB and SCAN domains 14
			miR-4154-3p	gi|21728393|ref|NM_145671.1|	NM_145671	-27	0.281403	246757	Klhl17	5q36	kelch-like family member 17	protein-coding	kelch-like family member 17	actinfilin|kelch-like 17|kelch-like protein 17
			miR-4154-3p	gi|57977274|ref|NM_145086.1|	NM_145086	-29.7	0.047806	246303	Serbp1	4q31	Serpine1 mRNA binding protein 1	protein-coding	Serpine1 mRNA binding protein 1	PAI-1 mRNA-binding protein|PAI1 RNA-binding protein 1|RNA binding protein RDA288|SERPINE1 mRNA-binding protein 1|hypothetical RNA binding protein RDA288|plasminogen activator inhibitor 1 RNA-binding protein
			miR-4154-3p	gi|71043903|ref|NM_001025723.1|	NM_001025723	-25.8	0.276876	361473	Mtrf1l	1p11	mitochondrial translational release factor 1-like	protein-coding	mitochondrial translational release factor 1-like	peptide chain release factor 1-like, mitochondrial
			miR-4154-3p	gi|67846017|ref|NM_001024870.1|	NM_001024870	-27.7	0.193423	296320	Ctnnbl1	3q42	catenin, beta like 1	protein-coding	catenin, beta like 1	NAP|beta catenin-like 1|beta-catenin-like protein 1|nuclear-associated protein
			miR-4154-3p	gi|404351636|ref|NM_001024343.2|	NM_001024343	-26.9	0.185193	500445	LOC500445	5q22	similar to hypothetical protein 4931430D02	protein-coding	similar to hypothetical protein 4931430D02	transmembrane protein ENSP00000340100 homolog
			miR-4154-3p	gi|62079232|ref|NM_001014251.1|	NM_001014251	-27.6	0.24407	365778	LOC365778	2q26	similar to RIKEN cDNA 1700034I23	protein-coding	similar to RIKEN cDNA 1700034I23	uncharacterized protein LOC365778
			miR-4154-3p	gi|62078786|ref|NM_001014028.1|	NM_001014028	-28.7	0.099387	309399	Abhd17b	1q51	abhydrolase domain containing 17B	protein-coding	abhydrolase domain containing 17B	abhydrolase domain-containing protein FAM108B1|alpha/beta hydrolase domain-containing protein 17B|family with sequence similarity 108, member B1
			miR-4154-3p	gi|60678273|ref|NM_001012748.1|	NM_001012748	-26.6	0.39086	363948	Cdh20	13p13	cadherin 20	protein-coding	cadherin 20	cadherin-20
			miR-4154-3p	gi|58865881|ref|NM_001012155.1|	NM_001012155	-26.4	0.419191	361043	Tm9sf1	15p13	transmembrane 9 superfamily member 1	protein-coding	transmembrane 9 superfamily member 1	-
			miR-4154-3p	gi|54312083|ref|NM_001005876.1|	NM_001005876	-26.2	0.253188	287828	Hn1	10q32.3	hematological and neurological expressed 1	protein-coding	hematological and neurological expressed 1	hematological and neurological expressed 1 protein|hematological and neurological expressed sequence 1
			miR-4154-3p	gi|51948535|ref|NM_001004283.1|	NM_001004283	-26.4	0.325746	362952	Eif3d	7q34	eukaryotic translation initiation factor 3, subunit D	protein-coding	eukaryotic translation initiation factor 3, subunit D	eIF-3-zeta|eukaryotic translation initiation factor 3 subunit 7|eukaryotic translation initiation factor 3 subunit D|eukaryotic translation initiation factor 3, subunit 7 (zeta)
			miR-4154-3p	gi|48040427|ref|NM_001001505.1|	NM_001001505	-26.5	0.362723	292126	Habp2	1q55	hyaluronan binding protein 2	protein-coding	hyaluronan binding protein 2	factor VII-activating protease|hyaluronan-binding protein 2|hyaluronic acid binding protein 2|plasma hyaluronan-binding protein
			miR-4154-3p	gi|451958094|ref|NM_001001504.2|	NM_001001504	-30.5	0.099246	246770	Gtf2ird1	12q12	GTF2I repeat domain containing 1	protein-coding	GTF2I repeat domain containing 1	general transcription factor II I repeat domain-containing 1|general transcription factor II-I repeat domain-containing protein 1
			miR-4154-3p	gi|548083|gb|U12425.1|RNU12425	U12425	-26.2	0.365144	85258	Cnga4	1q33	cyclic nucleotide gated channel alpha 4	protein-coding	cyclic nucleotide gated channel alpha 4	CNCalpha4, CNG5|CNG channel alpha-4|CNG-4|CNG4|cyclic nucleotide gated cation channel|cyclic nucleotide-gated cation channel alpha 4|cyclic nucleotide-gated cation channel alpha-4|cyclic nucleotide-gated channel alpha-4|cyclic nucleotide-gated olfactory channel subunit OCNC2|olfactory cyclic nucleotide-gated channel
			miR-4154-3p	gi|29336092|ref|NM_173111.1|	NM_173111	-26.1	0.34761	117557	Tpm3	2q34	tropomyosin 3	protein-coding	tropomyosin 3	gamma-tropomyosin|nonmuscle tropomyosin 5|tropomyosin 3, gamma|tropomyosin alpha-3 chain|tropomyosin non-muscle|tropomyosin-3|tropomyosin-5
			miR-4154-3p	gi|25742697|ref|NM_138541.1|	NM_138541	-26.6	0.230983	171577	Epcam	6q12	epithelial cell adhesion molecule	protein-coding	epithelial cell adhesion molecule	ep-CAM|epithelial glycoprotein 314|tumor-associated calcium signal transducer 1
			miR-4154-3p	gi|40254734|ref|NM_133409.2|	NM_133409	-25.8	0.390747	170922	Ilk	1q33	integrin-linked kinase	protein-coding	integrin-linked kinase	integrin linked kinase|integrin-linked protein kinase
			miR-4154-3p	gi|17105343|ref|NM_057191.1|	NM_057191	-26.3	0.414856	117537	Klhl41	3q21	kelch-like family member 41	protein-coding	kelch-like family member 41	kel-like protein 23|kelch related protein 1|kelch repeat and BTB (POZ) domain containing 10|kelch repeat and BTB domain-containing protein 10|kelch-like 41|kelch-like protein 41|kelch-related protein 1|sarcomeric muscle protein
			miR-4154-3p	gi|335335007|ref|NM_053984.2|	NM_053984	-28.5	0.197973	117055	Gjb4	5q36	gap junction protein, beta 4	protein-coding	gap junction protein, beta 4	connexin 30.3|connexin-30.3|gap junction beta-4 protein|gap junction membrane channel protein beta 4
			miR-4154-3p	gi|402745602|ref|NM_053859.2|	NM_053859	-25.8	0.440853	116638	Slc17a7	1q22	solute carrier family 17 (vesicular glutamate transporter), member 7	protein-coding	solute carrier family 17 (vesicular glutamate transporter), member 7	brain-specific Na(+)-dependent inorganic phosphate cotransporter|brain-specific Na-dependent inorganic phosphate cotransporter|solute carrier family 17 (sodium-dependent inorganic phosphate cotransporter), member 7|solute carrier family 17 member 7|vesicular glutamate transporter 1
			miR-4154-3p	gi|48675846|ref|NM_031349.2|	NM_031349	-27.4	0.41878	83518	Aplnr	3q24	apelin receptor	protein-coding	apelin receptor	B78|G-protein coupled receptor APJ|GPCR34|angiotensin receptor-like 1
			miR-4154-3p	gi|61889087|ref|NM_023025.2|	NM_023025	-27.4	0.258829	65210	Cyp2j4	5q33	cytochrome P450, family 2, subfamily j, polypeptide 4	protein-coding	cytochrome P450, family 2, subfamily j, polypeptide 4	-
			miR-4154-3p	gi|148277084|ref|NM_021653.3|	NM_021653	-26.9	0.232603	25430	Dio1	5q34	deiodinase, iodothyronine, type I	protein-coding	deiodinase, iodothyronine, type I	DIOI|thyroxine deiodinase, type I|type 1 DI|type I iodothyronine deiodinase|type-I 5'-deiodinase
			miR-4154-3p	gi|8393069|ref|NM_017079.1|	NM_017079	-26	0.374415	25109	Cd1d1	2q34	CD1d1 molecule	protein-coding	CD1d1 molecule	CD1D antigen|CD1d1 antigen|T-cell surface glycoprotein CD1d|antigen-presenting glycoprotein CD1d
19	miR-429	1	rno-miR-429	313729	Errfi1	NM_001014071	NM_001014071
		2	rno-miR-429	366734	Bag5	NM_001008526	NM_001008526
		3	rno-miR-429	293067	Zfand6	NM_001007630	NM_001007630
		4	rno-miR-429	313033	Xkr8	NM_001012099	NM_001012099
		5	rno-miR-429	298906	Pqlc3	BC081879	NM_001034952
		6	rno-miR-429	116555	Nup107	NM_053830	NM_053830
		7	rno-miR-429	84431	Asah1	NM_053407	NM_053407
		8	rno-miR-429	65040	Dlgap1	NM_022946	NM_022946
		9	rno-miR-429	295692	Nup35	NM_001004229	NM_001004229
		10	rno-miR-429	65180	Kcnd2	NM_031730	NM_031730
		11	rno-miR-429	81648	Crh	NM_031019	NM_031019
		12	rno-miR-429	24766	Scn2a1	NM_012647	NM_012647
		13	rno-miR-429	305203	Paqr3	NM_001012033	NM_001012033
		14	rno-miR-429	114217	Yme1l1	NM_053682	NM_053682
		15	rno-miR-429	54321	Cnn3	NM_019359	NM_019359
		16	rno-miR-429	362261	Lpin3	NM_001014184	NM_001014184
		17	rno-miR-429	498750	LOC498750	NM_001017510	NM_001017510
		18	rno-miR-429	81652	Ctbs	NM_031023	NM_031023
		19	rno-miR-429	304023	St3gal6	NM_207602	NM_207602
		20	rno-miR-429	311328	Fam82a2	NM_001014046	NM_001014046
		21	rno-miR-429	171396	Sulf1	NM_134378	NM_134378
		22	rno-miR-429	85309	Folh1	NM_057185	NM_057185
		23	rno-miR-429	25661	Fn1	NM_019143	NM_019143
		24	rno-miR-429	360942	Pcdh7	AY690613	NM_001004087
		25	rno-miR-429	299799	Rab21	NM_001004238	NM_001004238
		26	rno-miR-429	295224	mrpl24	NM_001007637	NM_001007637
		27	rno-miR-429	59328	Smad5	NM_021692	NM_021692
		28	rno-miR-429	282712	Slc6a15	NM_172321	NM_172321
		29	rno-miR-429	24516	Jun	NM_021835	NM_021835
		30	rno-miR-429	64036	Cd55	AF039584	NM_022269
		31	rno-miR-429	361944	Elf2	NM_001033909	NM_001033909
		32	rno-miR-429	192273	Slc22a25	NM_138908	NM_138908
		33	rno-miR-429	301164	Pcaf	NM_001024252	NM_001024252
		34	rno-miR-429	362521	Tmem38b	NM_001014191	NM_001014191
		35	rno-miR-429	29508	Nfya	NM_012865	NM_012865
		36	rno-miR-429	64670	Gabarapl2	NM_022706	NM_022706
		37	rno-miR-429	308690	Ndn	NM_001008558	NM_001008558
		38	rno-miR-429	84587	Plcl1	NM_053456	NM_053456
		39	rno-miR-429	300838	Tmod3	NM_001011997	NM_001011997
		40	rno-miR-429	498266	Blzf1	NM_001017494	NM_001017494
		41	rno-miR-429	24356	Ets1	BC101927	NM_012555
		42	rno-miR-429	25177	Fhl1	NM_001033926	NM_001033926
		43	rno-miR-429	25312	Dmp1	NM_203493	NM_203493
		44	rno-miR-429	246332	Uhmk1	BC098669	NM_017293
		45	rno-miR-429	362154	Zc3h15	NM_001010963	NM_001010963
		46	rno-miR-429	25573	Ube2i	NM_013050	NM_013050
		47	rno-miR-429	29528	Vamp3	BC088119	NM_057097
		48	rno-miR-429	79212	Slc6a1	NM_024371	NM_024371
		49	rno-miR-429	79220	Grid2	NM_024379	NM_024379
		50	rno-miR-429	288257	Donson	NM_001008287	NM_001008287
		51	rno-miR-429	25738	Plcg1	NM_013187	NM_013187
		52	rno-miR-429	290303	RGD1306437	NM_001009635	NM_001009635
		53	rno-miR-429	292594	Lilrb4	AY359280	NM_001013894
		54	rno-miR-429	170914	Nap1l3	NM_133402	NM_133402
		55	rno-miR-429	314543	Gulp1	NM_001013171	NM_001013171
		56	rno-miR-429	619393	Dnajc12	NM_001034032	NM_001034032
		57	rno-miR-429	117553	Uba3	NM_057205	NM_057205
		58	rno-miR-429	25027	Slc16a1	NM_012716	NM_012716
		59	rno-miR-429	50555	Ugt8	NM_019276	NM_019276
		60	rno-miR-429	25333	Mgp	NM_012862	NM_012862
		61	rno-miR-429	282838	Gm2a	NM_172335	NM_172335
		62	rno-miR-429	94273	Mgat2	NM_053604	NM_053604
		63	rno-miR-429	83722	Plk2	NM_031821	NM_031821
		64	rno-miR-429	500638	Fam110c	NM_001025051	NM_001025051
		65	rno-miR-429	316237	Mad2l1bp	NM_001009699	NM_001009699
		66	rno-miR-429	29734	Hspa13	NM_019271	NM_019271
		67	rno-miR-429	24370	Foxg1	NM_012560	NM_012560
		68	rno-miR-429	114557	Wif1	NM_053738	NM_053738
		69	rno-miR-429	50572	Slco1a1	NM_017111	NM_017111
		70	rno-miR-429	306439	Gpm6a	NM_178105	NM_178105
		71	rno-miR-429	94170	Atp6v0e1	NM_053578	NM_053578
		72	rno-miR-429	155918	Lcp2	NM_130421	NM_130421
		73	rno-miR-429	171410	Acsbg1	NM_134389	NM_134389
		74	rno-miR-429	301442	Sumo1	NM_001009672	NM_001009672
		75	rno-miR-429	304798	Mdm4	NM_001012026	NM_001012026
		76	rno-miR-429	310448	Igsf10	NM_198768	NM_198768
		77	rno-miR-429	29275	Actc1	NM_019183	NM_019183
		78	rno-miR-429	54279	Cntn3	NM_019329	NM_019329
		79	rno-miR-429	361946	Fam48a	NM_001014170	NM_001014170
		80	rno-miR-429	304546	Git2	NM_001005553	NM_001005553
		81	rno-miR-429	114490	Cited2	NM_053698	NM_053698
		82	rno-miR-429	56010	Ywhag	NM_019376	NM_019376
		83	rno-miR-429	81673	Gtf2b	NM_031041	NM_031041
		84	rno-miR-429	303554	Nbr1	NM_001024765	NM_001024765
		85	rno-miR-429	54318	Eif2s1	NM_019356	NM_019356
		86	rno-miR-429	312516	Gmcl1	NM_001010956	NM_001010956
		87	rno-miR-429	94188	Zfp423	NM_053583	NM_053583
		88	rno-miR-429	50658	Mapk9	BC061870	NM_017322
		89	rno-miR-429	299864	Ebag9	NM_001009665	NM_001009665
		90	rno-miR-429	81767	Rpl19	NM_031103	NM_031103
		91	rno-miR-429	171070	Ptpn21	U17971	NM_133545
		92	rno-miR-429	361626	Tmem41b	NM_001012358	NM_001012358
		93	rno-miR-429	315549	Fam118b	NM_001025283	NM_001025283
		94	rno-miR-429	309758	Herc4	NM_001012074	NM_001012074
		95	rno-miR-429	295395	Rtcd1	NM_001004227	NM_001004227
		96	rno-miR-429	286973	Elavl2	NM_173309	NM_173309
		97	rno-miR-429	24599	Nos2	NM_012611	NM_012611
		98	rno-miR-429	83469	Lrp4	NM_031322	NM_031322
		99	rno-miR-429	287765	Ddx5	NM_001007613	NM_001007613
		100	rno-miR-429	64028	Tsnax	NM_022262	NM_022262
		101	rno-miR-429	140914	Olr1	NM_133306	NM_133306
		102	rno-miR-429	170842	Tob1	NM_133317	NM_133317
		103	rno-miR-429	306526	Mak16	NM_001014002	NM_001014002
		104	rno-miR-429	84481	Arid4b	NM_053421	NM_053421
		105	rno-miR-429	114561	Pitpnb	NM_053742	NM_053742
		106	rno-miR-429	140941	Siah1a	NM_080905	NM_080905
		107	rno-miR-429	94267	Nudt4	NM_053598	NM_053598
		108	rno-miR-429	25204	Pcsk1	NM_017091	NM_017091
		109	rno-miR-429	116744	Lpar1	NM_053936	NM_053936
		110	rno-miR-429	29150	Matr3	NM_019149	NM_019149
		111	rno-miR-429	80849	Inpp4a	NM_031002	NM_031002
		112	rno-miR-429	25368	Adk	NM_012895	NM_012895
		113	rno-miR-429	295052	Ccna1	NM_001011949	NM_001011949
		114	rno-miR-429	301513	Rqcd1	NM_001009357	NM_001009357
		115	rno-miR-429	361351	Hdhd2	NM_001014151	NM_001014151
		116	rno-miR-429	170816	Olr59	NM_173293	NM_173293
		117	rno-miR-429	171407	Gprasp1	NM_134386	NM_134386
		118	rno-miR-429	310034	Rad17	NM_001024778	NM_001024778
		119	rno-miR-429	25254	Dspp	NM_012790	NM_012790
		120	rno-miR-429	192270	Ppap2b	NM_138905	NM_138905
		121	rno-miR-429	304807	Rabif	NM_001007678	NM_001007678
		122	rno-miR-429	303211	Mmgt2	NM_001013967	NM_001013967
		123	rno-miR-429	94269	Fez2	BC100060	NM_053600
		124	rno-miR-429	113937	Clec2d	NM_130402	NM_130402
		125	rno-miR-429	29633	Ndst1	NM_024361	NM_024361
		126	rno-miR-429	171337	Rap1b	NM_134346	NM_134346
		127	rno-miR-429	289562	RGD1359460	NM_001006959	NM_001006959
		128	rno-miR-429	246153	Kcnc2	NM_139216	NM_139216
		129	rno-miR-429	94342	Bat3	NM_001033968	NM_001033968
		130	rno-miR-429	54254	Gata4	NM_144730	NM_144730
		131	rno-miR-429	25049	Atxn1	NM_012726	NM_012726
		132	rno-miR-429	25498	Npm1	NM_012992	NM_012992
		133	rno-miR-429	361171	Golga7	NM_001007731	NM_001007731
		134	rno-miR-429	25037	Mobp	D28111	NM_012720
		135	rno-miR-429	500069	Tsga14	NM_001025770	NM_001025770
		136	rno-miR-429	266777	Nptx1	NM_153735	NM_153735
		137	rno-miR-429	81737	Ntf3	NM_031073	NM_031073
		138	rno-miR-429	24166	Adcyap1	NM_016989	NM_016989
		139	rno-miR-429	64313	Oat	NM_022521	NM_022521
		140	rno-miR-429	314548	Osgepl1	NM_001024787	NM_001024787
		141	rno-miR-429	360579	Ccl9	NM_001012357	NM_001012357
		142	rno-miR-429	24239	Cacna1c	NM_012517	NM_012517
		143	rno-miR-429	361635	LOC361635	NM_001017463	NM_001017463
		144	rno-miR-429	25262	Itpr1	NM_001007235	NM_001007235
		145	rno-miR-429	112400	Nrg1	AF194439	NM_031588
		146	rno-miR-429	497757	Gucy1a3	NM_017090	NM_017090
		147	rno-miR-429	364981	Scoc	NM_001013235	NM_001013235
		148	rno-miR-429	245966	Tmem150	NM_139107	NM_139107
		149	rno-miR-429	50621	Slc23a1	NM_017315	NM_017315
22	miR-4492		miR-4492	gi|186659526|ref|NM_019128.4|	NM_019128	-44.2	0.005504	24503	Ina	0	2			1q54	internexin neuronal intermediate filament protein, alpha	protein-coding	internexin neuronal intermediate filament protein, alpha	alpha-Inx|alpha-internexin|internexin, alpha
			miR-4492	gi|205689|gb|M60525.1|RATNGFA	M60525	-43.1	0.0035	29461	Vgf	0	2			12q12	VGF nerve growth factor inducible	protein-coding	VGF nerve growth factor inducible	VGF8a protein|neurosecretory protein VGF
			miR-4492	gi|56090348|ref|NM_001007611.1|	NM_001007611	-43	0.001332	287534	Fam101b	1				10q24	family with sequence similarity 101, member B	protein-coding	family with sequence similarity 101, member B	protein FAM101B
			miR-4492	gi|291490672|ref|NM_012610.2|	NM_012610	-42.5	0.006381	24596	Ngfr	0	2			10q31	nerve growth factor receptor	protein-coding	nerve growth factor receptor	NGF receptor|gp80-LNGFR|low affinity nerve growth factor receptor|low affinity neurotrophin receptor p75NTR|low-affinity nerve growth factor receptor|nerve growth factor receptor (TNFR superfamily, member 16)|nerve growth factor receptor, fast|p75 ICD|tumor necrosis factor receptor superfamily member 16
			miR-4492	gi|61557325|ref|NM_001013218.1|	NM_001013218	-42.5	0.003389	362835	Reep6	1				7q11	receptor accessory protein 6	protein-coding	receptor accessory protein 6	deleted in polyposis 1-like 1|polyposis locus protein 1-like 1|receptor expression-enhancing protein 6
			miR-4492	gi|16758837|ref|NM_053954.1|	NM_053954	-42.2	0.005466	117023	Kcns1	1				3q42	potassium voltage-gated channel, delayed-rectifier, subfamily S, member 1	protein-coding	potassium voltage-gated channel, delayed-rectifier, subfamily S, member 1	K+ voltage-gated channel, subfamily S, 1|delayed-rectifier K(+) channel alpha subunit 1|potassium voltage-gated channel subfamily S member 1|voltage-gated potassium channel subunit Kv9.1
			miR-4492	gi|62078606|ref|NM_001013939.1|	NM_001013939	-40.9	0.012801	298705	Raver1	1				8q13	ribonucleoprotein, PTB-binding 1	protein-coding	ribonucleoprotein, PTB-binding 1	RAVER1 homolog|protein raver-1|ribonucleoprotein PTB-binding 1
			miR-4492	gi|11968083|ref|NM_022509.1|	NM_022509	-40.8	0.002776	64301	Smn1	0	2			2q12	survival of motor neuron 1, telomeric	protein-coding	survival of motor neuron 1, telomeric	survival motor neuron 1|survival motor neuron protein
			miR-4492	gi|297139722|ref|NM_199117.2|	NM_199117	-40.1	0.015462	362962	Cbx7	1				7q34	chromobox homolog 7	protein-coding	chromobox homolog 7	chromobox 7|chromobox protein homolog 7
			miR-4492	gi|9506916|ref|NM_019326.1|	NM_019326	-40	0.007248	54276	Neurod2	0	2			10q31	neuronal differentiation 2	protein-coding	neuronal differentiation 2	brain bHLH protein KW8|neurogenic differentiation 2|neurogenic differentiation factor 2
			miR-4492	gi|9507060|ref|NM_019279.1|	NM_019279	-40	0.00244	246333	Pcsk1n	0	2			Xq13	proprotein convertase subtilisin/kexin type 1 inhibitor	protein-coding	proprotein convertase subtilisin/kexin type 1 inhibitor	granin-like neuroendocrine peptide|pro-SAAS|proSAAS|proprotein convertase 1 inhibitor
			miR-4492	gi|16758065|ref|NM_053347.1|	NM_053347	-39.3	0.012079	83836	Nde1	0	2			10q11	nudE neurodevelopment protein 1	protein-coding	nudE neurodevelopment protein 1	LIS1-interacting protein NUDE1|nuclear distribution gene E homolog 1|nuclear distribution protein nudE homolog 1|nudE nuclear distribution E homolog 1|nudE nuclear distribution gene E homolog 1|rNudE
			miR-4492	gi|56090615|ref|NM_001007730.1|	NM_001007730	-39.3	0.019648	360970	Cabp7	1				14q21	calcium binding protein 7	protein-coding	calcium binding protein 7	calcium-binding protein 7|calneuron II|calneuron-2|calneuron-II
			miR-4492	gi|58865823|ref|NM_001012127.1|	NM_001012127	-39.2	0.01673	315994	Mapkapk3	1				8q32	mitogen-activated protein kinase-activated protein kinase 3	protein-coding	mitogen-activated protein kinase-activated protein kinase 3	MAP kinase-activated protein kinase 3|MAPK-activated protein kinase 3|MAPKAP kinase 3|MAPKAPK-3
			miR-4492	gi|78365243|ref|NM_016990.2|	NM_016990	-38.8	0.032045	24170	Add1	1				14q21	adducin 1 (alpha)	protein-coding	adducin 1 (alpha)	alpha-ADD|alpha-adducin|erythrocyte adducin subunit alpha
			miR-4492	gi|132626536|ref|NM_017348.2|	NM_017348	-38.7	0.034189	50690	Slc6a8	1				Xq37	solute carrier family 6 (neurotransmitter transporter), member 8	protein-coding	solute carrier family 6 (neurotransmitter transporter), member 8	choline transporter|creatine transporter 1|sodium- and chloride-dependent creatine transporter 1|solute carrier family 6 (neurotransmitter transporter, creatine), member 8|solute carrier family 6 member 8
			miR-4492	gi|2564000|dbj|AB000215.1|	AB000215	-38.7	0.046593	94338	Smpd3	1				19q12	sphingomyelin phosphodiesterase 3, neutral membrane	protein-coding	sphingomyelin phosphodiesterase 3, neutral membrane	confluent 3Y1 cell-associated 1|confluent 3Y1 cell-associated protein 1|nSMase-2|nSMase2|neutral sphingomyelin phosphodiesterase 3|neutral sphingomyelinase 2|neutral sphingomyelinase II|sphingomyelin phosphodiesterase 3
			miR-4492	gi|16758309|ref|NM_053541.1|	NM_053541	-38.6	0.035262	89787	Lrp3	1				1q21	low density lipoprotein receptor-related protein 3	protein-coding	low density lipoprotein receptor-related protein 3	105 kDa low-density lipoprotein receptor-related protein|LRP-3|low-density lipoprotein receptor-related protein 3|rLRp105
			miR-4492	gi|16758743|ref|NM_053878.1|	NM_053878	-38.4	0.004579	116657	Cplx2	1				17p14	complexin 2	protein-coding	complexin 2	CPX II|complexin II|complexin-2|synaphin-1
			miR-4492	gi|20302132|ref|NM_138922.1|	NM_138922	-38.3	0.027201	192363	Nos1ap	0	2			13q24	nitric oxide synthase 1 (neuronal) adaptor protein	protein-coding	nitric oxide synthase 1 (neuronal) adaptor protein	C-terminal PDZ domain ligand of neuronal nitric oxide synthase|C-terminal PDZ ligand of neuronal nitric oxide synthase protein|carboxyl-terminal PDZ ligand of neuronal nitric oxide synthase protein|nitric oxide synthase 1 adaptor protein
			miR-4492	gi|19745169|ref|NM_134455.1|	NM_134455	-38.2	0.029865	89808	Cx3cl1	1				19p12	chemokine (C-X3-C motif) ligand 1	protein-coding	chemokine (C-X3-C motif) ligand 1	C-X3-C motif chemokine 1|CX3C membrane-anchored chemokine|fractalkine|neurotactin|small inducible cytokine subfamily D, 1|small-inducible cytokine D1
			miR-4492	gi|241666433|ref|NM_013141.2|	NM_013141	-38.1	0.034178	25682	Ppard	1				20p12	peroxisome proliferator-activated receptor delta	protein-coding	peroxisome proliferator-activated receptor delta	peroxisome proliferator activated receptor delta|peroxisome proliferator activator receptor beta|peroxisome proliferator activator receptor, delta
			miR-4492	gi|77404214|ref|NM_080777.2|	NM_080777	-37.9	0.009137	113893	Sncb	0	2			17p14	synuclein, beta	protein-coding	synuclein, beta	PNP 14|beta-synuclein|phosphoneuroprotein 14
			miR-4492	gi|55741777|ref|NM_001006997.1|	NM_001006997	-37.5	0.027445	308909	Smpd1	0	2			1q33	sphingomyelin phosphodiesterase 1, acid lysosomal	protein-coding	sphingomyelin phosphodiesterase 1, acid lysosomal	sphingomyelin phosphodiesterase
			miR-4492	gi|84781677|ref|NM_001039023.1|	NM_001039023	-37.3	0.045113	307098	Net1	0	2			17q12.3	neuroepithelial cell transforming 1	protein-coding	neuroepithelial cell transforming 1	neuroepithelial cell transforming gene 1|neuroepithelial cell-transforming gene 1 protein
			miR-4492	gi|77736538|ref|NM_001034199.1|	NM_001034199	-37.2	0.023377	288475	Nptx2	0	2			12p11	neuronal pentraxin II	protein-coding	neuronal pentraxin II	NP-II|NP2|neuro activity regulated petaxin|neuronal activity-regulated pentraxin|neuronal pentraxin 2|neuronal pentraxin-2
			miR-4492	gi|62078670|ref|NM_001013971.1|	NM_001013971	-37.2	0.022847	303419	Cuedc1	1				10q26	CUE domain containing 1	protein-coding	CUE domain containing 1	CUE domain-containing protein 1
			miR-4492	gi|61556794|ref|NM_001013048.1|	NM_001013048	-37.1	0.011198	289560	Igfbp7	0	2			14p11	insulin-like growth factor binding protein 7	protein-coding	insulin-like growth factor binding protein 7	insulin-like growth factor-binding protein 7
			miR-4492	gi|11560134|ref|NM_022300.1|	NM_022300	-37	0.010082	64160	Basp1	0	2			2q22	brain abundant, membrane attached signal protein 1	protein-coding	brain abundant, membrane attached signal protein 1	22 kDa neuronal tissue-enriched acidic protein|brain acid soluble protein 1|brain acidic membrane protein|neuronal axonal membrane protein NAP-22
			miR-4492	gi|47059499|ref|NM_024128.3|	NM_024128	-36.9	0.021323	25247	Nsg1	0	2			14q21	neuron specific gene family member 1	protein-coding	neuron specific gene family member 1	brain neuron cytoplasmic protein 1/2|brain specific mRNA b|neuron-specific protein family member 1
			miR-4492	gi|20302048|ref|NM_138877.1|	NM_138877	-36.9	0.026092	25035	Cyb5r3	1				7q34	cytochrome b5 reductase 3	protein-coding	cytochrome b5 reductase 3	B5R|Diaphorase (NADH) (cytochrome b-5 reductase)|NADH-cytochrome b5 reductase 3|diaphorase 1|diaphorase-1
			miR-4492	gi|3818568|gb|AF076856.1|	AF076856	-36.9	0.011436	56227	Espn	1				5q36	espin	protein-coding	espin	Jerker, deafness locus|actin cytoskeletal regulatory protein|ectoplasmic specialization protein
			miR-4492	gi|56090386|ref|NM_001007703.1|	NM_001007703	-36.7	0.030419	313771	Gltpd1	1				5q36	glycolipid transfer protein domain containing 1	protein-coding	glycolipid transfer protein domain containing 1	glycolipid transfer protein domain-containing protein 1
			miR-4492	gi|25453373|ref|NM_172063.1|	NM_172063	-36.5	0.030808	64460	Pex14	1				5q36	peroxisomal biogenesis factor 14	protein-coding	peroxisomal biogenesis factor 14	PTS1 receptor-docking protein|peroxin-14|peroxisomal membrane anchor protein PEX14|peroxisomal membrane protein PEX14
			miR-4492	gi|81295405|ref|NM_019218.2|	NM_019218	-36.4	0.030476	29458	Neurod1	0	2			3q24-q32	neuronal differentiation 1	protein-coding	neuronal differentiation 1	BHF-1|basic helix-loop-helix factor 1|neurogenic differentiation 1|neurogenic differentiation factor 1
			miR-4492	gi|62078666|ref|NM_001013969.1|	NM_001013969	-36.4	0.031985	303333	Slc46a1	1				10q25	solute carrier family 46 (folate transporter), member 1	protein-coding	solute carrier family 46 (folate transporter), member 1	PCFT/HCP1|heme carrier protein 1|proton-coupled folate transporter|solute carrier family 46, member 1
			miR-4492	gi|13786205|ref|NM_031357.1|	NM_031357	-36.3	0.047421	83534	Tpp1	0	2			1q33	tripeptidyl peptidase I	protein-coding	tripeptidyl peptidase I	TPP-1|TPP-I|ceroid-lipofuscinosis, neuronal 2|tripeptidyl aminopeptidase|tripeptidyl-peptidase 1|tripeptidyl-peptidase I
			miR-4492	gi|31581517|ref|NM_013184.3|	NM_013184	-36	0.022976	25730	Ntf4	0	2			1q22	neurotrophin 4	protein-coding	neurotrophin 4	NT-4|NT-5|Neurotrophin 5 (neurotrophin 4/5)|neurotrophin-4|neurotrophin-5|neutrophic factor 4
			miR-4492	gi|20302068|ref|NM_138887.1|	NM_138887	-36	0.022281	192245	Hspb6	1				1q21	heat shock protein, alpha-crystallin-related, B6	protein-coding	heat shock protein, alpha-crystallin-related, B6	heat shock 20 kDa-like protein p20|heat shock 20-kDa protein|heat shock protein beta-6
			miR-4492	gi|8394151|ref|NM_017327.1|	NM_017327	-35.7	0.047165	50664	Gnao1	1				19p12	guanine nucleotide binding protein (G protein), alpha activating activity polypeptide O	protein-coding	guanine nucleotide binding protein (G protein), alpha activating activity polypeptide O	GTP-binding protein alpha o|guanine nucleotide binding protein, alpha O polypeptide 1|guanine nucleotide-binding protein G(o) subunit alpha
			miR-4492	gi|1399025|gb|U35315.1|RNU35315	U35315	-35.1	0.048606	25187	Htr2c	0	2			Xq34-q35.1	5-hydroxytryptamine (serotonin) receptor 2C, G protein-coupled	protein-coding	5-hydroxytryptamine (serotonin) receptor 2C, G protein-coupled	5-HT-1C|5-HT1C|5-hydroxytryptamine receptor 1C|5-hydroxytryptamine receptor 2C|serotonin 1c receptor|serotonin receptor 2C
			miR-4492	gi|115496457|ref|NM_012626.2|	NM_012626	-34.7	0.008143	24677	Ppy	1				10q32.1	pancreatic polypeptide	protein-coding	pancreatic polypeptide	PP|pancreatic prohormone
			miR-4492	gi|51948429|ref|NM_001004231.1|	NM_001004231	-34.4	0.046449	296562	Npdc1	0	2			3p13	neural proliferation, differentiation and control, 1	protein-coding	neural proliferation, differentiation and control, 1	neural proliferation differentiation and control protein 1
			miR-4492	gi|13928837|ref|NM_031613.1|	NM_031613	-34.3	0.039218	58814	Tmod2	0	2			8q24	tropomodulin 2	protein-coding	tropomodulin 2	N-Tmod|neuronal tropomodulin|tropomodulin-2
			miR-4492	gi|205893|gb|M25649.1|RATOTCD	M25649	-33.3	0.017539	25504	Oxt	0	2			3q36	oxytocin/neurophysin 1 prepropeptide	protein-coding	oxytocin/neurophysin 1 prepropeptide	OT-NPI|oxcytocin|oxytocin, prepropeptide|oxytocin-neurophysin 1|oxytocin/neurophysin (Oxt) gene, complete gene, complete cds
23	miR-4497		miR-4497	gi|148298868|ref|NM_019270.3|	NM_019270	-34.7	0.031559	29731	Kcna3	2q34	potassium voltage-gated channel, shaker-related subfamily, member 3	protein-coding	potassium voltage-gated channel, shaker-related subfamily, member 3	KV3|RCK3|RGK5|potassium voltage gated channel, shaker related subfamily, member 3|potassium voltage-gated channel subfamily A member 3|voltage-gated potassium channel subunit Kv1.3|voltage-gated potassium channel subunit Kv3
			miR-4497	gi|16758753|ref|NM_053884.1|	NM_053884	-42.4	0.000231	116664	Atp6v1f	4q22	ATPase, H transporting, lysosomal V1 subunit F	protein-coding	ATPase, H transporting, lysosomal V1 subunit F	ATPase, H+ transporting, V1 subunit F|ATPase, vacuolar, 14 kD|V-ATPase 14 kDa subunit|V-ATPase subunit F|V-type proton ATPase subunit F|vacuolar proton pump subunit F
			miR-4497	gi|25453415|ref|NM_139339.1|	NM_139339	-40.8	0.004731	246235	Slc36a2	10q22	solute carrier family 36 (proton/amino acid symporter), member 2	protein-coding	solute carrier family 36 (proton/amino acid symporter), member 2	proton-coupled amino acid transporter 2|proton/amino acid transporter 2|rPAT2|solute carrier family 36 member 2|tramdorin 1|tramdorin-1
			miR-4497	gi|56090641|ref|NM_001007654.1|	NM_001007654	-40.5	0.004503	298646	Agtrap	5q36	angiotensin II receptor-associated protein	protein-coding	angiotensin II receptor-associated protein	AT1 receptor-associated protein|angiotensin II, type I receptor-associated protein|type-1 angiotensin II receptor-associated protein
			miR-4497	gi|58865993|ref|NM_001012213.1|	NM_001012213	-40.2	0.005095	364678	Sfxn1	17p14	sideroflexin 1	protein-coding	sideroflexin 1	TCC|sideroflexin-1|tricarboxylate carrier protein
			miR-4497	gi|16757981|ref|NM_053289.1|	NM_053289	-40	0.00096	24618	Reg3b	4q33-q34	regenerating islet-derived 3 beta	protein-coding	regenerating islet-derived 3 beta	Pancreatitis-associated protein 1|REG-2|REG-3-beta|peptide 23|reg III-beta|regenerating islet-derived protein 3 beta|regenerating islet-derived protein 3-beta|regenerating islet-derived protein III-beta
			miR-4497	gi|73476620|gb|DQ092629.1|	DQ092629	-39.4	0.004984	54278	Nr4a2	3q12	nuclear receptor subfamily 4, group A, member 2	protein-coding	nuclear receptor subfamily 4, group A, member 2	NUR-related factor 1|RNR-1|SL-322|nuclear orphan receptor HZF-3|nuclear receptor subfamily 4 group A member 2|nuclear receptor subfamily 4 group A member 2 variant TINUR|nuclear receptor subfamily 4 group A member 2 variant NURR1a|nuclear receptor subfamily 4 group A member 2 variant NURR1b|nuclear receptor subfamily 4 group A member 2 variant NURR1c|nuclear receptor subfamily 4 group A member 2 …
			miR-4497	gi|66730269|ref|NM_001024326.1|	NM_001024326	-39	0.004121	500088	Rab19	4q22	RAB19, member RAS oncogene family	protein-coding	RAB19, member RAS oncogene family	ras-related protein Rab-19
			miR-4497	gi|158517910|ref|NM_139331.2|	NM_139331	-38.9	0.009395	246214	Lrit1	16p14	leucine-rich repeat, immunoglobulin-like and transmembrane domains 1	protein-coding	leucine-rich repeat, immunoglobulin-like and transmembrane domains 1	leucine rich repeat containing 21|leucine-rich repeat, immunoglobulin-like domain and transmembrane domain-containing protein 1|leucine-rich repeat-containing protein 21|photoreceptor-associated LRR superfamily protein|putative type I transmembrane protein|retina specific glycoprotein|retina-specific protein PAL
			miR-4497	gi|62078928|ref|NM_001014098.1|	NM_001014098	-38.6	0.005736	316008	Ccdc51	8q32	coiled-coil domain containing 51	protein-coding	coiled-coil domain containing 51	coiled-coil domain-containing protein 51
			miR-4497	gi|402745712|ref|NM_017048.2|	NM_017048	-38.6	0.023562	24780	Slc4a2	4q11	solute carrier family 4 (anion exchanger), member 2	protein-coding	solute carrier family 4 (anion exchanger), member 2	AE 2|B3RP-2|Solute carrier family 4, member 2, anion exchange protein 2|anion exchange protein 2|anion exchanger 2|band 3-related protein 2|non-erythroid band 3-like protein|solute carrier family 4 member 2
			miR-4497	gi|186659509|ref|NM_017239.2|	NM_017239	-38.6	0.038182	29556	Myh6	15p13	myosin, heavy chain 6, cardiac muscle, alpha	protein-coding	myosin, heavy chain 6, cardiac muscle, alpha	myHC-alpha|myosin heavy chain 6|myosin heavy chain polypeptide 6 cardiac muscle adult|myosin heavy chain, cardiac muscle alpha isoform|myosin heavy chain, polypeptide 6, cardiac muscle, alpha|myosin, heavy polypeptide 6, cardiac muscle, alpha|myosin-6
			miR-4497	gi|451958072|ref|NM_017218.3|	NM_017218	-38.4	0.026838	29496	Erbb3	7q11	v-erb-b2 avian erythroblastic leukemia viral oncogene homolog 3	protein-coding	v-erb-b2 avian erythroblastic leukemia viral oncogene homolog 3	avian erythroblastosis oncogene B 3|c-erbB-3|c-erbB3|proto-oncogene-like protein c-ErbB-3|receptor tyrosine-protein kinase erbB-3|v-erb-b2 erythroblastic leukemia viral oncogene homolog 3
			miR-4497	gi|404351627|ref|NM_001024349.2|	NM_001024349	-38.2	0.003554	500598	Tnfrsf18	5q36	tumor necrosis factor receptor superfamily, member 18	protein-coding	tumor necrosis factor receptor superfamily, member 18	tumor necrosis factor receptor superfamily member 18
			miR-4497	gi|18543176|ref|NM_130755.1|	NM_130755	-38.1	0.006872	170587	Cs	7q11	citrate synthase	protein-coding	citrate synthase	citrate synthase, mitochondrial
			miR-4497	gi|402744872|ref|NM_138539.2|	NM_138539	-37.7	0.007609	171575	Dnase2	19q11	deoxyribonuclease II, lysosomal	protein-coding	deoxyribonuclease II, lysosomal	DNase II alpha|acid DNase|deoxyribonuclease II alpha|deoxyribonuclease-2-alpha|lysosomal DNase II
			miR-4497	gi|61889053|ref|NM_138521.1|	NM_138521	-37.6	0.010933	360616	Ppp1r1b	10q31	protein phosphatase 1, regulatory (inhibitor) subunit 1B	protein-coding	protein phosphatase 1, regulatory (inhibitor) subunit 1B	dopamine- and cAMP-regulated neuronal phosphoprotein|dopamine- and cAMP-regulated phosphoprotein DARPP-32|neuronal phosphoprotein DARPP-32|protein phosphatase 1 regulatory subunit 1B
			miR-4497	gi|16758103|ref|NM_053373.1|	NM_053373	-36.5	0.00327	84387	Pglyrp1	1q21	peptidoglycan recognition protein 1	protein-coding	peptidoglycan recognition protein 1	PGRP-S
			miR-4497	gi|62821835|ref|NM_001017382.1|	NM_001017382	-36.4	0.02163	316213	Frs3	9q12	fibroblast growth factor receptor substrate 3	protein-coding	fibroblast growth factor receptor substrate 3	FGFR substrate 3|FGFR-signaling adaptor SNT2|SNT-2|suc1-associated neurotrophic factor target 2
			miR-4497	gi|402744351|ref|NM_012618.2|	NM_012618	-30.5	0.035934	24615	S100a4	2q34	S100 calcium-binding protein A4	protein-coding	S100 calcium-binding protein A4	P9K|Protein 9 Ka homologous to calcium-binding protein|calvasculin|metastasin|nerve growth factor-induced protein 42A|placental calcium-binding protein|protein S100-A4
24	miR-4508		miR-4508	gi|40018601|ref|NM_199114.1|	NM_199114	-37.9	0.016169	360903	Fgfrl1	14p22	fibroblast growth factor receptor-like 1	protein-coding	fibroblast growth factor receptor-like 1	FGF receptor-like protein 1|alpha-L-iduronidase|fibroblast growth factor receptor 5|fibroblast growth factor receptor-like protein
			miR-4508	gi|16758309|ref|NM_053541.1|	NM_053541	-38.3	0.027419	89787	Lrp3	1q21	low density lipoprotein receptor-related protein 3	protein-coding	low density lipoprotein receptor-related protein 3	105 kDa low-density lipoprotein receptor-related protein|LRP-3|low-density lipoprotein receptor-related protein 3|rLRp105
			miR-4508	gi|11693147|ref|NM_022384.1|	NM_022384	-36.9	0.014689	64186	Ascl1	7q13	achaete-scute complex homolog 1 (Drosophila)	protein-coding	achaete-scute complex homolog 1 (Drosophila)	achaete-scute complex homolog-like 1|achaete-scute homolog 1
			miR-4508	gi|13591921|ref|NM_031016.1|	NM_031016	-37	0.025091	81645	Chrm2	4q22	cholinergic receptor, muscarinic 2	protein-coding	cholinergic receptor, muscarinic 2	7TM receptor|M2 muscarinic acetylcholine receptor|cholinergic receptor, muscarinic 2, cardiac|muscarinic acetylcholine receptor M2|muscarinic receptor m2
			miR-4508	gi|6978778|ref|NM_012944.1|	NM_012944	-34.2	0.036239	25432	Drd4	1q41	dopamine receptor D4	protein-coding	dopamine receptor D4	D(4) dopamine receptor|d(2C) dopamine receptor|dopamine D4 receptor|dopamine receptor 4
			miR-4508	gi|134142819|ref|NM_053769.3|	NM_053769	-42	0.002233	114856	Dusp1	10q12	dual specificity phosphatase 1	protein-coding	dual specificity phosphatase 1	3CH134/CL100 PTPase|MAP kinase phosphatase 1|MAP kinase phosphatase-1|dual specificity protein phosphatase 1|mitogen-activated protein (MAP) kinase phosphatase-1|mitogen-activated protein kinase phosphatase 1|oxidative stress-inducible protein tyrosine phosphatase|protein tyrosine phosphatase non-receptor type 16|protein tyrosine phosphatase, non-receptor type 16|protein-tyrosine phosphatase CL10…
			miR-4508	gi|19424267|ref|NM_133578.1|	NM_133578	-36.3	0.032378	171109	Dusp5	1q55	dual specificity phosphatase 5	protein-coding	dual specificity phosphatase 5	MAP-kinase phosphatase (cpg21)|MAP-kinase phosphatase CPG21|candidate plasticity-related gene 21|dual specificity protein phosphatase 5
			miR-4508	gi|66910556|gb|BC097334.1|	BC097334	-35.4	0.049681	25148	Egr3	15cen-q11	early growth response 3	protein-coding	early growth response 3	EGR-3|early growth response protein 3
			miR-4508	gi|148747371|ref|NM_053961.2|	NM_053961	-32.8	0.047477	117030	Erp29	12q16	endoplasmic reticulum protein 29	protein-coding	endoplasmic reticulum protein 29	ERp31|endoplasmic reticulum protein ERp29|endoplasmic reticulum resident protein 29|endoplasmic reticulum resident protein 31|endoplasmic retuclum protein 29
			miR-4508	gi|30061482|ref|NM_177982.1|	NM_177982	-37.4	0.029182	29430	Hap1	10q32.1	huntingtin-associated protein 1	protein-coding	huntingtin-associated protein 1	HAP-1
			miR-4508	gi|13786167|ref|NM_031336.1|	NM_031336	-36.5	0.048322	83504	Kl	12p12	Klotho	protein-coding	Klotho	klotho
			miR-4508	gi|31415867|ref|NM_019316.1|	NM_019316	-36	0.026462	54264	Mafb	3q42	v-maf avian musculoaponeurotic fibrosarcoma oncogene homolog B	protein-coding	v-maf avian musculoaponeurotic fibrosarcoma oncogene homolog B	Kreisler maf-related leucine zipper homolog (b-maf)|maf-B|transcription factor Maf-1|transcription factor MafB|v-maf musculoaponeurotic fibrosarcoma oncogene family, protein B
			miR-4508	gi|395759214|ref|NM_012806.2|	NM_012806	-38.5	0.016139	25272	Mapk10	14p22	mitogen activated protein kinase 10	protein-coding	mitogen activated protein kinase 10	MAP kinase 10|MAPK 10|SAPK-beta|Stress activated protein kinase beta|c-Jun N-terminal kinase 3|mitogen-activated protein kinase 10|p54-beta|stress-activated protein kinase JNK3
			miR-4508	gi|404312656|ref|NM_031653.2|	NM_031653	-39.1	0.029364	58982	Ncan	16p14	neurocan	protein-coding	neurocan	245 kDa early postnatal core glycoprotein|chondroitin sulfate proteoglycan 3|neurocan core protein
			miR-4508	gi|158341641|ref|NM_012607.2|	NM_012607	-40.7	0.010643	24587	Nefh	14q21	neurofilament, heavy polypeptide	protein-coding	neurofilament, heavy polypeptide	200 kDa neurofilament protein|NF-H|neurofilament heavy polypeptide|neurofilament triplet H protein
			miR-4508	gi|6981279|ref|NM_012613.1|	NM_012613	-37.5	0.039445	24603	Npr1	2q34	natriuretic peptide receptor A/guanylate cyclase A (atrionatriuretic peptide receptor A)	protein-coding	natriuretic peptide receptor A/guanylate cyclase A (atrionatriuretic peptide receptor A)	ANP-A|ANPR-A|GC-A|atrial natriuretic peptide A-type receptor|atrial natriuretic peptide receptor 1|atrial natriuretic peptide receptor A|atrial natriuretic peptide receptor type A|guanylate cyclase A|natriuretic peptide receptor 1
			miR-4508	gi|73476620|gb|DQ092629.1|	DQ092629	-34.7	0.039216	54278	Nr4a2	3q12	nuclear receptor subfamily 4, group A, member 2	protein-coding	nuclear receptor subfamily 4, group A, member 2	NUR-related factor 1|RNR-1|SL-322|nuclear orphan receptor HZF-3|nuclear receptor subfamily 4 group A member 2|nuclear receptor subfamily 4 group A member 2 variant TINUR|nuclear receptor subfamily 4 group A member 2 variant NURR1a|nuclear receptor subfamily 4 group A member 2 variant NURR1b|nuclear receptor subfamily 4 group A member 2 variant NURR1c|nuclear receptor subfamily 4 group A member 2 …
			miR-4508	gi|205893|gb|M25649.1|RATOTCD	M25649	-34.9	0.005548	25504	Oxt	3q36	oxytocin/neurophysin 1 prepropeptide	protein-coding	oxytocin/neurophysin 1 prepropeptide	OT-NPI|oxcytocin|oxytocin, prepropeptide|oxytocin-neurophysin 1|oxytocin/neurophysin (Oxt) gene, complete gene, complete cds
			miR-4508	gi|54020740|ref|NM_031153.2|	NM_031153	-34.9	0.036053	81859	Sharpin	7q34	SHANK-associated RH domain interactor	protein-coding	SHANK-associated RH domain interactor	SHANK-associated RH domain interacting protein|shank-associated RH domain-interacting protein|shank-interacting protein|sharpin
			miR-4508	gi|16758335|ref|NM_053565.1|	NM_053565	-35.6	0.009386	89829	Socs3	10q32.3	suppressor of cytokine signaling 3	protein-coding	suppressor of cytokine signaling 3	cytokine inducible SH2-containing protein 3|cytokine-inducible SH2 protein 3
			miR-4508	gi|72534839|ref|NM_134404.2|	NM_134404	-38.1	0.014123	171442	Svop	12q16	SV2 related protein	protein-coding	SV2 related protein	SV2-related protein|synaptic vesicle 2-related protein
25	miR-4510		miR-4510	gi|115496457|ref|NM_012626.2|	NM_012626	-32.7	0.006192	24677	Ppy	10q32.1	pancreatic polypeptide	protein-coding	pancreatic polypeptide	PP|pancreatic prohormone
			miR-4510	gi|6981203|ref|NM_012862.1|	NM_012862	-31.5	0.012874	25333	Mgp	4q43	matrix Gla protein	protein-coding	matrix Gla protein	-
			miR-4510	gi|297374813|ref|NM_019129.3|	NM_019129	-30.9	0.014278	24505	Ins1	1q54-q55	insulin 1	protein-coding	insulin 1	insulin-1
			miR-4510	gi|158341639|ref|NM_019166.2|	NM_019166	-33.4	0.012749	29205	Syngr1	7q34	synaptogyrin 1	protein-coding	synaptogyrin 1	p29|synaptogyrin-1
			miR-4510	gi|402691627|ref|NM_019368.3|	NM_019368	-32	0.047079	54400	Bet1l	1q41	Bet1 golgi vesicular membrane trafficking protein-like	protein-coding	Bet1 golgi vesicular membrane trafficking protein-like	BET1-like protein|GOS-15|Golgi soluble N-ethylmaleimide-sensitive factor attachment protein 15|blocked early in transport 1 homolog like|golgi SNARE with a size of 15 kDa|golgi SNARE, 15 kD|vesicle transport protein GOS15
			miR-4510	gi|16758101|ref|NM_053372.1|	NM_053372	-30.2	0.036612	84386	Slpi	3q42	secretory leukocyte peptidase inhibitor	protein-coding	secretory leukocyte peptidase inhibitor	secretory leukocyte protease inhibitor
			miR-4510	gi|31342224|ref|NM_175598.2|	NM_175598	-33.8	0.028752	314681	Ric8b	7q13	RIC8 guanine nucleotide exchange factor B	protein-coding	RIC8 guanine nucleotide exchange factor B	heterotrimeric G protein guanine nucleotide exchange factor-like protein Ric-8B|resistance to inhibitors of cholinesterase 8 homolog B|resistance to inhibitors of cholinesterase 8B|synembryn-B
26	miR-4651		miR-4651	gi|4838514|gb|AF132046.1|	AF132046	-36.5	0.012045	83765	Rtn4	14q22	reticulon 4	protein-coding	reticulon 4	GLUT4 vesicle 20kDa protein|NI-220/250|foocen|glut4 vesicle 20 kDa protein|neurite outgrowth inhibitor|nogo protein|reticulon-4
			miR-4651	gi|4894187|emb|AJ133104.1|	AJ133104	-34.3	0.009716	24803	Vamp2	10q24	vesicle-associated membrane protein 2	protein-coding	vesicle-associated membrane protein 2	Synaptobrevin 2 (vesicle-associated membrane protein VAMP-2)|VAMP-2|Vesicle-associated membrane protein (synaptobrevin 2)|synaptobrevin-2
			miR-4651	gi|23477206|emb|AJ493658.1|	AJ493658	-37.3	0.00091	25510	Pcp4	11q12	Purkinje cell protein 4	protein-coding	Purkinje cell protein 4	Neuron specific protein PEP-19 (Purkinje cell protein 4)|brain-specific antigen PCP-4|brain-specific polypeptide PEP-19|neuron-specific protein PEP-19
			miR-4651	gi|49256642|gb|BC074001.1|	BC074001	-38.6	0.010184	81634	Actn1	6q24	actinin, alpha 1	protein-coding	actinin, alpha 1	F-actin cross-linking protein|alpha-actinin cytoskeletal isoform|alpha-actinin-1|non-muscle alpha-actinin 1|non-muscle alpha-actinin-1
			miR-4651	gi|49904627|gb|BC076380.1|	BC076380	-38	0.003154	59086	Tgfb1	1q22	transforming growth factor, beta 1	protein-coding	transforming growth factor, beta 1	TGF-beta-1|transforming growth factor beta-1|transforming growth factor, beta-1
			miR-4651	gi|55250769|gb|BC085916.1|	BC085916	-34.9	0.015575	117099	Bdh1	11q22	3-hydroxybutyrate dehydrogenase, type 1	protein-coding	3-hydroxybutyrate dehydrogenase, type 1	3-hydroxybutyrate dehydrogenase (heart, mitochondrial)|D-beta-hydroxybutyrate dehydrogenase, mitochondrial
			miR-4651	gi|55824758|gb|BC086581.1|	BC086581	-33.9	0.013076	25728	Apoe	1q21	apolipoprotein E	protein-coding	apolipoprotein E	apo-E
			miR-4651	gi|56388570|gb|BC087707.1|	BC087707	-36.7	0.008861	85268	Hrh3	3q43	histamine receptor H3	protein-coding	histamine receptor H3	H3R|HH3R|histamine H3 receptor
			miR-4651	gi|66911010|gb|BC097313.1|	BC097313	-35.1	0.025727	79240	Nr4a1	7q36	nuclear receptor subfamily 4, group A, member 1	protein-coding	nuclear receptor subfamily 4, group A, member 1	Orphan nuclear receptor HMR|immediate early gene transcription factor NGFI-B|nerve growth factor induced protein I-B|nerve growth factor-induced protein I-B|nuclear receptor subfamily 4 group A member 1
			miR-4651	gi|75992935|ref|NM_001033672.1|	NM_001033672	-33.9	0.039884	24888	Bcl2l1	3q41.2	Bcl2-like 1	protein-coding	Bcl2-like 1	B cell lymphoma 2 like|B cell lymphoma like X|apoptosis regulator Bcl-X|bcl-2-like protein 1|bcl2-L-1
			miR-4651	gi|61098187|ref|NM_012580.2|	NM_012580	-33	0.034049	24451	Hmox1	19p11	heme oxygenase (decycling) 1	protein-coding	heme oxygenase (decycling) 1	heme oxygenase (decyclizing) 1|heme oxygenase 1
			miR-4651	gi|6981307|ref|NM_012617.1|	NM_012617	-40.8	0.000811	24613	Oprd1	5q36	opioid receptor, delta 1	protein-coding	opioid receptor, delta 1	D-OR-1|DOR-1|delta-type opioid receptor|opioid receptor A
			miR-4651	gi|54234045|ref|NM_012837.1|	NM_012837	-30.6	0.032035	25307	Cst3	3q41	cystatin C	protein-coding	cystatin C	Cystatin C (cysteine proteinase inhibitor)|cystatin 3|cystatin-3|cystatin-C
			miR-4651	gi|402744513|ref|NM_012919.3|	NM_012919	-35.5	0.040351	25399	Cacna2d1	4q11	calcium channel, voltage-dependent, alpha2/delta subunit 1	protein-coding	calcium channel, voltage-dependent, alpha2/delta subunit 1	Calcium channel subunit alpha 2 delta (dihydropyridine - sensitive L-type)|voltage-dependent calcium channel subunit alpha-2/delta-1|voltage-gated calcium channel subunit alpha-2/delta-1
			miR-4651	gi|31543528|ref|NM_013016.2|	NM_013016	-42.8	0.001904	25528	Sirpa	3q36	signal-regulatory protein alpha	protein-coding	signal-regulatory protein alpha	Brain immunoglobulin like protein with tyrosine - based activation motifs|CD172 antigen-like family member A|Protein tyrosine phosphatase non-receptor type substrate 1 (SHP substrate 1)|Protein tyrosine phosphatase, non-receptor type substrate 1 (SHP substrate 1)|SHP substrate 1|brain Ig-like molecule with tyrosine-based activation motifs|inhibitory receptor SHPS-1|macrophage fusion receptor|macr…
			miR-4651	gi|6978770|ref|NM_013199.1|	NM_013199	-35.2	0.038254	25751	Dnm2	8q13	dynamin 2	protein-coding	dynamin 2	dynamin-2
			miR-4651	gi|291327517|ref|NM_016992.2|	NM_016992	-32.4	0.009185	24221	Avp	3q41-q42	arginine vasopressin	protein-coding	arginine vasopressin	AVP-NPII|arginine vasopressin (Diabetes insipidus), same as Di (conflicting physical mapping)|prepropressophysin|preprovasopressin-neurophysin|vasopressin-neurophysin 2-copeptin|vasopressin-neurophysin prepropeptide
			miR-4651	gi|8392973|ref|NM_016993.1|	NM_016993	-31.9	0.035954	24224	Bcl2	13p13	B-cell CLL/lymphoma 2	protein-coding	B-cell CLL/lymphoma 2	B cell lymphoma 2 associated oncogene|B-cell leukemia/lymphoma 2|Bcl2-like protein|apoptosis regulator Bcl-2
			miR-4651	gi|158303323|ref|NM_017022.2|	NM_017022	-41	0.003719	24511	Itgb1	19q12	integrin, beta 1	protein-coding	integrin, beta 1	VLA-4 subunit beta|beta OL|beta oligodendroglia|fibronectin receptor subunit beta|integrin VLA-4 subunit beta|integrin beta 1 (fibronectin receptor beta)|integrin beta-1
			miR-4651	gi|402746764|ref|NM_017081.2|	NM_017081	-37	0.007199	25117	Hsd11b2	19q11-q12	hydroxysteroid 11-beta dehydrogenase 2	protein-coding	hydroxysteroid 11-beta dehydrogenase 2	11-DH2|11-beta-HSD2|11-beta-hydroxysteroid dehydrogenase type 2|Hydroxysteroid dehydrogenase, 11 beta type 2|NAD-dependent 11-beta-hydroxysteroid dehydrogenase|corticosteroid 11-beta-dehydrogenase isozyme 2
			miR-4651	gi|8392863|ref|NM_017161.1|	NM_017161	-42.4	0.000646	29316	Adora2b	10q23	adenosine A2B receptor	protein-coding	adenosine A2B receptor	adenosine receptor A2b
			miR-4651	gi|9507228|ref|NM_019150.1|	NM_019150	-30.1	0.028397	29151	Ucn	6q14	urocortin	protein-coding	urocortin	corticotensin
			miR-4651	gi|9507014|ref|NM_019247.1|	NM_019247	-33	0.023769	29609	Pitx3	1q54	paired-like homeodomain 3	protein-coding	paired-like homeodomain 3	homeobox protein PITX3|homeobox protein PTX3|paired-like homeodomain transcription factor 3|pituitary homeobox 3
			miR-4651	gi|46409655|ref|NM_021838.2|	NM_021838	-35	0.04928	24600	Nos3	4q11	nitric oxide synthase 3, endothelial cell	protein-coding	nitric oxide synthase 3, endothelial cell	EC-NOS|NOS type III|NOSIII|cNOS|constitutive NOS|endothelial NOS|endothelial nitric oxide synthase 3|nitric oxide synthase, endothelial
			miR-4651	gi|58372165|ref|NM_022285.1|	NM_022285	-32.3	0.038706	64057	Hapln2	2q34	hyaluronan and proteoglycan link protein 2	protein-coding	hyaluronan and proteoglycan link protein 2	brain link protein 1
			miR-4651	gi|11968085|ref|NM_022510.1|	NM_022510	-32.1	0.041534	64302	Rpl4	8q24	ribosomal protein L4	protein-coding	ribosomal protein L4	60S ribosomal protein L1|60S ribosomal protein L4|L1
			miR-4651	gi|13242286|ref|NM_024383.1|	NM_024383	-31.3	0.016228	79225	Hes5	5q36	hairy and enhancer of split 5 (Drosophila)	protein-coding	hairy and enhancer of split 5 (Drosophila)	transcription factor HES-5
			miR-4651	gi|13242307|ref|NM_024396.1|	NM_024396	-39.3	0.022169	79248	Abca2	3p13	ATP-binding cassette, subfamily A (ABC1), member 2	protein-coding	ATP-binding cassette, subfamily A (ABC1), member 2	ATP-binding cassette 2|ATP-binding cassette sub-family A member 2|ATP-binding cassette transporter 2|ATP-binding cassette, sub-family A (ABC1), member 2
			miR-4651	gi|54262168|ref|NM_030862.2|	NM_030862	-37.9	0.003522	81520	Marcksl1	5q36	MARCKS-like 1	protein-coding	MARCKS-like 1	MARCKS-like protein 1|MARCKS-related protein|brain protein F52|mac-MARCKS|macMARCKS|macrophage myristoylated alanine-rich C kinase substrate|myristoylated alanine-rich C kinase substrate
			miR-4651	gi|13591923|ref|NM_031017.1|	NM_031017	-31.1	0.048457	81646	Creb1	9q32	cAMP responsive element binding protein 1	protein-coding	cAMP responsive element binding protein 1	CREB-1|Y protein|cAMP response element binding protein 1|cAMP-responsive element-binding protein 1|cyclic AMP-responsive element-binding protein 1
			miR-4651	gi|260166610|ref|NM_031021.3|	NM_031021	-31.3	0.032543	81650	Csnk2b	20p12	casein kinase 2, beta polypeptide	protein-coding	casein kinase 2, beta polypeptide	CK II beta|Csnk2b splicing isoform 662|casein kinase 2, beta subunit|casein kinase II beta subunit|casein kinase II subunit beta|phosvitin
			miR-4651	gi|14389298|ref|NM_031140.1|	NM_031140	-34.1	0.024684	81818	Vim	17q12.3	vimentin	protein-coding	vimentin	-
			miR-4651	gi|13592134|ref|NM_031145.1|	NM_031145	-37.1	0.001683	81823	Cib1	1q31	calcium and integrin binding 1 (calmyrin)	protein-coding	calcium and integrin binding 1 (calmyrin)	DNA-PKcs-interacting protein|KIP|calcium and integrin-binding protein 1|calcium- and integrin-binding protein|calmyrin|kinase-interacting protein
			miR-4651	gi|13786143|ref|NM_031324.1|	NM_031324	-36.2	0.018248	83471	Prep	20q13	prolyl endopeptidase	protein-coding	prolyl endopeptidase	PE|post-proline cleaving enzyme
			miR-4651	gi|13786167|ref|NM_031336.1|	NM_031336	-34.8	0.046166	83504	Kl	12p12	Klotho	protein-coding	Klotho	klotho
			miR-4651	gi|59624972|ref|NM_031358.3|	NM_031358	-35.8	0.025105	83535	Kcnj11	1q22	potassium inwardly rectifying channel, subfamily J, member 11	protein-coding	potassium inwardly rectifying channel, subfamily J, member 11	ATP-sensitive inward rectifier potassium channel 11|BIR|inward rectifier K(+) channel Kir6.2|potassium channel, inwardly rectifying subfamily J member 11|potassium inwardly-rectifying channel subfamily J member 11
			miR-4651	gi|297747329|ref|NM_031511.2|	NM_031511	-37.4	0.021954	24483	Igf2	1q41	insulin-like growth factor 2	protein-coding	insulin-like growth factor 2	IGF-II|Insulin-like growth factor II (somatomedin A)|MSA|insulin-like growth factor II|insulin-like growth factor II (IGF-II)|insulin-like growth factor II isoform 2 variant 4 preprotein|multiplication-stimulating activity|multiplication-stimulating polypeptide
			miR-4651	gi|29789274|ref|NM_031525.1|	NM_031525	-36.8	0.035588	24629	Pdgfrb	18q12.1	platelet derived growth factor receptor, beta polypeptide	protein-coding	platelet derived growth factor receptor, beta polypeptide	CD140 antigen-like family member B|PDGF-R-beta|PDGFR-beta|Platelet-derived growth factor receptor, beta|beta platelet-derived growth factor receptor|beta-type platelet-derived growth factor receptor|platelet-derived growth factor receptor 1|platelet-derived growth factor receptor beta|platelet-derived growth factor receptor beta variant 1
			miR-4651	gi|158186664|ref|NM_031727.2|	NM_031727	-35.8	0.027838	65172	Limk1	12q12	LIM domain kinase 1	protein-coding	LIM domain kinase 1	LIM motif-containing protein kinase 1|LIM-domain containing protein kinase 1|LIM-domain containing, protein kinase 1|LIMK-1
			miR-4651	gi|61657902|ref|NM_031765.1|	NM_031765	-33.5	0.037166	83574	Rxrg	13q24	retinoid X receptor gamma	protein-coding	retinoid X receptor gamma	RXR gamma-1|nuclear receptor subfamily 2 group B member 3|retinoic X receptor gamma-1|retinoic acid receptor RXR-gamma
			miR-4651	gi|94400789|ref|NM_031970.3|	NM_031970	-35.4	0.003544	24471	Hspb1	12q12	heat shock protein 1	protein-coding	heat shock protein 1	HSP 27|heat shock 27 kDa protein 1|heat shock 27kDa protein 1|heat shock protein beta-1
			miR-4651	gi|14091769|ref|NM_032080.1|	NM_032080	-33.8	0.022186	84027	Gsk3b	11q21	glycogen synthase kinase 3 beta	protein-coding	glycogen synthase kinase 3 beta	FA|GSK-3 beta|factor A|glycogen synthase kinase-3 beta|serine/threonine-protein kinase GSK3B
			miR-4651	gi|16758421|ref|NM_053621.1|	NM_053621	-37.1	0.026824	113970	Magi2	4q11	membrane associated guanylate kinase, WW and PDZ domain containing 2	protein-coding	membrane associated guanylate kinase, WW and PDZ domain containing 2	AIP-1|MAGI-2|activin receptor interacting protein 1|atrophin-1-interacting protein 1|membrane-associated guanylate kinase inverted 2|membrane-associated guanylate kinase, WW and PDZ domain-containing protein 2|synaptic-scaffolding molecule
			miR-4651	gi|399154112|ref|NM_053857.2|	NM_053857	-32.1	0.020295	116636	Eif4ebp1	16q12.3	eukaryotic translation initiation factor 4E binding protein 1	protein-coding	eukaryotic translation initiation factor 4E binding protein 1	4E-BP1|eIF4E-binding protein 1|eukaryotic translation initiation factor 4E-binding protein 1|phosphorylated heat- and acid-stable protein regulated by insulin 1
			miR-4651	gi|16758761|ref|NM_053891.1|	NM_053891	-38.2	0.002016	116671	Cdk5r1	10q26	cyclin-dependent kinase 5, regulatory subunit 1 (p35)	protein-coding	cyclin-dependent kinase 5, regulatory subunit 1 (p35)	CDK5 activator 1|TPKII regulatory subunit|cyclin-dependent kinase 5 activator 1|p23|tau protein kinase II 23 kDa subunit
			miR-4651	gi|77404214|ref|NM_080777.2|	NM_080777	-34.6	0.010979	113893	Sncb	17p14	synuclein, beta	protein-coding	synuclein, beta	PNP 14|beta-synuclein|phosphoneuroprotein 14
			miR-4651	gi|18426851|ref|NM_130422.1|	NM_130422	-31.5	0.049747	156117	Casp12	8q11	caspase 12	protein-coding	caspase 12	CASP-12|caspase-12
			miR-4651	gi|18959261|ref|NM_133316.1|	NM_133316	-33.5	0.029214	170841	Mutyh	5q36	mutY homolog (E. coli)	protein-coding	mutY homolog (E. coli)	A/G-specific adenine DNA glycosylase|rMYH
			miR-4651	gi|75832141|ref|NM_133402.2|	NM_133402	-35	0.031636	170914	Nap1l3	Xq32	nucleosome assembly protein 1-like 3	protein-coding	nucleosome assembly protein 1-like 3	-
			miR-4651	gi|19705462|ref|NM_134363.1|	NM_134363	-40.8	0.007453	171373	Slc12a5	3q42	solute carrier family 12 (potassium-chloride transporter), member 5	protein-coding	solute carrier family 12 (potassium-chloride transporter), member 5	K-Cl cotransporter 2|electroneutral potassium-chloride cotransporter 2|furosemide-sensitive K-Cl cotransporter|neuronal K-Cl cotransporter|neuronal-specific K-Cl cotransporter|rKCC2|solute carrier family 12 member 5|solute carrier family 12, member 5
			miR-4651	gi|25282458|ref|NM_172035.1|	NM_172035	-35.2	0.016641	64512	Fzd2	10q32.1	frizzled family receptor 2	protein-coding	frizzled family receptor 2	Drosophila polarity gene (frizzled) homologue|Drosophila polarity gene homolog 2|frizzled-2|fz-2|rFz2
			miR-4651	gi|30061482|ref|NM_177982.1|	NM_177982	-34.3	0.048564	29430	Hap1	10q32.1	huntingtin-associated protein 1	protein-coding	huntingtin-associated protein 1	HAP-1
			miR-4651	gi|50355686|ref|NM_001001514.2|	NM_001001514	-36.9	0.012283	360958	Ablim2	14q21	actin binding LIM protein family, member 2	protein-coding	actin binding LIM protein family, member 2	abLIM-2|actin-binding LIM protein 2|actin-binding LIM protein family member 2
			miR-4651	gi|54312115|ref|NM_001005893.1|	NM_001005893	-32.5	0.046871	445541	Repin1	4q24	replication initiator 1	protein-coding	replication initiator 1	-
			miR-4651	gi|58865449|ref|NM_001011936.1|	NM_001011936	-34.8	0.026789	293524	Bag3	1q36	Bcl2-associated athanogene 3	protein-coding	Bcl2-associated athanogene 3	BAG family molecular chaperone regulator 3
			miR-4651	gi|62078902|ref|NM_001014085.1|	NM_001014085	-33.5	0.028462	315093	Maf1	7q34	MAF1 homolog (S. cerevisiae)	protein-coding	MAF1 homolog (S. cerevisiae)	repressor of RNA polymerase III transcription MAF1 homolog
			miR-4651	gi|62079284|ref|NM_001014275.1|	NM_001014275	-36.8	0.003173	367909	Tceal8	Xq35	transcription elongation factor A (SII)-like 8	protein-coding	transcription elongation factor A (SII)-like 8	TCEA-like protein 8|transcription elongation factor A protein-like 8|transcription elongation factor S-II protein-like 8|up-regulated in nephrectomized rat kidney #1
			miR-4651	gi|9507060|ref|NM_019279.1|	NM_019279	-32.4	0.020351	246333	Pcsk1n	Xq13	proprotein convertase subtilisin/kexin type 1 inhibitor	protein-coding	proprotein convertase subtilisin/kexin type 1 inhibitor	granin-like neuroendocrine peptide|pro-SAAS|proSAAS|proprotein convertase 1 inhibitor
			miR-4651	gi|61889053|ref|NM_138521.1|	NM_138521	-36.7	0.007549	360616	Ppp1r1b	10q31	protein phosphatase 1, regulatory (inhibitor) subunit 1B	protein-coding	protein phosphatase 1, regulatory (inhibitor) subunit 1B	dopamine- and cAMP-regulated neuronal phosphoprotein|dopamine- and cAMP-regulated phosphoprotein DARPP-32|neuronal phosphoprotein DARPP-32|protein phosphatase 1 regulatory subunit 1B
			miR-4651	gi|20302076|ref|NM_138891.1|	NM_138891	-35.2	0.043844	192251	Gpr149	2q31	G protein-coupled receptor 149	protein-coding	G protein-coupled receptor 149	induced early in differentiating astrocytes gene protein|orphan seven transmembrane receptor|probable G-protein coupled receptor 149
			miR-4651	gi|20514771|ref|NM_139040.1|	NM_139040	-33	0.048686	207123	RGD621098	19q11	similar to RIKEN cDNA D230025D16Rik	protein-coding	similar to RIKEN cDNA D230025D16Rik	UPF0183 protein C16orf70 homolog|lin-10 homolog
			miR-4651	gi|443906723|ref|NM_173138.3|	NM_173138	-37.3	0.017663	286923	Dlgap3	5q36	discs, large (Drosophila) homolog-associated protein 3	protein-coding	discs, large (Drosophila) homolog-associated protein 3	PSD-95/SAP90-associated protein-3|PSD-95/SAP90-binding protein 3|SAP90/PSD-95-associated protein 3|disks large-associated protein 3
			miR-4651	gi|56961655|ref|NM_198770.2|	NM_198770	-40.3	0.000806	311791	Zmynd19	3p13	zinc finger, MYND-type containing 19	protein-coding	zinc finger, MYND-type containing 19	MCH-R1-interacting zinc finger protein|melanin-concentrating hormone receptor 1 interacting zinc-finger protein|melanin-concentrating hormone receptor 1-interacting zinc finger protein|zinc finger MYND domain-containing protein 19|zinc finger, MYND domain containing 19
27	miR-483	1	rno-miR-483	25388	Arrb2	NM_012911	NM_012911	1	0		ugUUCUGCCCUCCCCUCCUCACu	|| || | | | |||||||	ggAACACUGAAAGCAAGGAGUGa	2	22	222	244	[rn4:10:57284066-57284088:+]	0.6248	157	7	-15.92	-1.1933
		2	rno-miR-483	29477	Mapt	M84156	NM_017212	1	0		uguucUGCC-CUCCCCUC-CUCACu	|:|| ||| ||| |||||	ugaucAUGGAGAGAAGAGAGAGUGa	2	19	22	46	[rn4:10:93504869-93504893:+]	0.7019	125	0	-23.11	-1.0683
		3	rno-miR-483	24482	Igf1	M17335	NM_178866	1	0		uguucugcccuccccUCCUCACu	|||||||	uccgacauugucuuuAGGAGUGu	2	9	159	181	[rn4:7:24604816-24604838:+]	0.6018	140	7	-12.86	-1.019
		4	rno-miR-483	116479	F11r	NM_053796	NM_053796	1	0		ugUUCUGCCCUC-CCCUC-CUCACu	:||| | ||| | ||| |||||	gaGAGA-GAGAGAGAGAGAGAGUGa	2	22	769	792	[rn4:13:87393371-87393394:+]	0.5509	126	0	-20.86	-1.0173
		5	rno-miR-483	25112	Gadd45a	NM_024127	NM_024127	1	0		uguucUGCCCUCCC-CUCCUC-ACu	|| |||||| ||||| ||	caacuACAGGAGGGCUAGGAGAUGa	2	19	142	166	[rn4:4:96650340-96650364:-]	0.6309	129	0	-24.6	-0.9942
		6	rno-miR-483	114561	Pitpnb	NM_053742	NM_053742	1	0		uguucugcccUCCCCUCCUCACu	| | |||||||	aauaucugucAAGUAAGGAGUGa	2	14	678	700	[rn4:12:45387171-45387193:-]	0.59	141	7	-15.21	-0.938
		7	rno-miR-483	25689	Htr5a	NM_013148	NM_013148	1	0		uguucUGCCCUCCCCUCC-UCACu	|| ||| || ||| ||||	aacgaACAGGA-GGAAGGAAGUGa	2	19	314	336	[rn4:4:2707663-2707685:-]	0.5801	124	0	-24.41	-0.9227
		8	rno-miR-483	114632	Aimp1	NM_053757	NM_053757	1	0		uguucugcccucccCUCCUCACu	||||||||	uuaauaacaauaaaGAGGAGUGa	2	10	33	55	[rn4:2:230142684-230142706:-]	0.5156	145	7	-16.85	-0.89
		9	rno-miR-483	140595	Gpr83	NM_080411	NM_080411	1	0		uguucugcccuccccUCCUCACu	|||||||	aacuagucuguccauAGGAGUGu	2	9	1556	1578	[rn4:8:11658728-11658750:+]	0.5724	140	7	-12.86	-0.8668
		10	rno-miR-483	24693	Ptgs1	NM_017043	NM_017043	1	0		uguucugcCCUCCCCUCCUCACu	| | | |||||||	cuaacuaaGAAAGUUAGGAGUGg	2	16	179	201	[rn4:3:15364675-15364697:+]	0.5967	143	7	-16.75	-0.8368
		11	rno-miR-483	25584	F3	NM_013057	NM_013057	1	0		uguucugcccucccCUCCUCACu	||||||||	uuuggagaaccuuuGAGGAGUGa	2	10	305	327	[rn4:2:218382165-218382187:+]	0.6684	145	7	-20.17	-0.8286
		12	rno-miR-483	25464	Icam1	NM_012967	NM_012967	1	0		uguucugcccucccCUCCUCACu	||||||||	cuguacagacacuaGAGGAGUGa	2	10	407	429	[rn4:8:20051412-20051434:+]	0.6268	145	7	-20.05	-0.8267
		13	rno-miR-483	266767	Slc17a8	NM_153725	NM_153725	1	0		uguucugcccuccccUCCUCACu	|||||||	auggcuagaagaauaAGGAGUGg	2	9	258	280	[rn4:7:26361999-26362021:-]	0.5505	140	7	-15.17	-0.742
		14	rno-miR-483	83765	Rtn4	NM_031831	NM_031831	1	0		uguucugcccuccCCUCCUCACu	| |||||||	gagaaauguauuuGUAGGAGUGc	2	11	627	649	[rn4:14:110772287-110772309:+]	0.617	142	7	-12.25	-0.7101
		15	rno-miR-483	64028	Tsnax	NM_022262	NM_022262	1	0		uguUCUGCCCUCCCCUCCUC-ACu	||| | ||| ||||| ||	cucAGAGAUGUGGGAAGGAGCUGa	2	21	567	590	[rn4:19_random:542575-542598:-]	0.5663	124	0	-23.7	-0.6591
		16	rno-miR-483	65180	Kcnd2	NM_031730	NM_031730	1	0		ugUUCUGCCCUCCCCUCCUCACu	|| | || | |||||||	aaAAAUCAAGA-AGAAGGAGUGu	2	22	1442	1463	[rn4:4:48047794-48047815:+]	0.5889	143	7	-17.09	-0.6544
		17	rno-miR-483	117056	H3f3b	NM_053985	NM_053985	1	0		ugUUCUGCCCUCCCCUCCUCACu	|: || | :| |||||||	ugAGCACUGUGGCUCAGGAGUGa	2	22	171	193	[rn4:10:106131232-106131254:-]	0.728	149	7	-17.99	-0.6529
		18	rno-miR-483	24330	Egr1	NM_012551	NM_012551	1	0		uguucugccCUCCCCUCCUCACu	|:||| |||||||	uagccuuaaGGGGGUAGGAGUGa	2	15	842	864	[rn4:18:27346959-27346981:+]	0.6077	158	7	-24.51	-0.6419
		19	rno-miR-483	81734	Nell2	NM_031070	NM_031070	1	0		uguUCUGCCCUCCCCUC-CUCACu	:|| | | || || |||||	cguGGAAUGAAAGGCAGUGAGUGa	2	21	382	405	[rn4:7:133758504-133758527:-]	0.6322	120	0	-16.29	-0.6194
		20	rno-miR-483	308589	Sphk2	NM_001012066	NM_001012066	1	0		ugUUCUG-CCCUCCCCUC-CUCACu	|: || | |||| || |||||	ucAGAACUGCAAGGGUAGAGAGUGc	2	22	85	109	[rn4:1:96178942-96178966:-]	0.5913	124	0	-20.42	-0.5724
		21	rno-miR-483	282844	Rffl	NM_001004068	NM_001004068	1	0		ugUUCUG-CCCUCCCCUCCU-CACu	||||| ||| |||| |||	cuAAGACUAGGACAAAAGGAGGUGc	2	22	109	133	[rn4:10:71025247-71025271:-]	0.5902	120	0	-17.43	-0.5499
		22	rno-miR-483	24917	Kpnb1	NM_017063	NM_017063	0	1		ugUUCUGCCCUCCCCUCCUCACu	|| | ||| | ||||||||	aaAAACCCGGAAGUGAGGAGUGu	2	22	58	80	[rn4:10:85882562-85882584:-]	0.7246	165	7	-21.6	-0.5174
		23	rno-miR-483	50688	Cacnb1	NM_017346	NM_017346	1	0		uguucugcccucccCUCCUCACu	||||||||	gggccuagaaacuuGAGGAGUGa	2	10	618	640	[rn4:10:86765050-86765072:-]	0.5896	145	7	-17.78	-0.5143
		24	rno-miR-483	81657	Gabbr1	AJ831472	NM_031028	1	0		ugUUCUGC--CCUC-CCCUCCUCACu	|||| | |||| | |||||||	cgAAGAAGGAGGAGAAGAAGGAGUGg	2	22	1658	1683	[rn4:20:1558603-1558628:-]	0.83	159	7	-26.36	-0.5063
		25	rno-miR-483	25148	Egr3	BC097334	NM_017086	1	0		ugUUCUGCCCUCCCCUCCUC-ACu	|: | | || ||||||| ||	ccAGCAAGUGACCGGAGGAGAUGg	2	22	484	507	[rn4:15:50480584-50480607:+]	0.6585	125	0	-21.2	-0.4665
		26	rno-miR-483	84487	Slc17a6	NM_053427	NM_053427	1	0		uguucugcccuccccUCCUCACu	|||||||	uacugaauuauuacuAGGAGUGc	2	9	545	567	[rn4:1:101464809-101464831:+]	0.6014	140	7	-11.6	-0.4642
		27	rno-miR-483	25469	Kcna4	NM_012971	NM_012971	1	0		ugUUCUGCC----CUCCCCUC-CUCACu	|||::|| |||| ||| |||||	uaAAGGUGGUCCCGAGGAGAGUGAGUGu	2	22	266	293	[rn4:3:92784102-92784129:+]	0.67	132	0	-27.52	-0.4424
		28	rno-miR-483	94167	Prdx6	NM_053576	NM_053576	1	0		uguucugcccuccccUCCUCACu	|||||||	cacuaaauguccuaaAGGAGUGg	2	9	616	638	[rn4:13:76824491-76824513:-]	0.5469	140	7	-13.65	-0.4169
		29	rno-miR-483	24225	Bdnf	NM_012513	NM_012513	1	0		uguucugcccuccccUCCUCACu	|||||||	caauugcuucaucuuAGGAGUGg	2	9	2021	2043	[rn4:3_random:979134-979156:+]	0.5448	140	7	-12.91	-0.2158
		30	rno-miR-483	289443	Lrrc8c	NM_001037179	NM_001037179	0	1		ugUUCUGCCCUCCCCUCCUCAcu	||||: || | ||||||	caAAGAU-CGA-GUAAGGAGUau	3	22	120	140	[rn4:14:5306254-5306274:-]	0.6671	129	0	-13.85	-0.1613
		31	rno-miR-483	29423	Gap43	NM_017195	NM_017195	1	1		uguucugcccucccCUCCUCAcu	|||||||	caauguuccguucuGAGGAGUcc	3	10	364	386	[rn4:11:60083749-60083771:+]	0.747	125	0	-10.77	-0.1491
		32	rno-miR-483	117243	Acsl6	NM_130739	NM_130739	1	0		uguucugccCUC-CCCUCCUCAcu	||| | ||||||	auuauucuuGAGAGAAAGGAGUca	3	15	50	73	[rn4:10:39777826-39777849:+]	0.7513	125	0	-11.86	-0.1432
		33	rno-miR-483	25716	Syt1	NM_001033680	NM_001033680	0	1		ugUUCUGCCCUCCCCUCCUC-ACu	|:|::|||:| ||||||| ||	uuAGGGUGGGGGAGGAGGAGCUGa	2	22	866	889	[rn4:7:47242774-47242797:-]	0.5661	145	0	-35.47	-0.1227
		34	rno-miR-483	314322	Fos	NM_022197	NM_022197	1	0		uguucugcccuccccuCCUCACu	||||||	ucaaaagcaaccgcauGGAGUGu	2	8	241	263	[rn4:6:109561948-109561970:+]	0.7996	120	6	-11.26	-0.1155
28	miR-5128		miR-5128	gi|94400884|ref|NM_019253.3|	NM_019253	-42.5	0.002558	29644	Ptpn5	1q22	protein tyrosine phosphatase, non-receptor type 5	protein-coding	protein tyrosine phosphatase, non-receptor type 5	neural-specific protein-tyrosine phosphatase|protein-tyrosine phosphatase striatum-enriched|protein-tyrosine-phosphatase non-receptor 5|striatum-enriched protein-tyrosine phosphatase|tyrosine-protein phosphatase non-receptor type 5
			miR-5128	gi|76362827|ref|NM_019194.2|	NM_019194	-41.2	0.007819	29362	Tef	7q34	thyrotrophic embryonic factor	protein-coding	thyrotrophic embryonic factor	thyrotroph embryonic factor
			miR-5128	gi|47480129|gb|BC070922.1|	BC070922	-40.2	0.0059	29548	Homer3	16p14	homer homolog 3 (Drosophila)	protein-coding	homer homolog 3 (Drosophila)	VASP/Ena-related gene up-regulated during seizure and LTP 3|homer protein homolog 3|homer, neuronal immediate early gene, 3|homer-3
			miR-5128	gi|82654217|ref|NM_001037348.1|	NM_001037348	-39	0.002556	288480	Aimp2	12p11	aminoacyl tRNA synthetase complex-interacting multifunctional protein 2	protein-coding	aminoacyl tRNA synthetase complex-interacting multifunctional protein 2	JTV1|aminoacyl tRNA synthase complex-interacting multifunctional protein 2|multisynthase complex auxiliary component p38|multisynthetase complex auxiliary component p38|protein JTV-1
			miR-5128	gi|71121749|gb|BC099778.1|	BC099778	-38.9	0.007047	60661	Max	6q24	MYC associated factor X	protein-coding	MYC associated factor X	myc-associated factor X|protein max
			miR-5128	gi|402534516|ref|NM_021681.2|	NM_021681	-38.7	0.031913	59317	Epb41l1	3q42	erythrocyte membrane protein band 4.1-like 1	protein-coding	erythrocyte membrane protein band 4.1-like 1	band 4.1-like protein 1|erythrocyte protein band 4.1-like 1|neuronal protein 4.1
			miR-5128	gi|77993364|ref|NM_001034961.1|	NM_001034961	-38.1	0.012091	619575	Sohlh2	2q26	spermatogenesis and oogenesis specific basic helix-loop-helix 2	protein-coding	spermatogenesis and oogenesis specific basic helix-loop-helix 2	spermatogenesis- and oogenesis-specific basic helix-loop-helix-containing protein 2
			miR-5128	gi|52138615|ref|NM_031665.2|	NM_031665	-37.8	0.014951	60562	Stx6	13q21	syntaxin 6	protein-coding	syntaxin 6	Syn6|syntaxin-6
			miR-5128	gi|18959267|ref|NM_133320.1|	NM_133320	-37.4	0.014985	170845	Ndel1	10q24	nudE nuclear distribution gene E homolog (A. nidulans)-like 1	protein-coding	nudE nuclear distribution gene E homolog (A. nidulans)-like 1	LIS1-interacting protein NUDEL|LIS1-interacting protein NUDEL; endooligopeptidase A|endooligopeptidase A|nuclear distribution gene E-like homolog 1|nuclear distribution protein nudE-like 1|nudE nuclear distribution gene E homolog like 1|protein Nudel
			miR-5128	gi|62078688|ref|NM_001013980.1|	NM_001013980	-37.4	0.047382	304138	Cyyr1	11q11	cysteine/tyrosine-rich 1	protein-coding	cysteine/tyrosine-rich 1	cysteine and tyrosine-rich protein 1
			miR-5128	gi|57528263|ref|NM_001009653.1|	NM_001009653	-37.3	0.01729	294972	Mccc1	2q25	methylcrotonoyl-CoA carboxylase 1 (alpha)	protein-coding	methylcrotonoyl-CoA carboxylase 1 (alpha)	3-methylcrotonyl-CoA carboxylase 1|3-methylcrotonyl-CoA carboxylase biotin-containing subunit|3-methylcrotonyl-CoA:carbon dioxide ligase subunit alpha|MCCase subunit alpha|methylcrotonoyl-CoA carboxylase subunit alpha, mitochondrial|methylcrotonoyl-Coenzyme A carboxylase 1 (alpha)
			miR-5128	gi|27465630|ref|NM_173151.1|	NM_173151	-37.2	0.013351	286936	Pcyt1b	Xq22	phosphate cytidylyltransferase 1, choline, beta	protein-coding	phosphate cytidylyltransferase 1, choline, beta	CCT B|CT B|CTP:phosphocholine cytidylyltransferase B|choline phosphate cytidylyltransferase 1 beta|choline-phosphate cytidylyltransferase B|phosphate cytidylyltransferase 1, choline, beta isoform|phosphorylcholine transferase B
			miR-5128	gi|56090344|ref|NM_001007738.1|	NM_001007738	-37	0.015913	361744	Tmem252	1q51	transmembrane protein 252	protein-coding	transmembrane protein 252	transmembrane protein C9orf71 homolog
			miR-5128	gi|61557340|ref|NM_001013224.1|	NM_001013224	-36.8	0.014631	363118	Nmnat3	8q31	nicotinamide nucleotide adenylyltransferase 3	protein-coding	nicotinamide nucleotide adenylyltransferase 3	nicotinamide mononucleotide adenylyltransferase 3
			miR-5128	gi|71043615|ref|NM_001025693.1|	NM_001025693	-36.8	0.020826	311742	Cdca7	3q22	cell division cycle associated 7	protein-coding	cell division cycle associated 7	cell division cycle-associated protein 7
			miR-5128	gi|79152298|gb|BC107946.1|	BC107946	-36.5	0.019832	24968	Psmb8	20p12	proteasome (prosome, macropain) subunit, beta type, 8	protein-coding	proteasome (prosome, macropain) subunit, beta type, 8	large multifunctional protease 7|low molecular mass polypeptide 7|macropain subunit C13|multicatalytic endopeptidase complex subunit C13|proteasome (prosome, macropain) subunit, beta type 8 (large multifunctional peptidase 7)|proteasome component C13|proteasome subunit beta type-8|proteasome subunit beta-5i
			miR-5128	gi|158508472|ref|NM_001014178.2|	NM_001014178	-36.4	0.013445	362090	Fam69b	3p13	family with sequence similarity 69, member B	protein-coding	family with sequence similarity 69, member B	pancreatitis-induced protein 49|protein FAM69B
			miR-5128	gi|130502085|ref|NM_024156.2|	NM_024156	-36.4	0.028166	79125	Anxa6	10q22	annexin A6	protein-coding	annexin A6	67 kDa calelectrin|CBP 65/67|annexin VI|annexin-6|calcium-binding protein 65/67|calcium-binding protein CATA 65/67|calphobindin-II|chromobindin-20|lipocortin VI
			miR-5128	gi|67078471|ref|NM_001024773.1|	NM_001024773	-35.9	0.021661	306542	Brf2	16q12.4	BRF2, RNA polymerase III transcription initiation factor 50 subunit	protein-coding	BRF2, RNA polymerase III transcription initiation factor 50 subunit	B-related factor 2|BRF-2|BRF2, subunit of RNA polymerase III transcription initiation factor, BRF1-like|transcription factor IIIB 50 kDa subunit
			miR-5128	gi|77627995|ref|NM_001034132.1|	NM_001034132	-35.1	0.0215	298384	RGD1559786	5q35	similar to RIKEN cDNA 0610037L13	protein-coding	similar to RIKEN cDNA 0610037L13	UPF0587 protein C1orf123 homolog
			miR-5128	gi|158262034|ref|NM_001025042.2|	NM_001025042	-35.1	0.040126	499856	Fibin	3q33	fin bud initiation factor homolog (zebrafish)	protein-coding	fin bud initiation factor homolog (zebrafish)	fin bud initiation factor homolog
			miR-5128	gi|38303888|gb|BC062082.1|	BC062082	-35.1	0.043722	54226	App	11q11	amyloid beta (A4) precursor protein	protein-coding	amyloid beta (A4) precursor protein	ABPP|AG|alzheimer disease amyloid A4 protein homolog|amyloid A4|amyloid beta A4 protein|amyloidogenic glycoprotein
			miR-5128	gi|62531216|gb|BC093375.1|	BC093375	-35	0.022293	678759	Ndufa10	9q36	NADH dehydrogenase (ubiquinone) 1 alpha subcomplex 10	protein-coding	NADH dehydrogenase (ubiquinone) 1 alpha subcomplex 10	CI-42kD|NADH dehydrogenase [ubiquinone] 1 alpha subcomplex subunit 10, mitochondrial|NADH-ubiquinone oxidoreductase 42 kDa subunit|complex I-42kD
			miR-5128	gi|148747164|ref|NM_145721.2|	NM_145721	-34.4	0.043806	252827	Cdk5rap1	3q41	CDK5 regulatory subunit associated protein 1	protein-coding	CDK5 regulatory subunit associated protein 1	CDK5 activator-binding protein C42|CDK5 regulatory subunit-associated protein 1
29	miR-7b		rno-miR-7b	171105	Lnpep	NM_133574	NM_133574	uguuguuuuagUGUUCAGAAGGu	| | |||||||	gcccugcugagAAAUGUCUUCCu	2	13	208	230	[rn4:1:56071905-56071927:-]	0.5186	144	7	-10.33	-0.8892
			rno-miR-7b	24779	Slc4a1	NM_012651	NM_012651	ugUUGUUUUAGUG-UU-CAGAAGGu	|: || | | | || |||||||	ccAGAAAUACCCCUAAUGUCUUCCa	2	22	513	537	[rn4:10:91455773-91455797:-]	0.5253	151	7	-16.39	-0.9882
			rno-miR-7b	361207	Tmed9	NM_001009703	NM_001009703	ugUUG-UUUUAGUGUUCAGAAGGu	|:| :| |: | |||||||	caAGCUGAUUUUCCUUGUCUUCCu	2	22	334	357	[rn4:17:15071017-15071040:-]	0.5899	144	7	-13.3	-0.8539
			rno-miR-7b	60669	Cmklr1	NM_022218	NM_022218	uguuguuuuAGUGUU-CAGAAGGu	||| |: |||||||	ggacuaucuUCAAAGCGUCUUCCa	2	15	826	849	[rn4:12:44060548-44060571:+]	0.5045	149	7	-15.99	-0.2255
			rno-miR-7b	314380	Tdp1	NM_001031657	NM_001031657	uguuguuuuAGUGUUCAGAAGGu	|:| |||||||||	ucaccucccUUA-AAGUCUUCCa	2	15	60	81	[rn4:6:124162655-124162676:+]	0.5555	152	7	-16.67	-1.1786
			rno-miR-7b	289777	Fignl1	NM_001011913	NM_001011913	ugUUGUUUUA-GUGUUCAGAAGGu	|::| : | :|: |||||||	uuAGUAUGUUGUAUUUGUCUUCCa	2	22	142	165	[rn4:14:92685943-92685966:-]	0.4551	144	7	-16.57	-1.1598
			rno-miR-7b	497859	Atf7ip2	NM_001017471	NM_001017471	ugUUGUUUUAGUGUUCAGAAGGu	:|| ||||:|: |||||||	uuGAC-AAAUUAU--GUCUUCCc	2	22	499	518	[rn4:10:5356646-5356665:-]	0.5183	156	7	-14.4	-0.8936
			rno-miR-7b	246263	Acsm2	NM_144748	NM_144748	uguuguUUUAGUGUUCAGAAGGu	:| || : ||||||||	ucuuauGACUCCUUAGUCUUCCu	2	18	54	76	[rn4:1:177868514-177868536:+]	0.5162	153	7	-13.42	-0.9143
			rno-miR-7b	113976	Acsl4	NM_053623	NM_053623	uguuGUUUUAGUGUUCAGAAGGu	||: :|| :| |||||||	cuucCAGUGUC-UAUGUCUUCCu	2	20	330	351	[rn4:X:36229828-36229849:+]	0.5306	153	7	-14.91	-0.5575
			rno-miR-7b	114514	Clasp2	NM_053722	NM_053722	uguuguuuuaguguuCAGAAGGu	|||||||	uguuuguacuucuuuGUCUUCCc	2	9	263	285	[rn4:8:118561362-118561384:+]	0.6495	140	7	-10.74	-1.1117
			rno-miR-7b	314949	Rad21	NM_001025701	NM_001025701	ugUUGUUUUAGUGUU-CAGAAGGu	|: ||:| | || |||||||	acAGGAAGAGAAAAAUGUCUUCCc	2	22	407	430	[rn4:7:88268662-88268685:-]	0.548	156	7	-17.09	-0.3614
			rno-miR-7b	25096	Pld1	NM_030992	NM_030992	ugUUGUUUUAGUG--U-UCAGA-AGGu	:|||| ||: | | ||||| |||	agGACAAUAUUCCUGACAGUCUGUCCu	2	22	746	772	[rn4:2:115459387-115459413:+]	0.6374	123	0	-15.18	-0.3192
			rno-miR-7b	315033	Spag1	NM_001012116	NM_001012116	ugUUGUUUUAGUGUUCAGAAGGu	:|||:|| | ||:|||||||	uuGACAGAA-CCCAGGUCUUCCg	2	22	307	328	[rn4:7:71759000-71759021:+]	0.5349	171	7	-24.69	-0.2684
			rno-miR-7b	300463	Herpud2	NM_001024988	NM_001024988	uguuGUUUUAGUGUUCAGAAGGu	:|| | :|| :|||||||	agccUAACAGUACUGGUCUUCCa	2	20	217	239	[rn4:8:24777611-24777633:-]	0.6025	159	7	-20.62	-1.0165
			rno-miR-7b	79120	Arf4	NM_024151	NM_024151	uguugUUUUAGU-GUU---CAGAAGGu	| | ||| ||| |||||||	uuuuaAUACUCAGCAAAUUGUCUUCCu	2	19	623	649	[rn4:16:1972100-1972126:+]	0.7655	148	7	-16.69	-1.3386
			rno-miR-7b	171075	Fcer2	NM_001033924	NM_001033924	ugUUGUUUUAGUGUU-CAGA-AGGu	::| |:| | ||| |||| |||	gaGGCUAGACCCCAAGGUCUAUCCc	2	22	604	628	[rn4:12:2469391-2469415:+]	0.5204	124	0	-12.07	-0.1791
			rno-miR-7b	301255	Spats1	NM_181376	NM_181376	ugUUGUUUUAGUGUUCAGAAGGu	| ||||: || |||||||	ggAUCAAAG--AC-UGUCUUCCa	2	22	212	231	[rn4:9:11162876-11162895:+]	0.5231	148	7	-16.52	-0.974
			rno-miR-7b	287716	Psme3	NM_001011894	NM_001011894	uguuguuuuaguguuCAGAAGGu	|||||||	acuuuacuccucuccGUCUUCCa	2	9	1327	1349	[rn4:10:90351010-90351032:+]	0.562	140	7	-12.31	-0.5345
			rno-miR-7b	24689	Prps2	NM_012634	NM_012634	uguuguuuuaGUGUUCAGAAGGu	:| | |||||||	uuucuucuugUAGAUGUCUUCCa	2	14	806	828	[rn4:X:47314688-47314710:+]	0.5219	145	7	-13	-1.0601
			rno-miR-7b	444983	Apold1	NM_001003403	NM_001003403	ugUUGUUUUAGUGUUCAGAAGGu	||: | ||| | |||||||	cuAAUUUAUUCA-AUGUCUUCCu	2	22	1886	1907	[rn4:4:171907430-171907451:+]	0.5458	155	7	-14.43	-1.1396
			rno-miR-7b	140942	Ddit4	NM_080906	NM_080906	ugUUGUUUUAGUG--UUCAGAAGGu	|: |: : ||| ::|||||||	agAGGAGCGCCACCUGGGUCUUCCa	2	22	523	547	[rn4:20:27252383-27252407:-]	0.5729	148	7	-20.91	-0.4017
			rno-miR-7b	171040	Il11	NM_133519	NM_133519	ugUUGUUUUAGUGUUCA-GAAGGu	|:| |:|| | |||| |||||	ccAGCUAGAU-A-AAGUCCUUCCa	2	22	125	146	[rn4:1:67791736-67791757:+]	0.7364	125	0	-18.81	-0.7234
			rno-miR-7b	361846	Vps26a	NM_001007740	NM_001007740	uguuGUUUUAG-UGUUCAGAAGGu	| | :|| :| ||||||||	agcuCCAUGUCUGCUAGUCUUCCu	2	20	93	116	[rn4:20:29709178-29709201:-]	0.5929	154	7	-16.74	-0.9271
			rno-miR-7b	116486	Sec14l2	NM_053801	NM_053801	ugUUGUUUUAGUGUUCA-GAAGGu	||||: | :: : || |||||	gaAACAGCACUGAGUGUACUUCCc	2	22	823	846	[rn4:14:84728970-84728993:-]	0.5437	121	0	-14.14	-0.1242
			rno-miR-7b	64043	Gcnt1	NM_022276	NM_022276	uguuguuuuAGU-GUUCAGAAGGu	|:| | |||||||	guuuuuuccUUAUCUUGUCUUCCc	2	15	785	808	[rn4:1:220827089-220827112:-]	0.5749	141	7	-11.61	-0.4505
			rno-miR-7b	26295	Ogt	NM_017107	NM_017107	uguuguuuuaguguUCAGAAGGu	:|||||||	guuugcucuccuuuGGUCUUCCa	2	10	251	273	[rn4:X:89764408-89764430:+]	0.6737	141	7	-13.48	-0.8442
			rno-miR-7b	296315	RGD1307752	NM_001013922	NM_001013922	ugUUGUUUUAGUGUUCAGAAGGu	:|::||| ||: |||||||	cgGAUGAAA-CAU-UGUCUUCCu	2	22	300	320	[rn4:3:147276621-147276641:+]	0.6752	153	7	-14.32	-1.0008
			rno-miR-7b	298648	Tardbp	NM_001011979	NM_001011979	uguuguuuUAGUGUUCAGAAGGu	| ||| |||||||	uuguuuuuAACACUUGUCUUCCu	2	16	27	49	[rn4:5:165699695-165699717:-]	0.783	151	7	-16.86	-1.2682
			rno-miR-7b	294422	Smpdl3a	NM_001005539	NM_001005539	ugUUGU-UUUAGUGUUCAGAAGGu	:||| |||| | |||||||	ugGACAUAAAUAUCUUGUCUUCCg	2	22	210	233	[rn4:20:36844792-36844815:+]	0.538	160	7	-17.47	-0.9854
			rno-miR-7b	171111	Rab26	BC061984	NM_133580	ugUUGUUUUAGU-GUUCA-GAAGGu	|:||:: | : | ||| |||||	uuAGCAGGCUGGCCCAGUCCUUCCc	2	22	381	405	[rn4:10:13780572-13780596:-]	0.5057	120	0	-14.74	-0.2621
			rno-miR-7b	25204	Pcsk1	NM_017091	NM_017091	uguuguuUUAGUGUUCAGAAGGu	|| |:| |||||||	aguguuuAAGAAUAUGUCUUCCc	2	17	190	212	[rn4:2:1967860-1967882:+]	0.5696	152	7	-11.79	-0.6329
			rno-miR-7b	302855	Rbmx	NM_001025663	NM_001025663	ugUUGUU--UUAGUGUUC-AGAAGGu	::||| || | |||| ||||||	gaGGCAAGCAACCCCAAGAUCUUCCa	2	22	311	336	[rn4:X:142113182-142113207:-]	0.64	132	6	-18.23	-0.9752
			rno-miR-7b	117515	2013-09-02	NM_057148	NM_057148	ugUUGUUUUAGUGUUCAGAAGGu	:|:|||| | |||||||||	ugGAUAAAAAGA-AAGUCUUCCu	2	22	28	49	[rn4:9:92787242-92787263:+]	0.546	167	7	-17.32	-0.781
			rno-miR-7b	117558	Mylk2	NM_057209	NM_057209	uguuguuUUAGUGUUCAGA-AGGu	| || | ||||| |||	ccaggccAUUCCCUAGUCUCUCCc	2	17	250	273	[rn4:3:143263256-143263279:+]	0.5486	120	0	-10.53	-0.2912
			rno-miR-7b	24248	Cat	BC081853	NM_012520	uguuguUUUAGUGUUCAGAAGGu	::||||: |||||||	auacuuGGAUCAU--GUCUUCCa	2	18	648	668	[rn4:3:88686037-88686057:+]	0.6202	150	7	-17.85	-1.2169
			rno-miR-7b	25030	Andpro	NM_012718	NM_012718	uguUGUUUUAGUGUUCAGAAGGu	|| :| || |||||||	uacACCUGAACAAUUGUCUUCCu	2	21	126	148	[rn4:3:138085753-138085775:-]	0.6926	148	7	-14.42	-1.304
			rno-miR-7b	64365	Tcn2	NM_022534	NM_022534	uguuguuuuAG-UGU-UCAGAAGGu	|| ||| :|||||||	cuuuggcccUCAACAGGGUCUUCCa	2	15	410	434	[rn4:14:84579216-84579240:-]	0.557	148	7	-18.7	-0.6632
			rno-miR-7b	114505	Klf4	NM_053713	NM_053713	ugUUGUUUUAG-U--GUUCAGAAGGu	|: |||||| | : |||||||	caAGGAAAAUCUAUUUUUGUCUUCCg	2	22	618	643	[rn4:5:73447128-73447153:-]	0.7661	151	7	-18.71	-1.2552
			rno-miR-7b	29219	Snca	NM_019169	NM_019169	ugUUGUUUUAGUGUUCAGAAGGu	|::: | |: |||||||||	acAGUGUAUUUCAAAGUCUUCCa	2	22	105	127	[rn4:4:89614167-89614189:-]	0.7492	157	7	-21.5	-1.2986
			rno-miR-7b	360514	Ublcp1	NM_001014117	NM_001014117	uguuguuuuaguguUCAGAAGGu	:|||||||	gguugccuagcuguGGUCUUCCa	2	10	101	123	[rn4:10:29612985-29613007:-]	0.5667	141	7	-14.55	-0.6534
			rno-miR-7b	297459	Mrps25	NM_001025408	NM_001025408	ugUUGUUUUAGUGUUCAGAAGGu	||:|||| : ||||||||	ucAAUAAAAGACUUAGUCUUCCu	2	22	161	183	[rn4:4:126351114-126351136:-]	0.508	165	7	-21.16	-1.2402
			rno-miR-7b	25509	Pax6	NM_013001	NM_013001	ugUUGUUUUAGUGUUCAGAAGgu	|| :: | ::: ||||||	uaAAAGGUAGAGUGUGUCUUCga	3	22	599	621	[rn4:3:91149058-91149080:+]	0.7624	125	0	-11.38	-0.1621
			rno-miR-7b	83529	Vdac1	NM_031353	NM_031353	uguuguUUUAGUGU-UCAGAAGGu	| ||:|:| ||||||||	auggguACAUUAUAGAGUCUUCCa	2	18	776	799	[rn4:10:37823146-37823169:+]	0.6025	160	7	-18.94	-1.2214
			rno-miR-7b	85426	Slc5a7	NM_053521	NM_053521	uguuGUUUUAGUG-UUCAGAAGGu	||:| ||| |||||||||	auuuCAGAUGCACAAAGUCUUCCa	2	20	1940	1963	[rn4:9:164953-164976:+]	0.5053	166	7	-22.78	-0.6295
			rno-miR-7b	114520	Strn3	NM_001029897	NM_001029897	uguuguuuuagUGUUCAGAAGGu	|| ||||||||	gcuggauuuggACUAGUCUUCCc	2	13	1249	1271	[rn4:6:71709257-71709279:-]	0.6228	152	7	-13.38	-0.8197
			rno-miR-7b	363603	Cnot8	NM_001008382	NM_001008382	uguuguuuuagUGUUCAGAAGGu	|||||||||||	ugaauuuguaaACAAGUCUUCCu	2	13	123	145	[rn4:10:43750933-43750955:+]	0.5591	160	7	-18.66	-0.746
			rno-miR-7b	286900	Sels	NM_173120	NM_173120	uguuguUUUAGUGUUCAGAAGGu	:||| |: |||||||	ugcguuGAAUGAU--GUCUUCCu	2	18	328	348	[rn4:1:120518644-120518664:+]	0.5939	146	7	-13.25	-0.705
			rno-miR-7b	29387	Pla2g2c	BC097325	NM_019202	uguugUUUUAGUGUUCAGAAGGu	|||| || |||||||	uucugAAAAAAAC-UGUCUUCCc	2	19	42	63	[rn4:5:157555073-157555094:+]	0.5312	152	7	-12.67	-0.566
			rno-miR-7b	290596	Ghitm	NM_001005908	NM_001005908	ugUUGUUUUAGUGUUCAGAAGGu	||:: ||| | | |||||||	uaAAUGCAAU-AGAUGUCUUCCa	2	22	169	190	[rn4:16:13327345-13327366:-]	0.5808	159	7	-17.42	-1.1801
			rno-miR-7b	311166	Clp1	NM_001009599	NM_001009599	uguUGUUUUAGUGUUCAGAAGGu	| |:|| : || |||||||	ccuAGAGAACUCCAUGUCUUCCu	2	21	266	288	[rn4:3:67934206-67934228:-]	0.5533	160	7	-14.45	-0.8586
			rno-miR-7b	297566	Atp6v1e1	NM_198745	NM_198745	uguuguuuuaguGUUCAGAAGGu	| ||||||||	uacuauuuagguCUAGUCUUCCu	2	12	355	377	[rn4:4:157203907-157203929:-]	0.5202	147	7	-16.45	-1.1505
			rno-miR-7b	314322	Fos	NM_022197	NM_022197	uguuguuuuAGUGUUCAGAAGGu	|| : |||||||:	uucucuuucUCCUUAGUCUUCUc	2	15	333	355	[rn4:6:109562040-109562062:+]	0.7996	134	0	-10.04	-0.3043
			rno-miR-7b	24483	Igf2	NM_031511	NM_031511	uguuguuuuAGUGUUCAG-AAGGu	|||| :||| ||||	acucuuucuUCACUGGUCAUUCCa	2	15	624	647	[rn4:1:202908864-202908887:-]	0.5625	122	0	-15.47	-0.2576
30	miR-84a		miR-84a	gi|9506828|ref|NM_019273.1|	NM_019273	-26.4	0.171507	29747	Kcnmb1	10q12	potassium large conductance calcium-activated channel, subfamily M, beta member 1	protein-coding	potassium large conductance calcium-activated channel, subfamily M, beta member 1	BK channel subunit beta-1|BKbeta|BKbeta1|calcium-activated potassium channel beta subunit|calcium-activated potassium channel subunit beta|calcium-activated potassium channel subunit beta-1|calcium-activated potassium channel, subfamily M subunit beta-1|charybdotoxin receptor subunit beta-1|k(VCA)beta-1|maxi K channel subunit beta-1|slo-beta|slo-beta-1|slowpoke-beta
			miR-84a	gi|67514561|ref|NM_133608.2|	NM_133608	-25.6	0.556828	171144	Slco4a1	3q43	solute carrier organic anion transporter family, member 4a1	protein-coding	solute carrier organic anion transporter family, member 4a1	organic anion-transporting polypeptide E|sodium-independent organic anion transporter E|solute carrier family 21 (organic anion transporter), member 12|solute carrier family 21 member 12|solute carrier organic anion transporter family member 4A1
			miR-84a	gi|145966693|ref|NM_134336.2|	NM_134336	-26.1	0.494218	171297	Nlgn3	Xq31	neuroligin 3	protein-coding	neuroligin 3	gliotactin homolog|neuroligin-3
			miR-84a	gi|56676351|ref|NM_001008557.1|	NM_001008557	-29.2	0.155096	308326	Zfp667	1q12	zinc finger protein 667	protein-coding	zinc finger protein 667	myocardial ischemic preconditioning up-regulated protein 1|myocardial ischemic preconditioning upregulated 1
			miR-84a	gi|58219515|ref|NM_001010951.1|	NM_001010951	-26.4	0.320276	298771	Prepl	6q12	prolyl endopeptidase-like	protein-coding	prolyl endopeptidase-like	-
			miR-84a	gi|58865589|ref|NM_001012011.1|	NM_001012011	-26.7	0.475082	303369	Lig3	10q26	ligase III, DNA, ATP-dependent	protein-coding	ligase III, DNA, ATP-dependent	DNA ligase (ATP) 3|DNA ligase 3
			miR-84a	gi|59891434|ref|NM_001012357.1|	NM_001012357	-25.4	0.280267	360579	Ccl9	10q26	chemokine (C-C motif) ligand 9	protein-coding	chemokine (C-C motif) ligand 9	C-C motif chemokine 9|chemokine CCL9
			miR-84a	gi|62079134|ref|NM_001014204.1|	NM_001014204	-25.8	0.246301	362998	Dnajc22	7q36	DnaJ (Hsp40) homolog, subfamily C, member 22	protein-coding	DnaJ (Hsp40) homolog, subfamily C, member 22	dnaJ homolog subfamily C member 22
31	miR-96		rno-miR-96	64631	Ube2g1	NM_022690	NM_022690	ucGUUUUUACA-CGAUCACGGUUu	|||:|: | | ||||||||	gaCAAGAGCCUAACAAGUGCCAAc	2	22	167	190	[rn4:10:59575960-59575983:+]	0.7712	156	7	-15.83	-1.1401
			rno-miR-96	84357	Sh3kbp1	BC070877	NM_053360	ucguUUUUACACGAUCACGGUUu	||||| || |||||||	aaucAAAAUCAUCUUGUGCCAAa	2	20	63	85	[rn4:X:56076467-56076489:-]	0.7381	163	7	-16.48	-1.3394
			rno-miR-96	361845	Eif4ebp2	NM_001033069	NM_001033069	ucguuuuuacacGA-UCACGGUUu	|| :|||||||	ccccugcccccuCUGGGUGCCAAa	2	12	91	114	[rn4:20:29563791-29563814:-]	0.5187	142	7	-15.25	-0.1581
			rno-miR-96	295401	Lppr4	NM_001001508	NM_001001508	ucguuuuuacacgaUCACGGUUu	||||||||	cuuuuucuacucaaAGUGCCAAa	2	10	1892	1914	[rn4:2:213687072-213687094:-]	0.6881	145	7	-15.32	-1.1643
			rno-miR-96	170851	Map2k1	NM_031643	NM_031643	ucgUUUUUACACGAUCACGGUUu	|:|| || |||||||	ugaAGAACACAGCAUGUGCCAAa	2	21	113	135	[rn4:8:68379839-68379861:-]	0.6012	148	7	-13.6	-1.088
			rno-miR-96	29423	Gap43	NM_017195	NM_017195	ucgUUUUUA-CACGAU--CACGGUUu	| |||| || | |||||||	uaaAUAAAUAAAGCAAAUGUGCCAAu	2	21	494	519	[rn4:11:60083879-60083904:+]	0.72	146	7	-14.22	-1.2727
			rno-miR-96	29726	Slc22a5	NM_019269	NM_019269	ucGUUUUUACACGA-UCACGGUUu	:|:|: | || ||||||||	acUAGAGCGGCUCUGAGUGCCAAa	2	22	932	955	[rn4:10:39312023-39312046:-]	0.5679	152	7	-18.33	-0.8343
			rno-miR-96	296911	ST7	NM_001004102	NM_001004102	ucguuuuuACACGAUCACGGUUu	| | || |||||||	ccgccaucUCUUCU-GUGCCAAc	2	16	33	54	[rn4:4:43604717-43604738:+]	0.6453	145	7	-11.32	-0.8243
			rno-miR-96	300901	Plod2	NM_175869	NM_175869	ucguuuuuacacgAUCACGGUUu	|:|||||||	aagucuuuauucaUGGUGCCAAa	2	11	1116	1138	[rn4:8:97623070-97623092:+]	0.6173	146	7	-14.47	-1.0703
			rno-miR-96	50645	Rab27a	NM_017317	NM_017317	ucguuuUUACACG-AUCACGGUUu	|:|| | | |||||||	cucuucAGUGAACUUUGUGCCAAu	2	18	1893	1916	[rn4:8:77861031-77861054:+]	0.5828	148	7	-13.81	-1.1242
			rno-miR-96	29528	Vamp3	BC088119	NM_057097	ucGUUUUUACACGAU--CACGGUUu	| |||:| | ||| ||||||	gaCCAAAGU-UUCUAUUUUGCCAAa	2	22	654	677	[rn4:5:168191212-168191235:-]	0.5695	126	6	-12.26	-0.1454
			rno-miR-96	29463	Ptp4a1	NM_031579	NM_031579	ucguuUUUACACGA--UCACGGUUu	|||||| || ||||||:	ucauuAAAUGUACUCCUGUGCCAGa	2	19	273	297	[rn4:9:29618557-29618581:-]	0.6818	145	0	-19.3	-0.1869
			rno-miR-96	54319	Ezr	NM_019357	NM_019357	ucGUUUUUACA-CG-AUCACGGUUu	||| |:| | | |||||||||	ucCAAUAGUAUCACAUAGUGCCAAa	2	22	171	195	[rn4:1:41178704-41178728:-]	0.4861	159	7	-16.62	-0.9572
			rno-miR-96	317413	Morf4l2	NM_001007714	NM_001007714	ucguuuuuacACGAUCACGGUUu	| ||||||||||	augcccugguUCCUAGUGCCAAa	2	14	329	351	[rn4:X:124383133-124383155:-]	0.7727	157	7	-18.34	-1.1745
			rno-miR-96	24806	Tac1	NM_012666	NM_012666	ucguuuuuacacgAUCACGGUUu	| |||||||	uuauuuuuucauaUUGUGCCAAu	2	11	136	158	[rn4:4:32657224-32657246:+]	0.6702	142	7	-12.01	-1.2768
			rno-miR-96	314543	Gulp1	NM_001013171	NM_001013171	ucguuuUUACACGAUCACGGUUu	| | | || |||||||	acagcuAUUAUACUUGUGCCAAu	2	18	69	91	[rn4:9:43795626-43795648:+]	0.6556	153	7	-13.41	-1.2447
			rno-miR-96	83689	Cd164	NM_031812	NM_031812	ucGUUUUUACAC-GAUCACGGUUu	||:|| || | ||||||||	gcCAGAAUUGAGAAGAGUGCCAAg	2	22	408	431	[rn4:20:45496357-45496380:+]	0.5944	160	7	-19.66	-0.1932
			rno-miR-96	306439	Gpm6a	NM_178105	NM_178105	ucguuuuuACACG-AU---CACGGUUu	||| | || |||||||	aucuguuuUGUACAUAAAUGUGCCAAc	2	16	1830	1856	[rn4:16:39670830-39670856:-]	0.7457	141	7	-11.4	-0.8592
			rno-miR-96	362699	Yipf4	NM_001009712	NM_001009712	ucguuuuuacacGAUCACGGUUu	|| |||||||	uucaccugaacaCUUGUGCCAAa	2	12	265	287	[rn4:6:20886113-20886135:-]	0.6761	147	7	-14.14	-0.996
			rno-miR-96	117186	Sh3bp5	NM_054011	NM_054011	ucGUUUUUACACGAUCACGGUUu	|||:|| | | |||||||	ucCAAGAACAU--U-GUGCCAAu	2	22	48	67	[rn4:16:6824435-6824454:-]	0.6171	148	7	-12.86	-1.1781
			rno-miR-96	297801	Xkr4	NM_001011971	NM_001011971	ucGUUUUUACACGAUCACGGUUu	|| | | | ||||||||||	gcCACACCU-UUCUAGUGCCAAa	2	22	1176	1197	[rn4:5:16552481-16552502:+]	0.5921	159	7	-18.49	-0.9535
			rno-miR-96	29748	Ppp3r1	NM_017309	NM_017309	ucguUUUUACACGAUCACGGUUu	|||| || |: ||||||	uuuuAAAAGAUGAUGUUGCCAAa	2	20	1591	1613	[rn4:14:98098631-98098653:+]	0.7292	135	6	-15.11	-0.1292
			rno-miR-96	295934	Chst1	NM_001011955	NM_001011955	ucguUUUUACACGAUCACGGUUu	:| || | :| |||||||	cuguGAUAUUUCUUUGUGCCAAa	2	20	709	731	[rn4:3:77008756-77008778:+]	0.6743	155	7	-13.74	-1.313
			rno-miR-96	60331	Atxn3	NM_021702	NM_021702	ucguuuuuacacGAUCACGGUUu	:| |||||||	uuucuuagccauUUUGUGCCAAu	2	12	1563	1585	[rn4:6:126196351-126196373:-]	0.5301	143	7	-12.01	-0.9376
			rno-miR-96	25467	Irs1	NM_012969	NM_012969	ucguUUUUAC--ACGAUCACGGUuu	|| ||| | ||||||||	auauAAUAUGAAUCAUAGUGCCAua	3	20	656	680	[rn4:9:81585637-81585661:-]	0.7208	138	0	-13.55	-0.1978
			rno-miR-96	56783	Eif5	NM_020075	NM_020075	ucguuuuuacACGAUCACGGUUu	| ||:|||||||	cuucuguucaUUCUGGUGCCAAa	2	14	1792	1814	[rn4:6:136318390-136318412:+]	0.5764	153	7	-17.8	-0.3444
			rno-miR-96	60460	Hspa2	NM_021863	NM_021863	ucguUUUUACACGAUCACGGUUu	:|||||| || |||||||	cuuuGAAAUGUCCUUGUGCCAAg	2	20	82	104	[rn4:6:99002640-99002662:+]	0.5339	175	7	-20.21	-0.7327
			rno-miR-96	288700	Rab35	NM_001013046	NM_001013046	ucguuuuuacacgaUCACGGUUu	||||||||	cuccuuuccccuugAGUGCCAAg	2	10	145	167	[rn4:12:42229850-42229872:-]	0.6811	145	7	-15.47	-0.6019
			rno-miR-96	25289	Adcy6	NM_012821	NM_012821	ucgUUUUUA-CACGAUCACGGUUu	|::|:| | :| |||||||	gagAGGAGUCCUUUUUGUGCCAAa	2	21	1234	1257	[rn4:7:137340998-137341021:-]	0.6429	151	7	-16.97	-0.7651
			rno-miR-96	56718	Mtor	NM_019906	NM_019906	ucgUUUUUACACGAUCACGGUUu	|: ||| | | |||||||	cugAGUAAUUU--UUGUGCCAAu	2	21	796	816	[rn4:5:165640854-165640874:+]	0.6786	149	7	-12.01	-1.2855
			rno-miR-96	25482	Mras	NM_012981	NM_012981	ucguuUUUAC-ACGA---UCACGGUUu	:|:|| | || ||||||||	uaacuGAGUGUUCCUAGCAGUGCCAAa	2	19	498	524	[rn4:8:104247075-104247101:-]	0.624	148	7	-18.24	-0.4724
			rno-miR-96	365407	Cpsf7	NM_001014245	NM_001014245	ucgUUUUUAC--ACGAUCACGGUUu	:|||:|| || |||||||	uagGAAAGUGACUGGGUGUGCCAAa	2	21	396	420	[rn4:1:213031313-213031337:+]	0.6237	155	7	-18.72	-0.6544
			rno-miR-96	60325	Serpinb2	NM_021696	NM_021696	ucGUUUUUAC-ACGA---UCACGGUUu	||:|| || | || ||||||||	cuCAGAAUUGCUUCUUCAAGUGCCAAa	2	22	51	77	[rn4:13:13641005-13641031:+]	0.5153	159	7	-19.28	-1.1793
			rno-miR-96	287721	Vat1	NM_001033683	NM_001033683	ucguuuuUAC-ACG--AUCACGGUUu	||| ||| | |||||||	gccugccAUGCUGCUUUUGUGCCAAg	2	17	300	325	[rn4:10:90484897-90484922:-]	0.6062	150	7	-18.97	-0.2346
			rno-miR-96	24239	Cacna1c	NM_012517	NM_012517	ucGUUUUUAC---ACG--AUCACGGUUu	:|||| || ||| | |||||||	uuUAAAACUGAAUUGCAAUUGUGCCAAg	2	22	1451	1478	[rn4:4:154895772-154895799:-]	0.6921	155	7	-15.2	-1.1146
			rno-miR-96	362303	Klhl7	NM_001012187	NM_001012187	ucguuUUUACACGAU-CACGGUuu	| :| || | ||||||	ugacuAUGUAUGAAAUGUGCCAug	3	19	996	1019	[rn4:4:6373394-6373417:-]	0.5795	125	0	-10.78	-0.1011
			rno-miR-96	50658	Mapk9	BC061870	NM_017322	ucguuuUUACACGAUCACGGUUu	|:| | : | ||||||	ggaaucAGUAUUUAAAUGCCAAa	2	18	498	520	[rn4:10:35383351-35383373:+]	0.741	121	6	-11.21	-0.4922
			rno-miR-96	24482	Igf1	M17335	NM_178866	ucguuuuuacacgaucACGGUUu	||||||	aaaacaucggaacaccUGCCAAa	2	8	68	90	[rn4:7:24604725-24604747:+]	0.7033	120	6	-10.59	-0.2971

## Sheet: Targets_for_diff_known_miRNAs
Additional file 5:
Table S5.Target genes predicted for significantly differentially expressed miRNAs.
miRNA name	Target transcript	Target gene	GeneID	Location	Type of gene	Description	Other_designations
miR-122	NM_012495	Aldoa	24189	1q36	protein-coding	aldolase A, fructose-bisphosphate	fructose-bisphosphate aldolase A|muscle-type aldolase
miR-122	NM_012669	Hnf1a	24817	12q16	protein-coding	HNF1 homeobox A	HNF-1-alpha|HNF-1A|LF-B1 hepatic nuclear factor (HNF1): albumin proximal factor also TCF1|LF-B1, hepatic nuclear factor (HNF1): albumin proximal factor, also TCF1|TCF-1|Transcription factor 1 hepatic|Transcription factor 1, hepatic|albumin proximal factor|hepatic nuclear factor 1|hepatic nuclear factor-1-alpha|hepatocyte nuclear factor 1-alpha|liver-specific transcription factor LF-B1
miR-122	NM_001025123	Kdelc2	315664	8q24	protein-coding	KDEL (Lys-Asp-Glu-Leu) containing 2	KDEL motif-containing protein 2
miR-122	NM_053603	Clic5	94272	9q12	protein-coding	chloride intracellular channel 5	chloride intracellular channel protein 5
miR-122	NM_013113	Atp1b1	25650	13q23	protein-coding	ATPase, Na+/K+ transporting, beta 1 polypeptide	Na,K-ATPase beta 1 subunit|sodium/potassium-dependent ATPase subunit beta-1|sodium/potassium-transporting ATPase subunit beta-1
miR-122	NM_172062	P4ha1	64475	20q13	protein-coding	prolyl 4-hydroxylase, alpha polypeptide I	4-PH alpha-1|procollagen-proline, 2-oxoglutarate 4-dioxygenase (proline 4-hydroxylase), alpha 1 polypeptide|procollagen-proline, 2-oxoglutarate 4-dioxygenase (proline 4-hydroxylase), alpha polypeptide I|procollagen-proline,2-oxoglutarate-4-dioxygenase subunit alpha-1|prolyl 4-hydroxylase alpha subunit|prolyl 4-hydroxylase subunit alpha-1
miR-122	NM_001013923	Ndrg3	296318	3q42	protein-coding	NDRG family member 3	N-myc downstream regulated 3|N-myc downstream regulated gene 3|N-myc downstream regulated gene 3-like|N-myc downstream-regulated gene 3 protein|protein NDRG3
miR-122	NM_001014201	Cd320	362851	7q12	protein-coding	CD320 molecule	CD320 antigen|TCblR|transcobalamin receptor
miR-122	NM_001015022	Tbc1d10a	360968	14q21	protein-coding	TBC1 domain family, member 10a	TBC1 domain family member 10A
miR-122	BC061790	Bcat2	64203	1q22	protein-coding	branched chain amino acid transaminase 2, mitochondrial	BCAT(m)|branched chain aminotransferase 2, mitochondrial|branched-chain-amino-acid aminotransferase, mitochondrial|heart branched chain aminotransferase precursor encoding mitochondrial protein
miR-122	NM_001012129	Satb1	316164	9q11	protein-coding	SATB homeobox 1	DNA-binding protein SATB1|special AT-rich sequence binding protein 1
miR-122	NM_001037777	Lrp10	305880	15p13	protein-coding	low-density lipoprotein receptor-related protein 10	-
miR-122	BC085685	Masp1	64023	11q23	protein-coding	mannan-binding lectin serine peptidase 1	MASP-1|complement factor MASP-3|complement-activating component of Ra-reactive factor|mannan-binding lectin serine protease 1|mannose-binding lectin-associated serine protease 1|mannose-binding protein associated serine protease-1|mannose-binding protein-associated serine protease|ra-reactive factor serine protease p100|raRF|serine protease 5|serine protease MASP1
miR-122	NM_133394	Zdhhc7	170906	19q12	protein-coding	zinc finger, DHHC-type containing 7	DHHC-7|membrane-associated DHHC7 zinc finger protein|palmitoyltransferase ZDHHC7|putative zinc finger protein SERZ-1|sertoli cell gene with a zinc finger domain protein|zinc finger DHHC domain-containing protein 7|zinc finger, DHHC domain containing 7
miR-122	NM_057139	Hnrnpu	117280	13q26	protein-coding	heterogeneous nuclear ribonucleoprotein U	system N1 Na+ and H+-coupled glutamine transporter|transporter protein|transporter protein; system N1 Na+ and H+-coupled glutamine transporter
miR-122	NM_001007699	Cept1	310773	2q34	protein-coding	choline/ethanolamine phosphotransferase 1	choline/ethanolaminephosphotransferase 1
miR-122	NM_053415	Cxcr3	84475	Xq31	protein-coding	chemokine (C-X-C motif) receptor 3	C-X-C chemokine receptor type 3|CXC-R3|CXCR-3|G protein-coupled receptor 9|IP-10 receptor|interferon-inducible protein 10 receptor
miR-122	NM_001005882	Rbm47	305340	14p11	protein-coding	RNA binding motif protein 47	RNA-binding motif protein 47|RNA-binding protein 47|hypothetical RNA binding protein RGD1359713
miR-122	NM_144730	Gata4	54254	15p12	protein-coding	GATA binding protein 4	DNA-binding protein GATA-GT2|GATA-binding factor 4|GATA-binding protein 4|transcription factor GATA-4
miR-122	NM_001004222	Arfip2	293344	1q33	protein-coding	ADP-ribosylation factor interacting protein 2	ADP-ribosylation factor interacting protein 2 (arfaptin 2)|ADP-ribosylation factor-interacting protein 2|arfaptin-2|partner of Rac1
miR-122	NM_001012089	Dusp2	311406	3q36	protein-coding	dual specificity phosphatase 2	dual specificity protein phosphatase 2
miR-122	NM_001014107	Mospd1	317312	Xq36	protein-coding	motile sperm domain containing 1	motile sperm domain-containing protein 1
miR-122	M16659	Calm3	24244	1q22	protein-coding	calmodulin 3	Calmodulin III|caM|calmodulin
miR-122	NM_012923	Ccng1	25405	10q12	protein-coding	cyclin G1	cyclin-G|cyclin-G1
miR-122	NM_017001	Epo	24335	12q12-q13	protein-coding	erythropoietin	-
miR-122	NM_001012174	Fkbp5	361810	20p12	protein-coding	FK506 binding protein 5	peptidyl-prolyl cis-trans isomerase FKBP5
miR-122	NM_001014085	Maf1	315093	7q34	protein-coding	MAF1 homolog (S. cerevisiae)	repressor of RNA polymerase III transcription MAF1 homolog
miR-122	AB016425	Ocln	83497	2q12	protein-coding	occludin	-
miR-122	NM_138827	Slc2a1	24778	5q36.1	protein-coding	solute carrier family 2 (facilitated glucose transporter), member 1	GLUT-1|Solute carrier family 2 a 1 (facilitated glucose transporter) brain|glucose transporter type 1, erythrocyte/brain|solute carrier family 2, facilitated glucose transporter member 1|solute carrier family 2, member 1
miR-122	NM_147140	Slc35a4	257647	18p11	protein-coding	solute carrier family 35, member A4	PLRR-4 polymorphic leucine-rich repeat protein|complex leucine repeat protein|probable UDP-sugar transporter protein SLC35A4
miR-1298	BC086559	LOC361016	361016	15p14	protein-coding	similar to RIKEN cDNA 4933406L09	uncharacterized protein C3orf67 homolog
miR-1298	NM_001014208	Yipf2	363027	8q13	protein-coding	Yip1 domain family, member 2	YIP1 family member 2|protein YIPF2
miR-1343	NM_138544	Fat3	191571	8q12	protein-coding	FAT atypical cadherin 3	FAT tumor suppressor homolog 3|Fta3 protein|protocadherin Fat 3
miR-1343	NM_178094	Itpkc	308451	1q21	protein-coding	inositol-trisphosphate 3-kinase C	IP3 3-kinase C|IP3K C|IP3K-C|inositol 1,4,5-trisphosphate 3-kinase C|insP 3-kinase C
miR-1343	NM_024364	Hr	60563	15p11	protein-coding	hair growth associated	hairless homolog|protein hairless
miR-1343	NM_001009533	Ccdc8	494320	1q21	protein-coding	coiled-coil domain containing 8	coiled-coil domain-containing protein 8|probable Coiled-coil domain-containing protein 8
miR-1343	NM_001029897	Strn3	114520	6q22	protein-coding	striatin, calmodulin binding protein 3	cell cycle autoantigen SG2NA|cell-cycle autoantigen SG2NA|nuclear autoantigen|s/G2 antigen|striatin-3|striatin-3-gamma
miR-1343	NM_001013065	Ggn	292765	1q21	protein-coding	gametogenetin	-
miR-1343	L23148	Id1	25261	3q41	protein-coding	inhibitor of DNA binding 1	DNA-binding protein inhibitor ID-1|Inhibitor of DNA binding 1 helix-loop-helix protein (splice varaiation)|Inhibitor of DNA binding 1, helix-loop-helix protein (splice variation)
miR-1343	NM_053951	Mcf2l	117020	16q12.5	protein-coding	MCF.2 cell line derived transforming sequence-like	DBL's big sister|MCF2-transforming sequence-like protein|OST oncogene|guanine nucleotide exchange factor DBS|mcf.2 transforming sequence-like
miR-1343	NM_001012075	Tspyl4	309828	20q12	protein-coding	TSPY-like 4	testis-specific Y-encoded-like protein 4
miR-1343	NM_013018	Rab3a	25531	16p14	protein-coding	RAB3A, member RAS oncogene family	Ras-related small GTP binding protein 3A|ras-related protein Rab-3A
miR-1343	NM_053787	Trpv5	116469	4q22	protein-coding	transient receptor potential cation channel, subfamily V, member 5	OTRPC3|calcium transporter 2|epithelial calcium channel 1|osm-9-like TRP channel 3|transient receptor potential cation channel subfamily V member 5
miR-1343	NM_031744	Slc16a8	65200	7q34	protein-coding	solute carrier family 16 (monocarboxylate transporter), member 8	monocarboxylate transporter 3|solute carrier family 16 (monocarboxylic acid transporters), member 8|solute carrier family 16, member 8 (monocarboxylic acid transporter 3)
miR-1343	NM_053838	Npr2	116564	5q22	protein-coding	natriuretic peptide receptor B/guanylate cyclase B (atrionatriuretic peptide receptor B)	ANP-B|ANPR-B|ANPRB|atrial natriuretic peptide B-type receptor|atrial natriuretic peptide receptor 2|atrial natriuretic peptide receptor B|atrial natriuretic peptide receptor type B|guanylate cyclase B|natriuretic peptide receptor 2|natriuretic peptide receptor-B
miR-1343	BC061865	Dab2ip	192126	3p11	protein-coding	DAB2 interacting protein	ASK-interacting protein 1|DAB2-interacting protein|DOC-2/DAB2 interactive protein|DOC2/DAB2 interactive protein|disabled homolog 2 interacting protein|disabled homolog 2-interacting protein
miR-1343	NM_001012090	Zc3h8	311414	3q36	protein-coding	zinc finger CCCH type containing 8	zinc finger CCCH domain-containing protein 8|zinc finger CCCH type domain containing 8
miR-1343	NM_012888	Tshr	25360	6q31	protein-coding	thyroid stimulating hormone receptor	TSH-R|thyroid-stimulating hormone receptor|thyrotropin receptor
miR-1343	BC097288	Pcsk4	171085	7q11	protein-coding	proprotein convertase subtilisin/kexin type 4	KEX2-like endoprotease 3|NEC 3|PC4|neuroendocrine convertase 3|prohormone convertase 3
miR-1343	NM_001034187	Sh3rf2	307472	18p11	protein-coding	SH3 domain containing ring finger 2	RING finger protein 158|SH3 domain-containing RING finger protein 2|protein phosphatase 1 regulatory subunit 39|protein phosphatase 1, regulatory subunit 39|putative E3 ubiquitin-protein ligase SH3RF2
miR-1343	NM_023969	Lpar3	66025	2q44	protein-coding	lysophosphatidic acid receptor 3	LPA receptor 3|LPA-3|endothelial differentiation, lysophosphatidic acid G-protein-coupled receptor 7|lysophosphatidic acid receptor Edg-7|putative G protein-coupled receptor snGPCR32|snGPCR32
miR-1343	NM_001014059	Pianp	312711	4q42	protein-coding	PILR alpha associated neural protein	PILR alpha-associated neural protein|PILR-associating neural protein|liver endothelial differentiation-associated protein-1|paired immunoglobin-like type 2 receptor-associating neural protein
miR-1343	NM_053536	Klf15	85497	4q34	protein-coding	Kruppel-like factor 15	Krueppel-like factor 15
miR-1343	NM_022956	Barhl2	65050	14p22	protein-coding	BarH-like homeobox 2	BarH-class homeodomain transcription factor|bar-class homeodomain protein MBH1|barH-like 2 homeobox protein|homeobox protein B-H1
miR-1343	NM_133584	Pde5a	171115	2q42	protein-coding	phosphodiesterase 5A, cGMP-specific	CGB-PDE|cGMP-binding cGMP specific phosphodiesterase 5A2|cGMP-binding cGMP-specific phosphodiesterase|cGMP-specific 3',5'-cyclic phosphodiesterase|phosphodiesterase type 5
miR-1343	AF228737	Pfn2	81531	2q31	protein-coding	profilin 2	profilin II|profilin-2
miR-1343	NM_207600	Chst7	302302	Xq12	protein-coding	carbohydrate (N-acetylglucosamine 6-O) sulfotransferase 7	C6ST-2|GST-5|N-acetylglucosamine 6-O-sulfotransferase 1|N-acetylglucosamine 6-O-sulfotransferase 4|carbohydrate sulfotransferase 7|chondroitin 6-sulfotransferase 2|chondroitin 6-sulfotransferase 7|galactose/N-acetylglucosamine/N-acetylglucosamine 6-O-sulfotransferase 5|glcNAc6ST-4
miR-1343	NM_183053	Rhcg	293048	1q31	protein-coding	Rh family, C glycoprotein	Rh type C glycoprotein|Rhesus blood group-associated C glycoprotein|ammonium transporter Rh type C|rh family type C glycoprotein|rhesus blood group family type C glycoprotein
miR-1343	NM_053783	Ifngr1	116465	1p12	protein-coding	interferon gamma receptor 1	-
miR-1343	NM_001007639	St7l	295344	2q34	protein-coding	suppression of tumorigenicity 7-like	suppressor of tumorigenicity 7 protein-like|suppressor of tumorigenicity protein 7-like protein
miR-1343	NM_173151	Pcyt1b	286936	Xq22	protein-coding	phosphate cytidylyltransferase 1, choline, beta	CCT B|CT B|CTP:phosphocholine cytidylyltransferase B|choline phosphate cytidylyltransferase 1 beta|choline-phosphate cytidylyltransferase B|phosphate cytidylyltransferase 1, choline, beta isoform|phosphorylcholine transferase B
miR-1343	NM_177929	Sdccag8	305002	13q25	protein-coding	serologically defined colon cancer antigen 8	serologically defined colon cancer antigen 8 homolog|slinky
miR-1343	NM_053877	Cdc123	116656	17q12.3	protein-coding	cell division cycle 123	D123 gene product|cell division cycle 123 homolog|cell division cycle protein 123 homolog
miR-1343	NM_012592	Ivd	24513	3q35	protein-coding	isovaleryl-CoA dehydrogenase	isovaleryl coenzyme A dehydrogenase|isovaleryl-CoA dehydrogenase, mitochondrial
miR-1343	NM_206849	Rxrb	361801	20p12	protein-coding	retinoid X receptor beta	nuclear receptor co-regulator 1|nuclear receptor coregulator 1|nuclear receptor subfamily 2 group B member 2|retinoic acid receptor RXR-beta|retinoic acid receptor, beta
miR-1343	NM_001008282	Galk1	287835	10q32.3	protein-coding	galactokinase 1	galactokinase
miR-1343	NM_001039024	RGD1311267	311429	3q36	protein-coding	similar to RIKEN cDNA 4931426K16 gene	sperm flagellar protein 1
miR-1343	NM_001012037	Lias	305348	14p11	protein-coding	lipoic acid synthetase	LS|lip-syn|lipoate synthase|lipoic acid synthase|lipoyl synthase, mitochondrial
miR-1343	NM_001012018	B4galt4	303923	11q21	protein-coding	UDP-Gal:betaGlcNAc beta 1,4-galactosyltransferase, polypeptide 4	UDP-Gal:beta-GlcNAc beta-1,4-galactosyltransferase 4|UDP-galactose:beta-N-acetylglucosamine beta-1,4-galactosyltransferase 4|b4Gal-T4|beta-1,4-GalTase 4|beta-1,4-galactosyltransferase 4|beta4Gal-T4
miR-1343	D21158	Tbxa2r	24816	7q11	protein-coding	thromboxane A2 receptor	TXA2-R|TXR2|Thromboxane receptor|prostanoid TP receptor
miR-1343	NM_001005883	Pi4k2b	305419	14q11	protein-coding	phosphatidylinositol 4-kinase type 2 beta	phosphatidylinositol 4-kinase type 2-beta|phosphatidylinositol 4-kinase type II-beta|phosphatidylinositol 4-kinase type-II beta
miR-1343	NM_001011988	Cnot2	299805	7q22	protein-coding	CCR4-NOT transcription complex, subunit 2	CCR4-NOT transcription complex subunit 2
miR-1343	NM_134374	Rnf39	171387	20p12	protein-coding	ring finger protein 39	LTP-induced RING finger protein|RING finger protein 39
miR-1343	NM_001008364	Snx24	361328	18q11	protein-coding	sorting nexin 24	SBBI31 protein|sorting nexin-24|sorting nexing 24
miR-1343	NM_199373	Wrb	288233	11q11	protein-coding	tryptophan rich basic protein	tail-anchored protein insertion receptor WRB|tryptophan-rich basic protein|tryptophan-rich protein
miR-1343	NM_001011929	Sh3glb1	292156	2q44	protein-coding	SH3-domain GRB2-like endophilin B1	SH3 domain-containing GRB2-like protein B1|SH3-domain GRB2-like B1 (endophilin)|endophilin-B1
miR-1343	NM_001014016	Irgc	308428	1q21	protein-coding	immunity-related GTPase family, cinema	immunity-related GTPase cinema 1|immunity-related GTPase family, cinema 1|interferon-gamma-inducible GTPase Ifgge protein|interferon-inducible GTPase 5
miR-1343	NM_054007	Hsd17b3	117182	17p14	protein-coding	hydroxysteroid (17-beta) dehydrogenase 3	17-beta-HSD 3|17-beta-hydroxysteroid dehydrogenase type 3|17beta-HSD|estradiol 17 beta-dehydrogenase 3|testicular 17-beta-hydroxysteroid dehydrogenase|testosterone 17-beta-dehydrogenase 3
miR-1343	NM_001007689	Ciapin1	307649	19p12	protein-coding	cytokine induced apoptosis inhibitor 1	anamorsin|cytokine-induced apoptosis inhibitor 1|fe-S cluster assembly protein DRE2 homolog
miR-1343	NM_001013988	Stbd1	305234	14p22	protein-coding	starch binding domain 1	genethonin-1|starch-binding domain-containing protein 1
miR-1343	NM_001017385	Kdelr1	361577	1q22	protein-coding	KDEL (Lys-Asp-Glu-Leu) endoplasmic reticulum protein retention receptor 1	ER lumen protein retaining receptor 1|KDEL endoplasmic reticulum protein retention receptor 1|KDEL receptor 1
miR-1343	NM_019348	Sstr2	54305	10q32.1	protein-coding	somatostatin receptor 2	SRIF-1|SS-2-R|SS2-R|SS2R|somatostatin receptor subtype 2|somatostatin receptor type 2|somatotropin release-inhibiting factor receptor
miR-1343	BC085702	Dkk3	171548	1q33	protein-coding	dickkopf WNT signaling pathway inhibitor 3	dickkopf 3 homolog|dickkopf homolog 3|dickkopf-related protein 3
miR-1343	NM_173126	Smim3	286910	18q12.1	protein-coding	small integral membrane protein 3	NGF-induced differentiation clone 67 protein|putative small membrane protein NID67|small membrane protein NID67
miR-1343	NM_031059	Msx1	81710	14q21	protein-coding	msh homeobox 1	homeo box, msh-like 1|homeobox protein MSX-1
miR-1343	NM_012779	Aqp5	25241	7q36	protein-coding	aquaporin 5	AQP-5|aquaporin-5
miR-1343	NM_001013101	Moap1	299261	6q32	protein-coding	modulator of apoptosis 1	-
miR-1343	NM_001007651	Pef1	297900	5q36	protein-coding	penta-EF hand domain containing 1	PEF protein with a long N-terminal hydrophobic domain|peflin|penta-EF hand domain-containing protein 1
miR-1343	NM_001012347	Rgs7bp	294715	2q13	protein-coding	regulator of G-protein signaling 7 binding protein	R7 binding protein|R7 family-binding protein|regulator of G-protein signaling 7-binding protein
miR-1343	NM_001024747	Phf10	292404	1q12	protein-coding	PHD finger protein 10	BAF45a|BRG1-associated factor 45a
miR-1343	NM_012813	St8sia1	25280	4q44	protein-coding	ST8 alpha-N-acetyl-neuraminide alpha-2,8-sialyltransferase 1	GD3 synthase|Sialyltransferase 8 (alpha-N-acetylneuraminate: alpha-28-sialytransferase GD3 synthase)|Sialyltransferase 8 A (alpha-N-acetylneuraminate: alpha-28-sialytransferase GD3 synthase) GenBank no: U53883|alpha-2, 8-sialytransferase|alpha-2,8-sialyltransferase|alpha-N-acetylneuraminate: alpha-2,8-sialytransferase|alpha-N-acetylneuraminide alpha-2,8-sialyltransferase|sialyltransferase 8 (alph…
miR-1343	NM_001006986	Ecsit	300447	8q13	protein-coding	ECSIT signalling integrator	ECSIT homolog|evolutionarily conserved signaling intermediate in Toll pathway, mitochondrial
miR-1343	NM_198754	Cmtm8	301045	8q32	protein-coding	CKLF-like MARVEL transmembrane domain containing 8	CKLF-like MARVEL transmembrane domain-containing protein 8|chemokine-like factor super family 8|chemokine-like related protein 8
miR-1343	NM_133394	Zdhhc7	170906	19q12	protein-coding	zinc finger, DHHC-type containing 7	DHHC-7|membrane-associated DHHC7 zinc finger protein|palmitoyltransferase ZDHHC7|putative zinc finger protein SERZ-1|sertoli cell gene with a zinc finger domain protein|zinc finger DHHC domain-containing protein 7|zinc finger, DHHC domain containing 7
miR-1343	NM_022501	Crip2	338401	6q32	protein-coding	cysteine-rich protein 2	CRP-2|LIM/double zinc-finger protein
miR-1343	NM_080906	Ddit4	140942	20q11	protein-coding	DNA-damage-inducible transcript 4	DNA damage-inducible transcript 4 protein|DNA-damage-inducible transcript 4 protein|HIF-1 responsive RTP801|HIF-1 responsive protein RTP801|REDD-1|protein regulated in development and DNA damage response 1
miR-1343	NM_017108	Kcnh3	27150	7q36	protein-coding	potassium voltage-gated channel, subfamily H (eag-related), member 3	ELK channel 2|brain-specific eag-like channel 1|ether-a-go-go-like potassium channel 2|potassium voltage-gated channel subfamily H member 3|rElk2|voltage-gated potassium channel subunit Kv12.2
miR-1343	NM_017236	Pebp1	29542	12q16	protein-coding	phosphatidylethanolamine binding protein 1	23 kDa morphine-binding protein|HCNPpp|P23K|PEBP-1|Raf-1 kinase inhibitor protein|hippocampal cholinergic neurostimulating peptide|phosphatidylethanolamine-binding protein 1
miR-1343	AJ300164	Slc25a27	85262	9q12	protein-coding	solute carrier family 25, member 27	mitochondrial uncoupling protein 4|uncoupling protein UCP-4
miR-1343	NM_031977	Src	83805	3q42	protein-coding	v-src avian sarcoma (Schmidt-Ruppin A-2) viral oncogene homolog	Rous sarcoma oncogene|c-Src|p60-Src|pp60c-src|proto-oncogene c-Src|proto-oncogene tyrosine-protein kinase Src|tyrosine protein kinase c-src|tyrosine protein kinase pp60-c-src|v-src sarcoma (Schmidt-Ruppin A-2) viral oncogene homolog
miR-1343	NM_019362	Stk39	54348	3q21	protein-coding	serine threonine kinase 39	PS/TK|PSTK1|STE20/SPS1-related proline-alanine-rich protein kinase|Ste-20 related kinase|pancreatic serine/threonine-protein kinase|serine/threonine-protein kinase 39|ste-20-related kinase
miR-1343	U74621	Vamp1	25624	4q42	protein-coding	vesicle-associated membrane protein 1	VAMP-1|synaptobrevin 1|synaptobrevin-1
miR-1343	NM_138521	Ppp1r1b	360616	10q31	protein-coding	protein phosphatase 1, regulatory (inhibitor) subunit 1B	dopamine- and cAMP-regulated neuronal phosphoprotein|dopamine- and cAMP-regulated phosphoprotein DARPP-32|neuronal phosphoprotein DARPP-32|protein phosphatase 1 regulatory subunit 1B
miR-1343	AF037203	Rest	83618	14p11	protein-coding	RE1-silencing transcription factor	neural-restrictive silencer factor|zinc finger transcription factor REST protein
miR-141	NM_001013212	Snapc3	362537	5q31	protein-coding	small nuclear RNA activating complex, polypeptide 3	SNAPc subunit 3|small nuclear RNA-activating complex polypeptide 3|snRNA-activating protein complex subunit 3
miR-141	NM_030849	Bmpr1a	81507	16p16	protein-coding	bone morphogenetic protein receptor, type IA	ALK-3|BMP type-1A receptor|BMPR-1A|activin receptor-like kinase 3|bone morphogenetic protein 4 receptor|bone morphogenetic protein receptor type-1A|bone morphogenetic protein receptor, type 1A
miR-141	U51583	Zeb1	25705	17q12.1	protein-coding	zinc finger E-box binding homeobox 1	TCF-8|transcription factor 8 (represses interleukin 2 expression)|zfhep|zinc finger E-box-binding homeobox 1|zinc finger homeodomain enhancer-binding protein
miR-141	NM_001009689	Cdc42ep2	309175	1q43	protein-coding	CDC42 effector protein (Rho GTPase binding) 2	binder of Rho GTPases 1|cdc42 effector protein 2
miR-141	BC070912	Pomt1	84430	3p11	protein-coding	protein-O-mannosyltransferase 1	dolichyl-phosphate-mannose--protein mannosyltransferase 1|protein O-mannosyl-transferase 1|protein O-mannosyltransferase 1
miR-141	NM_212528	Col11a2	294279	20p12	protein-coding	collagen, type XI, alpha 2	collagen alpha-2(XI) chain|procollagen, type XI, alpha 2|type XI collagen alpha2 chain
miR-141	NM_001013108	Arih1	300756	8q24	protein-coding	ariadne homolog, ubiquitin-conjugating enzyme E2 binding protein, 1 (Drosophila)	ariadne ubiquitin-conjugating enzyme E2 binding protein homolog 1
miR-141	NM_019286	Adh1	24172	2q44	protein-coding	alcohol dehydrogenase 1 (class I)	alcohol dehydrogenase (class I), alpha polypeptide|alcohol dehydrogenase 1|alcohol dehydrogenase 1, complex|alcohol dehydrogenase 1C (class I), gamma polypeptide|alcohol dehydrogenase A subunit
miR-141	NM_022276	Gcnt1	64043	1q43	protein-coding	glucosaminyl (N-acetyl) transferase 1, core 2	beta-1,3-galactosyl-O-glycosyl-glycoprotein beta-1,6-N-acetylglucosaminyltransferase|beta1,6 N-acetylglucosaminyltransferase|enzymatic glycosylation-regulating|glucosaminyl (N-acetyl) transferase 1, core 2 (beta-1,6-N-acetylglucosaminyltransferase)|glucosaminyl transferase 1, core 2
miR-141	NM_053425	Ccs	84485	1q43	protein-coding	copper chaperone for superoxide dismutase	superoxide dismutase copper chaperone
miR-141	NM_053826	Pdk1	116551	3q22	protein-coding	pyruvate dehydrogenase kinase, isozyme 1	PDH kinase 1|PDK p48|[Pyruvate dehydrogenase [lipoamide]] kinase isozyme 1, mitochondrial|pyruvate dehydrogenase kinase 1|pyruvate dehydrogenase kinase, isoenzyme 1
miR-141	BC086995	Cdkn2b	25164	5q32	protein-coding	cyclin-dependent kinase inhibitor 2B (p15, inhibits CDK4)	Cyclin dependent kinase inhibitor 2B (p15, inhibits CDK4)|cyclin-dependent kinase 4 inhibitor B|p14-INK4b|p15-INK4b
miR-141	NM_173131	Vom2r53	286915	7q11	protein-coding	vomeronasal 2 receptor, 53	putative pheromone receptor (Go-VN1)
miR-141	NM_021690	Rapgef3	59326	7q36	protein-coding	Rap guanine nucleotide exchange factor (GEF) 3	cAMP-GEFI|cAMP-regulated guanine nucleotide exchange factor I (cAMP-GEFI)|epac 1|exchange factor directly activated by cAMP 1|exchange protein directly activated by cAMP 1|rap guanine nucleotide exchange factor 3
miR-141	NM_133420	Chrna2	170945	15p12	protein-coding	cholinergic receptor, nicotinic, alpha 2 (neuronal)	cholinergic receptor, nicotinic, alpha polypeptide 2 (neuronal)|neuronal acetylcholine receptor subunit alpha-2|nicotinic acetylcholine receptor
miR-141	NM_053739	Becn1	114558	10q32.1	protein-coding	beclin 1, autophagy related	beclin 1 (coiled-coil, myosin-like BCL2-interacting protein)|beclin-1|coiled-coil myosin-like BCL2-interacting protein
miR-141	NM_030845	Cxcl1	81503	14p22	protein-coding	chemokine (C-X-C motif) ligand 1	C-X-C motif chemokine 1|chemokine (C-X-C motif) ligand 1 (melanoma growth stimulating activity, alpha)|cytokine-induced neutrophil chemoattractant 1|gro|growth-regulated alpha protein|platelet-derived growth factor-inducible protein KC
miR-141	DQ282125	Enc1	294674	2q12	protein-coding	ectodermal-neural cortex 1	ectoderm-neural cortex protein 1|nuclear restrict protein in brain
miR-141	BC087000	Ncdn	89791	5q36	protein-coding	neurochondrin	neurite outgrowth-related protein from the rat brain
miR-141	NM_012610	Ngfr	24596	10q31	protein-coding	nerve growth factor receptor	NGF receptor|gp80-LNGFR|low affinity nerve growth factor receptor|low affinity neurotrophin receptor p75NTR|low-affinity nerve growth factor receptor|nerve growth factor receptor (TNFR superfamily, member 16)|nerve growth factor receptor, fast|p75 ICD|tumor necrosis factor receptor superfamily member 16
miR-141*	NM_001033675	Cabp1	171051	12q16	protein-coding	calcium binding protein 1	calcium-binding protein 1|caldendrin
miR-141*	NM_031082	Pggt1b	81746	18q11	protein-coding	protein geranylgeranyltransferase type I, beta subunit	GGTase-I-beta|geranylgeranyl transferase type I subunit beta|geranylgeranyl transferase type-1 subunit beta|geranylgeranyltransferase type 1 beta|geranylgeranyltransferase type I (GGTase-I)|type I protein geranyl-geranyltransferase subunit beta
miR-141*	NM_031138	Ube2b	81816	10q22	protein-coding	ubiquitin-conjugating enzyme E2B	E2(14k)|RAD6 homolog B|ubiquitin carrier protein B|ubiquitin conjugating enzyme|ubiquitin-conjugating enzyme E2 B|ubiquitin-conjugating enzyme E2(14k)|ubiquitin-conjugating enzyme E2B (RAD6 homolog, S. cerevisiae)|ubiquitin-conjugating enzyme E2B, RAD6 homolog|ubiquitin-conjugating enzyme E2B, RAD6 homology|ubiquitin-protein ligase B
miR-141*	NM_031777	Usf1	83586	13q24	protein-coding	upstream transcription factor 1	upstream stimulatory factor 1
miR-141*	NM_053511	Fbxo2	85273	5q36	protein-coding	F-box protein 2	F-box only protein 2|neural F box protein NFB42
miR-141*	NM_053811	Slc9a3r2	116501	10q12	protein-coding	solute carrier family 9, subfamily A (NHE3, cation proton antiporter 3), member 3 regulator 2	NHE3 kinase A regulatory protein E3KARP|NHERF-2|Na(+)/H(+) exchange regulatory cofactor NHE-RF2|SIP-1|SRY-interacting protein 1|TKA-1|sodium-hydrogen exchanger regulatory factor 2|sodium/hydrogen exchanger|solute carrier family 9 (sodium/hydrogen exchanger), isoform 3 regulator 2|solute carrier family 9 (sodium/hydrogen exchanger), member 3 regulator 2|solute carrier family 9 isoform 3 regulator …
miR-141*	NM_001004274	Igfbp4	360622	10q31	protein-coding	insulin-like growth factor binding protein 4	IBP-4|IGF-binding protein 4|IGFBP-4|insulin-like growth factor-binding protein 4
miR-141*	NM_001009698	Lysmd3	315923	2q11	protein-coding	LysM, putative peptidoglycan-binding, domain containing 3	lysM and putative peptidoglycan-binding domain-containing protein 3
miR-141*	NM_001012204	Traf3ip1	363286	9q36	protein-coding	TNF receptor-associated factor 3 interacting protein 1	TRAF3-interacting protein 1
miR-141*	NM_001024908	Mfsd3	500899	7q34	protein-coding	major facilitator superfamily domain containing 3	major facilitator superfamily domain-containing protein 3
miR-141*	NM_001033666	Dstn	502674	3q41	protein-coding	destrin	ADF|actin-depolymerizing factor
miR-141*	NM_172011	Ppp1r14d	259226	3q35	protein-coding	protein phosphatase 1, regulatory (inhibitor) subunit 14D	GBPI-1|gastrointestinal and brain-specific PP1-inhibitory protein 1|gastrointestinal- and brain-specific PKC-activated PP1 inhibitor|protein phosphatase 1 regulatory subunit 14D
miR-141*	NM_212545	Krt17	287702	10q32.1	protein-coding	keratin 17	CK-17|K17|cytokeratin-17|keratin, type I cytoskeletal 17|keratin-17|type I keratin KA17
miR-141*	NM_001012075	Tspyl4	309828	20q12	protein-coding	TSPY-like 4	testis-specific Y-encoded-like protein 4
miR-141*	NM_022960	Aqp9	65054	8q24	protein-coding	aquaporin 9	AQP-9|aquaglyceroporin-9|aquaporin-9|neutral solute channel aquaporin 9
miR-182	NM_001008289	Sbds	288615	12q13	protein-coding	Shwachman-Bodian-Diamond syndrome	Shwachman-Bodian-Diamond syndrome homolog|ribosome maturation protein SBDS|shwachman-Bodian-Diamond syndrome protein homolog
miR-182	NM_001012140	Rab34	360571	10q25	protein-coding	RAB34, member RAS oncogene family	RAB34, member of RAS oncogene family|Ras-related protein RAB34|ras-related protein Rab-34
miR-182	NM_001013070	Tspan4	293627	1q41	protein-coding	tetraspanin 4	tetraspanin-4|transmembrane 4 superfamily member 7
miR-182	NM_001011991	Ndrg1	299923	7q33	protein-coding	N-myc downstream regulated 1	N-myc downstream regulated gene 1|N-myc downstream-regulated gene 1 protein|protein NDRG1|protein Ndr1
miR-182	NM_001033069	Eif4ebp2	361845	20q11	protein-coding	eukaryotic translation initiation factor 4E binding protein 2	eukaryotic translation initiation factor 4E-binding protein 2
miR-182	NM_001009965	Tsku	308843	1q32	protein-coding	tsukushi, small leucine rich proteoglycan	early insulin-induced hepatic gene protein|hepatic protein EIIH|leucine-rich repeat-containing protein 54|tsukushin
miR-182	NM_133289	Scn9a	78956	3q21	protein-coding	sodium channel, voltage-gated, type IX, alpha	peripheral sodium channel 1|sodium channel protein type 9 subunit alpha|sodium channel protein type IX subunit alpha|sodium channel, voltage-gated, type 9, alpha polypeptide|voltage-gated sodium channel subunit alpha Nav1.7
miR-182	BC079252	Ppp1r11	294207	20p12	protein-coding	protein phosphatase 1, regulatory (inhibitor) subunit 11	protein phosphatase 1 regulatory subunit 11|t-complex testis expressed-5
miR-182	NM_031643	Map2k1	170851	8q24	protein-coding	mitogen activated protein kinase kinase 1	ERK activator kinase 1|MAP kinase kinase 1|MAP kinase/Erk kinase 1|MAPK/ERK kinase 1|MAPKK 1|dual specificity mitogen-activated protein kinase kinase 1|mitogen-activated protein kinase kinase 1
miR-182	AY574277	Nrcam	497815	6q21	protein-coding	neuronal cell adhesion molecule	ankyrin-binding cell adhesion molecule NrCAM|neuron-glia-CAM-related cell adhesion molecule|neuronal surface protein Bravo|ng-CAM-related|ngCAM-related cell adhesion molecule|nr-CAM|rBravo
miR-182	NM_001037336	Lrrc4	641521	4q22	protein-coding	leucine rich repeat containing 4	NGL-2|leucine rich repeat containing 4 protein|leucine-rich repeat-containing protein 4|netrin-G2 ligand|protein NGL-2
miR-182	NM_013153	Has2	25694	7q32	protein-coding	hyaluronan synthase 2	HA synthase 2|hyaluronate synthase 2|hyaluronic acid synthase 2
miR-182	NM_019269	Slc22a5	29726	10q22	protein-coding	solute carrier family 22 (organic cation/carnitine transporter), member 5	high-affinity carnitine transporter|high-affinity sodium-dependent carnitine cotransporter|integral membrane transport protein|organic cation/carnitine transporter 2|solute carrier family 22 (organic cation transporter), member 5|solute carrier family 22 member 5|solute carrier family 22, member 5
miR-182	NM_053851	Cacnb2	116600	17q12.3	protein-coding	calcium channel, voltage-dependent, beta 2 subunit	CAB2|calcium channel voltage-dependent subunit beta 2|voltage-dependent L-type calcium channel subunit beta-2
miR-182	NM_053909	Nfasc	116690	13q13	protein-coding	neurofascin	-
miR-182	NM_030586	Cyb5b	80773	19q12	protein-coding	cytochrome b5 type B (outer mitochondrial membrane)	cytochrome b5 outer mitochondrial membrane isoform|cytochrome b5 type B|cytochrome b5, outer mitochondrial membrane isoform
miR-182	NM_198765	Bicd2	306809	17p14	protein-coding	bicaudal D homolog 2 (Drosophila)	bicaudal D homolog 2|bicaudal D protein
miR-182	NM_138848	Podxl	192181	4q22	protein-coding	podocalyxin-like	podocalyxin|podocalyxin-like protein 1
miR-182	NM_023023	Dpysl5	65208	6q14	protein-coding	dihydropyrimidinase-like 5	DRP-5|ULIP-6|UNC33-like phosphoprotein 6|dihydropyrimidinase-related protein 5
miR-182	NM_013106	Gnai3	25643	2q34	protein-coding	guanine nucleotide binding protein (G protein), alpha inhibiting activity polypeptide 3	Guanine nucleotide binding, protein, alpha inhibiting polypeptide 3|g(i) alpha-3|guanine nucleotide binding protein (G protein), alpha inhibiting 3|guanine nucleotide binding protein, alpha inhibiting 3|guanine nucleotide-binding protein G(k) subunit alpha
miR-182	NM_080397	Chst10	140568	9q21	protein-coding	carbohydrate sulfotransferase 10	HNK-1 sulfotransferase|HNK1ST|raHNK-1ST|sul-T
miR-182	BC088119	Vamp3	29528	5q36	protein-coding	vesicle-associated membrane protein 3	CEB|VAMP-3|cellubrevin|synaptobrevin-3
miR-182	NM_030858	Smad7	81516	18q12.3	protein-coding	SMAD family member 7	MAD (mothers against decapentaplegic, Drosophila) homolog 7|MAD homolog 7|SMAD 7|mothers against DPP homolog 7|mothers against decapentaplegic homolog 7
miR-182	NM_019357	Ezr	54319	1q11	protein-coding	ezrin	cytovillin|p81|villin 2|villin-2
miR-182	NM_001007714	Morf4l2	317413	Xq35	protein-coding	mortality factor 4 like 2	MORF-related gene X protein|liver regeneration-related protein LRRG00119|mortality factor 4-like protein 2|transcription factor-like protein MRGX
miR-182	NM_001009677	Plekhm1	303584	10q32.1	protein-coding	pleckstrin homology domain containing, family M (with RUN domain) member 1	PH domain-containing family M member 1|pleckstrin homology domain-containing family M member 1
miR-182	AB042192	Csnk1e	58822	7q34	protein-coding	casein kinase 1, epsilon	casein kinase I isoform epsilon
miR-182	NM_203336	Esrrg	360896	13q26	protein-coding	estrogen-related receptor gamma	estrogen receptor-related protein 3|nuclear receptor subfamily 3 group B member 3
miR-182	NM_053818	Slc6a9	116509	5q36	protein-coding	solute carrier family 6 (neurotransmitter transporter, glycine), member 9	glycine transporter 1|glycine transporter variant 1a|sodium- and chloride-dependent glycine transporter 1|solute carrier family 6 member 9
miR-182	NM_031812	Cd164	83689	20q12	protein-coding	CD164 molecule, sialomucin	CD164 antigen|MGC-24|MUC-24|endolyn|multi-glycosylated core protein 24|sialomucin core protein 24
miR-182	NM_001007673	Mmd	303439	10q26	protein-coding	monocyte to macrophage differentiation-associated	macrophage/microglia activation-associated factor|monocyte to macrophage differentiation factor|monocyte to macrophage differentiation protein|progestin and adipoQ receptor family member XI
miR-182	NM_012983	Myo1d	25485	10q26	protein-coding	myosin ID	Unconventional myosin from rat 4 for myosin I heavy chain|myosin 1C|myosin IC|myosin heavy chain myr 4|myosin-Id|myosin1C|unconventional myosin-Id
miR-182	NM_213562	Trim39	309591	20p12	protein-coding	tripartite motif-containing 39	E3 ubiquitin-protein ligase TRIM39|RING finger protein 23|tripartite motif protein 39|tripartite motif-containing protein 39
miR-182	NM_144755	Trib3	246273	3q41	protein-coding	tribbles homolog 3 (Drosophila)	Neuronal cell death Inducible Putative Kinase|TRB-3|kinase|neuronal cell death-inducible putative kinase|tribbles homolog 3
miR-182	NM_053316	Ip6k1	50560	8q32	protein-coding	inositol hexakisphosphate kinase 1	inositol hexakisphosphate kinase 6|inositol hexaphosphate kinase 1|insP6 kinase 1
miR-182	NM_021750	Csad	60356	7q36	protein-coding	cysteine sulfinic acid decarboxylase	cysteine-sulfinate decarboxylase|sulfinoalanine decarboxylase
miR-182	NM_053743	Cdc37	114562	8q13	protein-coding	cell division cycle 37	CDC37 (cell division cycle 37 S. cerevisiae homolog)|cell division cycle 37 homolog|hsp90 chaperone protein kinase-targeting subunit|hsp90 co-chaperone Cdc37|p50Cdc37
miR-182	AY280961	Sgms1	353229	1q52	protein-coding	sphingomyelin synthase 1	mob-1|phosphatidylcholine:ceramide cholinephosphotransferase 1|protein Mob|transmembrane protein 23
miR-182	NM_017249	Esyt1	29579	7q11	protein-coding	extended synaptotagmin-like protein 1	E-Syt1|extended synaptotagmin-1|family with sequence similarity 62 (C2 domain containing), member A|membrane bound C2 domain containing protein|membrane-bound C2 domain-containing protein|vp115
miR-182	BC061776	Fut4	60670	8q11	protein-coding	fucosyltransferase 4 (alpha (1,3) fucosyltransferase, myeloid-specific)	alpha 1,3-fucosyltransferase Fuc-T (similar to mouse Fut4)|alpha 13-fucosyltransferase Fuc-T (similar to mouse Fut4)|alpha-(1,3)-fucosyltransferase 4|fuc-TIV|fucT-IV|fucosyltransferase IV|galactoside 3-L-fucosyltransferase
miR-182	NM_022511	Pfn1	64303	10q24	protein-coding	profilin 1	profilin I|profilin-1
miR-182	BC081753	Akap1	114124	10q26	protein-coding	A kinase (PRKA) anchor protein 1	A-kinase anchor protein 1, mitochondrial|A-kinase anchor protein 121 kDa|AKAP 121|D-AKAP-1|PRKA1|S-AKAP84|a kinase anchor protein 1, mitochondrial|dual specificity A-kinase-anchoring protein 1|protein kinase A-anchoring protein 1|spermatid A-kinase anchor protein 84
miR-182	NM_170718	Kcnj14	276720	1q22	protein-coding	potassium inwardly-rectifying channel, subfamily J, member 14	ATP-sensitive inward rectifier potassium channel 14|IRK-4|IRK4|inward rectifier K(+) channel Kir2.4|inwardly rectifying potassium channel Kir2.4|potassium channel, inwardly rectifying subfamily J member 14|potassium inwardly-rectifying channel J14
miR-182	NM_001011971	Xkr4	297801	5q12	protein-coding	XK, Kell blood group complex subunit-related family, member 4	X Kell blood group precursor related family member 4|XK-related protein 4
miR-182	BC064652	Flot1	64665	20p12	protein-coding	flotillin 1	REG-2|flotillin-1|reggie-2
miR-182	NM_052809	Cdo1	81718	18q11	protein-coding	cysteine dioxygenase type 1	CDO|CDO-I|cysteine dioxygenase 1, cytosolic|cysteine dioxygenase, type I|cytosolic cysteine dioxygenase 1
miR-182	NM_001013878	Fam149b1	289900	15p16	protein-coding	family with sequence similarity 149, member B1	protein FAM149B1
miR-182	NM_020075	Eif5	56783	6q32	protein-coding	eukaryotic translation initiation factor 5	eIF-5|eukaryotic initiation factor 5 (eIF-5)
miR-182	NM_031740	B4galt6	65196	18p12	protein-coding	UDP-Gal:betaGlcNAc beta 1,4-galactosyltransferase, polypeptide 6	UDP-Gal:beta-GlcNAc beta-1,4-galactosyltransferase 6|UDP-galactose:beta-N-acetylglucosamine beta-1,4-galactosyltransferase 6|b4Gal-T6|beta-1,4-GalTase 6|beta-1,4-galactosyltransferase 6|beta4Gal-T6
miR-182	NM_178091	Insig2	288985	13q11	protein-coding	insulin induced gene 2	INSIG-2|insulin-induced gene 2 protein
miR-182	NM_022860	B4galnt1	64828	7q22	protein-coding	beta-1,4-N-acetyl-galactosaminyl transferase 1	(N-acetylneuraminyl)-galactosylglucosylceramide|GM2/GD2 synthase|UDP-N-acetyl-alpha-D-galactosamine:(N-acetylneuraminyl)-galactosylglucosylceramide-beta-1, 4-N-acetylgalactosaminyltransferase|beta-1,4 N-acetylgalactosaminyltransferase 1|beta-4N-acetylgalactosaminyltransferase
miR-182	NM_013029	St8sia3	25547	18q12.1	protein-coding	ST8 alpha-N-acetyl-neuraminide alpha-2,8-sialyltransferase 3	GT3-synthase|Sialyltransferase 8 (GT3 alpha 2,8-sialyltransferase) C|Sialyltransferase 8 (GT3 alpha 28-sialyltransferase) C|sia-alpha-2,3-Gal-beta-1,4-GlcNAc-R:alpha 2,8-sialyltransferase|sialyltransferase 8 C
miR-182	BC078754	Slc25a1	29743	11q23	protein-coding	solute carrier family 25 (mitochondrial carrier, citrate transporter), member 1	citrate transport protein|citrate transporter) member 1|mitochondrial tricarboxylate carrier|tricarboxylate transport protein, mitochondrial
miR-182	NM_017147	Cfl1	29271	1q43	protein-coding	cofilin 1, non-muscle	cofilin, non-muscle isoform|cofilin-1
miR-182	NM_138613	Rnf112	24916	10q22	protein-coding	ring finger protein 112	RING finger protein 112|brain finger protein|zinc finger protein 179
miR-182	NM_012981	Mras	25482	8q31	protein-coding	muscle RAS oncogene homolog	muscle and microspikes RAS|ras-related protein M-Ras|ras-related protein R-Ras3
miR-182	NM_031320	Celsr3	83466	8q32	protein-coding	cadherin, EGF LAG seven-pass G-type receptor 3	cadherin EGF LAG seven-pass G-type receptor 3|cadherin, EGF LAG seven-pass G-type receptor 3 (flamingo homolog, Drosophila)|multiple EGF-like domains protein 2|multiple epidermal growth factor-like domains 2|multiple epidermal growth factor-like domains protein 2
miR-182	NM_001034014	Accn1	25364	10q26	protein-coding	acid-sensing (proton-gated) ion channel 2	BNC1|acid-sensing ion channel 2|amiloride-sensitive brain sodium channel 2|amiloride-sensitive cation channel 1, neuronal|brain sodium channel 1|degenerin
miR-182	NM_001033683	Vat1	287721	10q32.1	protein-coding	vesicle amine transport 1	mitofusin-binding protein|synaptic vesicle membrane protein VAT-1 homolog|vesicle amine transport protein 1 homolog (T californica)
miR-182	NM_023096	Kcnk10	65272	6q32	protein-coding	potassium channel, subfamily K, member 10	TREK-2 K(+) channel subunit|outward rectifying potassium channel protein TREK-2|potassium channel TREK-2|potassium channel subfamily K member 10
miR-182	NM_030830	Luzp1	79428	5q36	protein-coding	leucine zipper protein 1	leucine zipper motif-containing protein
miR-182	NM_001024341	Fam110b	500400	5q12	protein-coding	family with sequence similarity 110, member B	protein FAM110B
miR-182	NM_001017385	Kdelr1	361577	1q22	protein-coding	KDEL (Lys-Asp-Glu-Leu) endoplasmic reticulum protein retention receptor 1	ER lumen protein retaining receptor 1|KDEL endoplasmic reticulum protein retention receptor 1|KDEL receptor 1
miR-182	NM_022276	Gcnt1	64043	1q43	protein-coding	glucosaminyl (N-acetyl) transferase 1, core 2	beta-1,3-galactosyl-O-glycosyl-glycoprotein beta-1,6-N-acetylglucosaminyltransferase|beta1,6 N-acetylglucosaminyltransferase|enzymatic glycosylation-regulating|glucosaminyl (N-acetyl) transferase 1, core 2 (beta-1,6-N-acetylglucosaminyltransferase)|glucosaminyl transferase 1, core 2
miR-182	NM_024396	Abca2	79248	3p13	protein-coding	ATP-binding cassette, subfamily A (ABC1), member 2	ATP-binding cassette 2|ATP-binding cassette sub-family A member 2|ATP-binding cassette transporter 2|ATP-binding cassette, sub-family A (ABC1), member 2
miR-182	NM_012821	Adcy6	25289	7q36	protein-coding	adenylate cyclase 6	ATP pyrophosphate-lyase 6|adenylate cyclase type 6|adenylate cyclase type VI|adenylyl cyclase 6|ca(2+)-inhibitable adenylyl cyclase
miR-182	NM_001037654	Dixdc1	363062	8q23	protein-coding	DIX domain containing 1	DIX domain-containing protein 1|coiled-coil protein DIX1|coiled-coil-DIX1|dixin
miR-182	NM_031032	Gmfb	81661	15p14	protein-coding	glia maturation factor, beta	DNA for thyroid hormone receptor binding site (276bp)|GMF-beta|glia maturation factor beta
miR-182	NM_017012	Grm5	24418	1q32	protein-coding	glutamate receptor, metabotropic 5	metabotropic glutamate receptor (mGluR5)|metabotropic glutamate receptor 5|metabotropic glutamate receptor 5b
miR-182	NM_134408	Lphn2	171447	2q45	protein-coding	latrophilin 2	calcium-independent alpha-latrotoxin receptor 2|calcium-independent alpha-latrotoxin receptor homolog 2|latrophilin-2
miR-182	NM_013187	Plcg1	25738	3q42	protein-coding	phospholipase C, gamma 1	1-phosphatidylinositol 4,5-bisphosphate phosphodiesterase gamma-1|1-phosphatidylinositol-4,5-bisphosphate phosphodiesterase gamma-1|PLC-148|PLC-II|PLC-gamma-1|phosphoinositide phospholipase C|phosphoinositide phospholipase C-gamma-1|phospholipase C-gamma-1
miR-182	NM_017309	Ppp3r1	29748	14q22	protein-coding	protein phosphatase 3, regulatory subunit B, alpha	calcineurin subunit B type 1|protein phospatase 3, regulatory subunit B, alpha isoform (calcineurin B, type I)|protein phospatase 3, regulatory subunit B, alpha isoform,type 1|protein phosphatase 2B regulatory subunit 1|protein phosphatase 3, regulatory subunit B, alpha isoform (calcineurin B, type I)
miR-182	NM_134366	Rac1	363875	12p11	protein-coding	ras-related C3 botulinum toxin substrate 1	p21-Rac1|ras-related C3 botulinum toxin substrate 1 (rho family small GTP binding protein Rac1)|rho family, small GTP binding protein Rac1
miR-182	NM_031798	Slc12a2	83629	18q12.1	protein-coding	solute carrier family 12 (sodium/potassium/chloride transporter), member 2	solute carrier family 12 (sodium/potassium/chloride transporters), member 2|solute carrier family 12 member 2|solute carrier family 12, member 2
miR-182	NM_013032	Slc1a1	25550	1q52	protein-coding	solute carrier family 1 (neuronal/epithelial high affinity glutamate transporter, system Xag), member 1	Solute carrier family 1 A1 (brain glutamate transporter)|excitatory amino acid carrier 1|excitatory amino acid transporter 3|excitatory amino acid transporter-3|excitatory amino-acid carrier 1|sodium-dependent glutamate/aspartate transporter 3|solute carrier family 1, member 1
miR-182	NM_053442	Slc7a8	84551	15p13	protein-coding	solute carrier family 7 (amino acid transporter light chain, L system), member 8	L-type amino acid transporter 2|cationic amino acid transporter y+ system|large neutral amino acids transporter small subunit 2|solute carrier family 7 (cationic amino acid transporter, y+ system), member 8|solute carrier family 7 member 8
miR-182	NM_001001508	Lppr4	295401	2q41	protein-coding	lipid phosphate phosphatase-related protein type 4	brain-specific phosphatidic acid phosphatase-like protein 1|plasticity related gene 1|plasticity-related gene 1 protein
miR-182	NM_153735	Nptx1	266777	10q32.3	protein-coding	neuronal pentraxin I	47 kDa taipoxin-binding protein|NP-I|NP1|neuronal pentraxin 1|neuronal pentraxin-1
miR-183	NM_053999	Ppp2r2a	117104	15p12	protein-coding	protein phosphatase 2, regulatory subunit B, alpha	PP2A subunit B isoform B55-alpha|PP2A subunit B isoform BRA|PP2A subunit B isoform PR55-alpha|PP2A subunit B isoform R2-alpha|PP2A subunit B isoform alpha|PP2A, subunit B, B-alpha isoform|PP2A, subunit B, B55-alpha isoform|PP2A, subunit B, BRA isoform|PP2A, subunit B, PR55-alpha isoform|PP2A, subunit B, R2-alpha isoform|protein phosphatase 2 (formerly 2A), regulatory subunit B (PR 52), alpha isof…
miR-183	NM_017040	Ppp2cb	24673	16q12.3	protein-coding	protein phosphatase 2, catalytic subunit, beta isozyme	PP2A-beta|protein phosphatase 2 (formerly 2A), catalytic subunit, beta isoform|protein phosphatase 2, catalytic subunit, beta isoform|protein phosphatase 2A catalytic alpha subunit|protein phosphatase 2a, catalytic subunit, beta isoform|protein phosphatase-2A-beta|serine/threonine-protein phosphatase 2A catalytic subunit beta isoform
miR-183	NM_053411	Snx1	84471	8q24	protein-coding	sorting nexin 1	sorting nexin-1
miR-183	NM_017258	Btg1	29618	7q13	protein-coding	B-cell translocation gene 1, anti-proliferative	B-cell translocation gene 1 protein|anti-proliferative factor|protein BTG1
miR-183	BC105836	Ypel5	298792	6q13	protein-coding	yippee-like 5 (Drosophila)	protein yippee-like 5
miR-183	NM_001034069	Tpm1	24851	8q24	protein-coding	tropomyosin 1, alpha	hepatoma alpha tropomyosin|smooth muscle alpha-tropomyosin|striated muscle alpha-tropomyosin|tropomyosin 3 alpha|tropomyosin alpha-1 chain
miR-183	NM_001004238	Rab21	299799	7q22	protein-coding	RAB21, member RAS oncogene family	ras-related protein Rab-21
miR-183	NM_022254	Gpr85	64020	4q21	protein-coding	G protein-coupled receptor 85	PKrCx1|SREB2|Super Conserved Receptor Expressed in Brain 2|probable G-protein coupled receptor 85
miR-183	AB000215	Smpd3	94338	19q12	protein-coding	sphingomyelin phosphodiesterase 3, neutral membrane	confluent 3Y1 cell-associated 1|confluent 3Y1 cell-associated protein 1|nSMase-2|nSMase2|neutral sphingomyelin phosphodiesterase 3|neutral sphingomyelinase 2|neutral sphingomyelinase II|sphingomyelin phosphodiesterase 3
miR-183	NM_001014161	Idh2	361596	1q31	protein-coding	isocitrate dehydrogenase 2 (NADP+), mitochondrial	ICD-M|IDH|IDP|NADP(+)-specific ICDH|isocitrate dehydrogenase [NADP], mitochondrial|oxalosuccinate decarboxylase
miR-183	NM_133593	Ap3m1	171126	15p16	protein-coding	adaptor-related protein complex 3, mu 1 subunit	AP-3 adapter complex mu3A subunit|AP-3 complex subunit mu-1|HA1 47 kDa subunit homolog 1|Mu-adaptin 3A|adapter-related protein complex 3 mu-1 subunit|adaptor-related protein complex AP-3 mu 1 subunit|adaptor-related protein complex AP-3, mu 1 subunit|clathrin assembly protein assembly protein complex 1 medium chain homolog 1|clathrin coat assembly protein AP47 homolog 1|clathrin coat-associated p…
miR-183	NM_012887	Tmpo	25359	7q13	protein-coding	thymopoietin	TP beta|Thymopoietin (lamina associated polypeptide 2)|lamina-associated polypeptide 2|thymopoietin isoform beta
miR-183	NM_017225	Pctp	29510	10q26	protein-coding	phosphatidylcholine transfer protein	PC-TP|START domain-containing protein 2|stAR-related lipid transfer protein 2|stARD2
miR-183	NM_001025715	Limd2	360646	10q32.1	protein-coding	LIM domain containing 2	LIM domain-containing protein 2
miR-183	NM_001033707	Arfgap2	362162	3q24	protein-coding	ADP-ribosylation factor GTPase activating protein 2	ADP-ribosylation factor GTPase-activating protein 2|ARF GAP 2|GTPase-activating protein ZNF289|zinc finger protein 289
miR-183	NM_017132	Rcn2	29218	8q24	protein-coding	reticulocalbin 2, EF-hand calcium binding domain	TCBP-49|calcium-binding protein ERC-55|reticulocalbin-2|taipoxin-associated calcium-binding protein 49
miR-183	NM_145086	Serbp1	246303	4q31	protein-coding	Serpine1 mRNA binding protein 1	PAI-1 mRNA-binding protein|PAI1 RNA-binding protein 1|RNA binding protein RDA288|SERPINE1 mRNA-binding protein 1|hypothetical RNA binding protein RDA288|plasminogen activator inhibitor 1 RNA-binding protein
miR-183	AF304853	Sel1l	314352	6q31	protein-coding	sel-1 suppressor of lin-12-like (C. elegans)	Sel1 (suppressor of lin-12) 1 homolog|protein sel-1 homolog 1|sel-1L|suppressor of lin-12-like protein 1
miR-183	NM_022392	Insig1	64194	4q11	protein-coding	insulin induced gene 1	INSIG-1|growth response protein (CL-6)|immediate-early protein CL-6|insulin-induced gene 1 protein|insulin-induced growth response protein CL-6
miR-183	NM_012969	Irs1	25467	9q34	protein-coding	insulin receptor substrate 1	IRS-1|pp185
miR-183	NM_053421	Arid4b	84481	17q12.1	protein-coding	AT rich interactive domain 4B (Rbp1 like)	180 kDa Sin3-associated polypeptide|ARID domain-containing protein 4B|AT-rich interactive domain-containing protein 4B|histone deacetylase complex subunit SAP180|retinoblastoma-binding protein 1-like 1|retinoblastoma-binding protein 1-related protein|sin3-associated polypeptide p180
miR-183	NM_024377	Gng5	79218	2q44	protein-coding	guanine nucleotide binding protein (G protein), gamma 5	G protein gamma-5 subunit|guanine nucleotide binding protein (G protein), gamma 5 subunit|guanine nucleotide binding protein gamma 5|guanine nucleotide-binding protein G(I)/G(S)/G(O) subunit gamma-5
miR-183	NM_001014793	Kpna4	361959	2q31	protein-coding	karyopherin alpha 4 (importin alpha 3)	importin subunit alpha-4|karyopherin (importin) alpha 4|predicted role in nuclear import
miR-183	NM_198786	Mal2	362911	7q31	protein-coding	mal, T-cell differentiation protein 2	MAL2 proteolipid protein|MAL2A
miR-183	NM_133318	Khdrbs2	170843	9q21	protein-coding	KH domain containing, RNA binding, signal transduction associated 2	KH domain-containing, RNA-binding, signal transduction-associated protein 2|SLM-1|Sam68-like mammalian protein 1|rSLM-1
miR-183	NM_030835	Serp1	80881	2q31	protein-coding	stress-associated endoplasmic reticulum protein 1	ribosome associated membrane protein 4|ribosome-attached membrane protein 4
miR-183	NM_001012046	Spry2	306141	15q22	protein-coding	sprouty homolog 2 (Drosophila)	protein sprouty homolog 2|sprouty 2
miR-183	NM_001005876	Hn1	287828	10q32.3	protein-coding	hematological and neurological expressed 1	hematological and neurological expressed 1 protein|hematological and neurological expressed sequence 1
miR-183	NM_022598	Cnbp	64530	4q34	protein-coding	CCHC-type zinc finger, nucleic acid binding protein	cellular nucleic acid binding protein 1|cellular nucleic acid-binding protein|zinc finger protein 9 (a cellular retroviral nucleic acid binding protein)
miR-183	NM_024353	Plcb4	25031	3q36	protein-coding	phospholipase C, beta 4	1-phosphatidylinositol 4,5-bisphosphate phosphodiesterase beta-4|1-phosphatidylinositol-4,5-bisphosphate phosphodiesterase beta-4|PLC-beta-4|phosphoinositide phospholipase C|phosphoinositide phospholipase C-beta-4|phospholipase C-beta-4
miR-183	NM_019357	Ezr	54319	1q11	protein-coding	ezrin	cytovillin|p81|villin 2|villin-2
miR-183	NM_170718	Kcnj14	276720	1q22	protein-coding	potassium inwardly-rectifying channel, subfamily J, member 14	ATP-sensitive inward rectifier potassium channel 14|IRK-4|IRK4|inward rectifier K(+) channel Kir2.4|inwardly rectifying potassium channel Kir2.4|potassium channel, inwardly rectifying subfamily J member 14|potassium inwardly-rectifying channel J14
miR-183	NM_031320	Celsr3	83466	8q32	protein-coding	cadherin, EGF LAG seven-pass G-type receptor 3	cadherin EGF LAG seven-pass G-type receptor 3|cadherin, EGF LAG seven-pass G-type receptor 3 (flamingo homolog, Drosophila)|multiple EGF-like domains protein 2|multiple epidermal growth factor-like domains 2|multiple epidermal growth factor-like domains protein 2
miR-183	NM_023096	Kcnk10	65272	6q32	protein-coding	potassium channel, subfamily K, member 10	TREK-2 K(+) channel subunit|outward rectifying potassium channel protein TREK-2|potassium channel TREK-2|potassium channel subfamily K member 10
miR-183	NM_012821	Adcy6	25289	7q36	protein-coding	adenylate cyclase 6	ATP pyrophosphate-lyase 6|adenylate cyclase type 6|adenylate cyclase type VI|adenylyl cyclase 6|ca(2+)-inhibitable adenylyl cyclase
miR-183	NM_031351	Atrn	83526	3q36	protein-coding	attractin	membrane attractin|protein zitter
miR-183	NM_080888	Bnip3l	140923	15p12	protein-coding	BCL2/adenovirus E1B interacting protein 3-like	BCL2/adenovirus E1B 19 kDa protein-interacting protein 3-like|BCL2/adenovirus E1B 19 kDa-interacting protein 3-like
miR-183	NM_134455	Cx3cl1	89808	19p12	protein-coding	chemokine (C-X3-C motif) ligand 1	C-X3-C motif chemokine 1|CX3C membrane-anchored chemokine|fractalkine|neurotactin|small inducible cytokine subfamily D, 1|small-inducible cytokine D1
miR-183	NM_172041	Kcnk2	170899	13q26	protein-coding	potassium channel, subfamily K, member 2	arachidonic acid sensitive tandem pore domain potassium channel|ion transport membrane protein|potassium channel subfamily K member 2|tandem-pore-domain potassium channel TREK-1
miR-183	NM_012576	Nr3c1	24413	18p12	protein-coding	nuclear receptor subfamily 3, group C, member 1	glucocorticoid receptor
miR-183	AY724477	Picalm	89816	1q32	protein-coding	phosphatidylinositol binding clathrin assembly protein	clathrin assembly lymphoid myeloid leukemia protein|clathrin-assembly lymphoid leukemia protein|clathrin-assembly lymphoid myeloid leukemia protein|phosphatidylinositol-binding clathrin assembly protein|rCALM
miR-183	NM_017039	Ppp2ca	24672	10q22	protein-coding	protein phosphatase 2, catalytic subunit, alpha isozyme	PP2A-alpha|protein phosphatase 2 (formerly 2A), catalytic subunit, alpha isoform|protein phosphatase 2, catalytic subunit, alpha isoform|protein phosphatase 2a, catalytic subunit, alpha isoform|protein phosphatase-2A-alpha|serine/threonine-protein phosphatase 2A catalytic subunit alpha isoform
miR-183	NM_031087	Psen2	81751	13q26	protein-coding	presenilin 2	PS-2|presenilin-2
miR-183	NM_173111	Tpm3	117557	2q34	protein-coding	tropomyosin 3	gamma-tropomyosin|nonmuscle tropomyosin 5|tropomyosin 3, gamma|tropomyosin alpha-3 chain|tropomyosin non-muscle|tropomyosin-3|tropomyosin-5
miR-183	X67108	Bdnf	24225	3q33	protein-coding	brain-derived neurotrophic factor	brain derived neurothrophic factor|brain derived neurotrophic factor
miR-183	NM_053777	Mapk8ip1	116457	3q24	protein-coding	mitogen-activated protein kinase 8 interacting protein 1	C-Jun-amino-terminal kinase-interacting protein 1|IB-1|JIP-1-related protein|JNK MAP kinase scaffold protein 1|JNK-interacting protein 1|JRP|islet-brain-1|mitogen activated protein kinase 8 interacting protein|mitogen-activated protein kinase 8-interacting protein 1
miR-183	U02316	Nrg1	112400	16q12.3	protein-coding	neuregulin 1	neuregulin 1 type III beta 3|pro-NRG1|pro-neuregulin-1, membrane-bound isoform
miR-183	NM_030869	Nrp2	81527	9q31	protein-coding	neuropilin 2	neuropilin-2|vascular endothelial cell growth factor 165 receptor 2
miR-200a	NM_053888	Myt1l	116668	6q16	protein-coding	myelin transcription factor 1-like	myT1-L|myelin transcription factor 1-like protein|neural zinc finger factor 1|neural zinc finger transcription factor 1
miR-200a	NM_001011914	Dr1	289881	14p22	protein-coding	down-regulator of transcription 1	NC2-beta|TATA-binding protein-associated phosphoprotein|negative cofactor 2-beta|protein Dr1
miR-200a	NM_001037286	Hnrnpf	64200	4q42	protein-coding	heterogeneous nuclear ribonucleoprotein F	hnRNP F|ribonucleoprotein F
miR-200a	NM_183332	Myadm	369016	1q12	protein-coding	myeloid-associated differentiation marker	myeloid up-regulated protein
miR-200a	NM_001012040	Samd8	305684	15p16	protein-coding	sterile alpha motif domain containing 8	sphingomyelin synthase-related protein 1
miR-200a	NM_139100	Slc25a3	245959	7q13	protein-coding	solute carrier family 25 (mitochondrial carrier, phosphate carrier), member 3	PTP|adenine nucleotide translocator), member 3|phosphate carrier protein, mitochondrial|phosphate transport protein|solute carrier family 25 (mitochondrial carrier; adenine nucleotide translocator), member 3|solute carrier family 25 member 3
miR-200a	NM_013006	Lypla1	25514	5q12	protein-coding	lysophospholipase I	APT-1|LPL-I|acyl-protein thioesterase 1|lysoPLA I|lysophospholipase 1
miR-200a	NM_001009704	Sipa1l2	361442	19q12	protein-coding	signal-induced proliferation-associated 1 like 2	SIPA1-like protein 2|serine-rich synapse associated protein 2|serine-rich synapse-associated protein|signal-induced proliferation-associated 1-like protein 2
miR-200a	NM_022618	Akap6	64553	6q23	protein-coding	A kinase (PRKA) anchor protein 6	A-kinase anchor protein 6|AKAP-6|PRKA6|protein kinase A-anchoring protein 6
miR-200a	NM_145774	Rab38	252916	1q32	protein-coding	RAB38, member RAS oncogene family	Rab38, member of RAS oncogene family|ras-related protein Rab-38|red eyed dilution|ruby or red eyed dilution|small GTP binding protein
miR-200a	NM_001007619	Tmed5	289883	14p22	protein-coding	transmembrane emp24 protein transport domain containing 5	p24 family protein gamma-2|p24gamma2|transmembrane emp24 domain-containing protein 5
miR-200a	NM_172336	Atf5	282840	1q22	protein-coding	activating transcription factor 5	cAMP-dependent transcription factor ATF-5|cyclic AMP-dependent transcription factor ATF-5|transcription factor ATFx
miR-200a	NM_057136	Epn1	117277	1q12	protein-coding	Epsin 1	EPS-15-interacting protein 1|epsin-1
miR-200a	NM_001006980	Bcap29	298943	6q16	protein-coding	B-cell receptor-associated protein 29	B-cell receptor-associated protein BAP29
miR-200a	NM_053722	Clasp2	114514	8q32	protein-coding	cytoplasmic linker associated protein 2	CLIP associating protein 2|CLIP-associating protein 2|cytoplasmic linker-associated protein 2
miR-200a	NM_001007613	Ddx5	287765	10q32.1	protein-coding	DEAD (Asp-Glu-Ala-Asp) box helicase 5	DEAD (Asp-Glu-Ala-Asp) box polypeptide 5|ddx5 gene protein|p68 RNA helicase|probable ATP-dependent RNA helicase DDX5
miR-200a	NM_001008374	Pgrmc2	361940	2q26	protein-coding	progesterone receptor membrane component 2	membrane-associated progesterone receptor component 2|progesterone membrane binding protein
miR-200a	NM_198774	Tmem110	361110	16p16	protein-coding	transmembrane protein 110	-
miR-200a	NM_001008322	Shmt2	299857	7q22	protein-coding	serine hydroxymethyltransferase 2 (mitochondrial)	serine hydroxymethyltransferase, mitochondrial
miR-200a	AF153013	Tgfb2	81809	13q26	protein-coding	transforming growth factor, beta 2	TGF beta 2 protein|TGF-beta-2|transforming growth factor beta-2
miR-200a	U17253	Nab1	64824	9q22	protein-coding	Ngfi-A binding protein 1	EGR-1-binding protein 1|NGFI-A-binding protein 1
miR-200a	NM_001034015	Calcr	116506	4q13	protein-coding	calcitonin receptor	C1A/C1B|CT-R
miR-200a	NM_138511	Gpc2	171517	12q11	protein-coding	glypican 2	HSPG M13|cerebroglycan|glypican-2
miR-200a	NM_031579	Ptp4a1	29463	9q21	protein-coding	protein tyrosine phosphatase type IVA, member 1	PRL-1|protein tyrosine phosphatase 4a1|protein tyrosine phosphatase type IVA 1|protein-tyrosine phosphatase 4a1|protein-tyrosine phosphatase of regenerating liver 1
miR-200a	NM_173309	Elavl2	286973	5q32	protein-coding	ELAV (embryonic lethal, abnormal vision, Drosophila)-like 2 (Hu antigen B)	ELAV-like protein 2|RNA binding protein HuB|embryonic lethal, abnormal vision-like 2|hu-antigen B
miR-200a	NM_001015031	Arl5b	364788	17q12.3	protein-coding	ADP-ribosylation factor-like 5B	ADP-ribosylation factor-like 8
miR-200a	NM_001009831	Atl1	362750	6q24	protein-coding	atlastin GTPase 1	atlastin-1|spastic paraplegia 3A homolog
miR-200a	NM_024139	Chp	64152	3q35	protein-coding	calcineurin-like EF-hand protein 1	EF-hand Ca2+-binding protein p22|EF-hand calcium-binding domain-containing protein p22|calcineurin B homologous protein 1|calcineurin B-like protein|calcineurin homologous protein|calcium binding protein p22|calcium-binding protein CHP|calcium-binding protein p22
miR-200a	NM_001004255	Dek	306817	17p13	protein-coding	DEK oncogene	DEK oncogene (DNA binding)|protein DEK
miR-200a	NM_019376	Ywhag	56010	12q12	protein-coding	tyrosine 3-monooxygenase/tryptophan 5-monooxygenase activation protein, gamma polypeptide	14-3-3 protein gamma|14-3-3 protein gamma-subtype|3-monooxygenase/tryptophan 5-monooxgenase activation protein gamma polypeptide|tryosine 3-monooxgenase/tryptophan 5 monooxgenase activation protein gamma|tryosine 3-monooxgenase/tryptophan 5-monooxgenase activation protein gamma polypeptide|tyrosine 3-monooxgenase/tryptophan 5-monooxgenase activation protein, gamma polypeptide|tyrosine 3/tryptopha…
miR-200a	NM_001025717	Arpc5	360854	13q21	protein-coding	actin related protein 2/3 complex, subunit 5	actin-related protein 2/3 complex subunit 5|arp2/3 complex 16 kDa subunit|p16-ARC
miR-200a	NM_019367	Ppt2	54398	20p12	protein-coding	palmitoyl-protein thioesterase 2	lysosomal thioesterase PPT2
miR-200a	NM_001017458	Tcp11l2	314683	7q13	protein-coding	t-complex 11, testis-specific-like 2	T-complex protein 11-like protein 2|t-complex 11 like 2
miR-200a	NM_001009703	Tmed9	361207	17p14	protein-coding	transmembrane emp24 protein transport domain containing 9	p24 family protein alpha-2|p24alpha2|transmembrane emp24 domain-containing protein 9
miR-200a	BC078798	St3gal5	83505	4q33	protein-coding	ST3 beta-galactoside alpha-2,3-sialyltransferase 5	CMP-NeuAc:lactosylceramide alpha-2,3-sialyltransferase|GM3 synthase|ST3Gal V|ST3GalV|ganglioside GM3 synthase|lactosylceramide alpha-2,3-sialyltransferase|sialyltransferase 9 (CMP-NeuAc:lactosylceramide alpha-2,3-sialyltransferase)|sialyltransferase 9 (CMP-NeuAc:lactosylceramide alpha-2,3-sialyltransferase; GM3 synthase)
miR-200a	NM_017321	Aco1	50655	5q22|5	protein-coding	aconitase 1, soluble	IRE-BP 1|IRP1|citrate hydro-lyase|cytoplasmic aconitate hydratase|iron regulatory protein 1|iron-responsive element-binding protein 1
miR-200a	NM_001012137	Fus	317385	1q36	protein-coding	fused in sarcoma	16) in malignant liposarcoma)|16) malignant liposarcoma|RNA-binding protein FUS|fusion (involved in t(12|fusion, derived from t(12|fusion, derived from t(12;16) malignant liposarcoma
miR-200a	NM_001013896	Tmem135	293098	1q32	protein-coding	transmembrane protein 135	peroxisomal membrane protein 52
miR-200a	NM_017358	Cdon	50938	8q21	protein-coding	cell adhesion associated, oncogene regulated	Cdon homolog|cell adhesion molecule-related/down-regulated by oncogenes|immunoglobulin superfamily member
miR-200a	NM_013082	Sdc2	25615	7q22	protein-coding	syndecan 2	Ryudocan/syndecan 2|SYND2|fibroglycan|heparan sulfate proteoglycan core protein|syndecan-2
miR-200a	NM_138548	Nme1	191575	10q26	protein-coding	NME/NM23 nucleoside diphosphate kinase 1	NDK A|NDP kinase A|NDP kinase beta|expressed in non-metastatic cells 1 protein (NM23A) (nucleoside diphosphate kinase)|expressed in non-metastatic cells 1, protein (NM23A) (nucleoside diphosphate kinase)|metastasis inhibition factor NM23|non-metastatic cells 1, protein (NM23A) expressed in|nucleoside diphosphate kinase A|nucloside diphosphate kinase|tumor metastatic process-associated protein
miR-200a	NM_019148	Strn	29149	6q11	protein-coding	striatin, calmodulin binding protein	striatin
miR-200a	NM_001033898	Calu	64366	4q22	protein-coding	calumenin	CBP-50|crocalbin|reticulocalbin
miR-200a	NM_001024782	Lrrc8a	311846	3p12	protein-coding	leucine rich repeat containing 8 family, member A	leucine rich repeat containing 8A|leucine-rich repeat-containing 8|leucine-rich repeat-containing protein 8A
miR-200a	NM_013011	Ywhaz	25578	7q22	protein-coding	tyrosine 3-monooxygenase/tryptophan 5-monooxygenase activation protein, zeta polypeptide	14-3-3 protein zeta/delta|KCIP-1|mitochondrial import stimulation factor S1 subunit|protein kinase C inhibitor protein 1
miR-200a	NM_012775	Tgfbr1	29591	5q22	protein-coding	transforming growth factor, beta receptor 1	TGF-beta receptor type I|TGF-beta receptor type-1|TGF-beta type I receptor|activin receptor-like kinase 5|serine/threonine-protein kinase receptor R4|transforming growth factor, beta receptor I|transforming growth factor-beta receptor type I
miR-200a	NM_133318	Khdrbs2	170843	9q21	protein-coding	KH domain containing, RNA binding, signal transduction associated 2	KH domain-containing, RNA-binding, signal transduction-associated protein 2|SLM-1|Sam68-like mammalian protein 1|rSLM-1
miR-200a	NM_001014793	Kpna4	361959	2q31	protein-coding	karyopherin alpha 4 (importin alpha 3)	importin subunit alpha-4|karyopherin (importin) alpha 4|predicted role in nuclear import
miR-200a	BC105836	Ypel5	298792	6q13	protein-coding	yippee-like 5 (Drosophila)	protein yippee-like 5
miR-200a	NM_053999	Ppp2r2a	117104	15p12	protein-coding	protein phosphatase 2, regulatory subunit B, alpha	PP2A subunit B isoform B55-alpha|PP2A subunit B isoform BRA|PP2A subunit B isoform PR55-alpha|PP2A subunit B isoform R2-alpha|PP2A subunit B isoform alpha|PP2A, subunit B, B-alpha isoform|PP2A, subunit B, B55-alpha isoform|PP2A, subunit B, BRA isoform|PP2A, subunit B, PR55-alpha isoform|PP2A, subunit B, R2-alpha isoform|protein phosphatase 2 (formerly 2A), regulatory subunit B (PR 52), alpha isof…
miR-200a	NM_013113	Atp1b1	25650	13q23	protein-coding	ATPase, Na+/K+ transporting, beta 1 polypeptide	Na,K-ATPase beta 1 subunit|sodium/potassium-dependent ATPase subunit beta-1|sodium/potassium-transporting ATPase subunit beta-1
miR-200a	NM_053818	Slc6a9	116509	5q36	protein-coding	solute carrier family 6 (neurotransmitter transporter, glycine), member 9	glycine transporter 1|glycine transporter variant 1a|sodium- and chloride-dependent glycine transporter 1|solute carrier family 6 member 9
miR-200a	NM_057213	Atp6v1b2	117596	16p14	protein-coding	ATPase, H transporting, lysosomal V1 subunit B2	ATPase, H+ transporting, V1 subunit B|ATPase, H+ transporting, lysosomal (vacuolar proton pump), beta 56/58 kDa|V-ATPase subunit B 2|V-type proton ATPase subunit B, brain isoform|endomembrane proton pump 58 kDa subunit|vacuolar H+ATPase B2|vacuolar proton pump subunit B 2
miR-200a	AB032419	Egr2	114090	20p11	protein-coding	early growth response 2	E3 SUMO-protein ligase EGR2|EGR-2|early growth response protein 2|zinc finger protein Krox-20
miR-200a	NM_001033909	Elf2	361944	2q26	protein-coding	E74-like factor 2	-
miR-200a	NM_001012174	Fkbp5	361810	20p12	protein-coding	FK506 binding protein 5	peptidyl-prolyl cis-trans isomerase FKBP5
miR-200a	NM_017268	Hmgcs1	29637	2q16	protein-coding	3-hydroxy-3-methylglutaryl-CoA synthase 1 (soluble)	3-hydroxy-3-methylglutaryl coenzyme A synthase|3-hydroxy-3-methylglutaryl-Coenzyme A synthase 1 (soluble)|HMG-CoA synthase|hydroxymethylglutaryl-CoA synthase 1|hydroxymethylglutaryl-CoA synthase, cytoplasmic
miR-200a	NM_031520	Myh10	79433	10q24	protein-coding	myosin, heavy chain 10, non-muscle	MCH-B(B2)|NMMHC II-b|NMMHC-IIB|cellular myosin heavy chain, type B|myosin heavy chain 10|myosin heavy chain, non-muscle IIb|myosin heavy chain, nonmuscle type B|myosin, heavy polypeptide 10, non-muscle|myosin-10|non-muscle myosin heavy chain B|non-muscle myosin heavy chain IIb|nonmuscle myosin heavy chain IIB|nonmuscle myosin heavy chain-B
miR-200a	NM_012576	Nr3c1	24413	18p12	protein-coding	nuclear receptor subfamily 3, group C, member 1	glucocorticoid receptor
miR-200a	NM_022387	Pafah1b2	64189	8q22	protein-coding	platelet-activating factor acetylhydrolase 1b, catalytic subunit 2	PAF acetylhydrolase 30 kDa subunit|PAF-AH 30 kDa subunit|PAF-AH alpha 2|PAF-AH subunit beta|PAFAH subunit beta|platelet-activating factor acetylhydrolase IB subunit beta|platelet-activating factor acetylhydrolase alpha 2 subunit (PAF-AH alpha 2)|platelet-activating factor acetylhydrolase, isoform 1b, alpha2 subunit|platelet-activating factor acetylhydrolase, isoform 1b, subunit 2|platelet-activat…
miR-200a	BC062073	Pgrmc1	291948	Xq12	protein-coding	progesterone receptor membrane component 1	acidic 25 kDa protein|membrane-associated progesterone receptor component 1|membrane-bound progesterone receptor|ventral midline antigen
miR-200a	NM_017039	Ppp2ca	24672	10q22	protein-coding	protein phosphatase 2, catalytic subunit, alpha isozyme	PP2A-alpha|protein phosphatase 2 (formerly 2A), catalytic subunit, alpha isoform|protein phosphatase 2, catalytic subunit, alpha isoform|protein phosphatase 2a, catalytic subunit, alpha isoform|protein phosphatase-2A-alpha|serine/threonine-protein phosphatase 2A catalytic subunit alpha isoform
miR-200a	BC086529	Serpinh1	29345	1q32	protein-coding	serpin peptidase inhibitor, clade H (heat shock protein 47), member 1, (collagen binding protein 1)	47 kDa heat shock protein|GP46|collagen binding protein 2|collagen-binding protein|colligin|serine (or cysteine) peptidase inhibitor, clade H, member 1|serine (or cysteine) proteinase inhibitor, clade H (heat shock protein 47), member 1|serine (or cysteine) proteinase inhibitor, clade H (heat shock protein 47), member 2|serine (or cysteine) proteinase inhibitor, clade H, member 1|serine proteinas…
miR-200a	NM_017302	Slc16a7	29735	7q22	protein-coding	solute carrier family 16 (monocarboxylate transporter), member 7	MCT 2|monocarboxylate transporter 2|solute carrier family 16 (monocarboxylic acid transporters), member 7|solute carrier family 16, member 7 (monocarboxylic acid transporter 2)
miR-200a	NM_053427	Slc17a6	84487	1q22	protein-coding	solute carrier family 17 (vesicular glutamate transporter), member 6	differentation-associated Na-dependent inorganic phosphate cotransporter|differentiation-associated BNPI|differentiation-associated Na(+)-dependent inorganic phosphate cotransporter|solute carrier family 17 (sodium-dependent inorganic phosphate cotransporter), member 6|solute carrier family 17 member 6|vesicular glutamate transporter 2
miR-200a	NM_017316	Slc23a2	50622	3q36	protein-coding	solute carrier family 23 (ascorbic acid transporter), member 2	Na(+)/L-ascorbic acid transporter 2|sodium-coupled ascorbic acid transporter 2|sodium-dependent vitamin C transporter 2|solute carrier family 23 (nucleobase transporters), member 2|solute carrier family 23 member 2
miR-200a	NM_012672	Thrb	24831	15p16	protein-coding	thyroid hormone receptor beta	TRbeta2Delta|c-erbA-2|nuclear receptor subfamily 1 group A member 2|thyroid hormone receptor beta 3|thyroid hormone receptor beta2delta|thyroid hormone receptor, beta (avian erythroblastic leukemia viral (v-erb-a) oncogene homolog 2)
miR-200a	NM_012681	Ttr	24856	18p	protein-coding	transthyretin	prealbumin, amyloidosis type I
miR-200a	NM_024362	Arntl	29657	1q34	protein-coding	aryl hydrocarbon receptor nuclear translocator-like	aryl hydrocarbon receptor nuclear translocator-like protein 1|brain and muscle ARNT-like 1|tic
miR-200a	AJ222971	Pitx2	54284	2q42	protein-coding	paired-like homeodomain 2	homeobox protein PITX2|homeodomain transcription factor 2|paired-like homeodomain transcription factor 2|pituitary homeobox 2|rPtx2
miR-200a*	NM_053934	Pcdha13	116742	18p11	protein-coding	protocadherin alpha 13	protocadherin alpha-13
miR-200a*	NM_001010966	Pigv	366478	5q36	protein-coding	phosphatidylinositol glycan anchor biosynthesis, class V	GPI mannosyltransferase 2|GPI mannosyltransferase II|GPI-MT-II|PIG-V|phosphatidylinositol glycan, class V|phosphatidylinositol-glycan biosynthesis class V protein
miR-200a*	NM_001009693	Thrap3	313591	5q36	protein-coding	thyroid hormone receptor associated protein 3	thyroid hormone receptor-associated protein 3|thyroid hormone receptor-associated protein complex 150 kDa component|trap150
miR-200a*	NM_001024972	Arglu1	290912	16q12.5	protein-coding	arginine and glutamate rich 1	arginine and glutamate-rich protein 1
miR-200a*	NM_017081	Hsd11b2	25117	19q11-q12	protein-coding	hydroxysteroid 11-beta dehydrogenase 2	11-DH2|11-beta-HSD2|11-beta-hydroxysteroid dehydrogenase type 2|Hydroxysteroid dehydrogenase, 11 beta type 2|NAD-dependent 11-beta-hydroxysteroid dehydrogenase|corticosteroid 11-beta-dehydrogenase isozyme 2
miR-200a*	NM_012647	Scn2a1	24766	3q24	protein-coding	sodium channel, voltage-gated, type II, alpha 1	RIIA sodium channel protein|alternative product|sodium channel protein brain II subunit alpha|sodium channel protein type 2 subunit alpha|sodium channel protein type II subunit alpha|sodium channel protein, brain II subunit alpha|sodium channel voltage-gated type II alpha polypeptide|sodium channel, voltage-gated, type 2, alpha 1 polypeptide|sodium channel, voltage-gated, type 2, alpha 1 subunit|…
miR-200a*	NM_147141	Cacna1b	257648	3p13	protein-coding	calcium channel, voltage-dependent, N type, alpha 1B subunit	brain calcium channel III|calcium channel, L type, alpha-1 polypeptide|voltage gated N-type calcium channel Ca(v)2.2|voltage-dependent N-type calcium channel subunit alpha-1B|voltage-gated calcium channel subunit alpha Cav2.2
miR-200b	NM_207602	St3gal6	304023	11q12	protein-coding	ST3 beta-galactoside alpha-2,3-sialyltransferase 6	CMP-NeuAc:beta-galactoside alpha-2,3-sialyltransferase VI|ST3Gal VI|ST3GalVI|sialyltransferase 10 (alpha-2,3-sialyltransferase VI)|type 2 lactosamine alpha-2,3-sialyltransferase
miR-200b	NM_024371	Slc6a1	79212	4q42	protein-coding	solute carrier family 6 (neurotransmitter transporter), member 1	GABA transporter protein|GAT-1|sodium- and chloride-dependent GABA transporter 1|solute carrier family 6 (neurotransmitter transporter, GABA), member 1|solute carrier family 6 member 1
miR-200b	NM_053698	Cited2	114490	1p12	protein-coding	Cbp/p300-interacting transactivator, with Glu/Asp-rich carboxy-terminal domain, 2	cbp/p300-interacting transactivator 2
miR-200b	NM_001011997	Tmod3	300838	8q24	protein-coding	tropomodulin 3	tropomodulin-3
miR-200b	NM_001005553	Git2	304546	12q16	protein-coding	G protein-coupled receptor kinase interacting ArfGAP 2	ARF GTPase-activating protein GIT2|G protein-coupled receptor kinase-interactor 2
miR-200b	NM_001025770	Tsga14	500069	4q22	protein-coding	centrosomal protein 41	centrosomal protein of 41 kDa|testis specific gene A14|testis specific, 14|testis-specific gene A14 protein
miR-200b	NM_019149	Matr3	29150	18p11	protein-coding	matrin 3	matrin-3|nuclear scaffold protein P130/MAT3
miR-200b	NM_001025283	Fam118b	315549	8q21	protein-coding	family with sequence similarity 118, member B	protein FAM118B
miR-200b	NM_031322	Lrp4	83469	3q24	protein-coding	low density lipoprotein receptor-related protein 4	LRP-4|low-density lipoprotein receptor-related protein 4|multiple epidermal growth factor-like domains 7
miR-200b	NM_019359	Cnn3	54321	2q41	protein-coding	calponin 3, acidic	acidic calponin h3|calponin, acidic isoform|calponin, non-muscle isoform|calponin-3
miR-200b	NM_145669	Fhl1	25177	Xq36	protein-coding	four and a half LIM domains 1	FHL-1|four and a half LIM domains protein 1|skeletal muscle LIM-protein 1
miR-200b	NM_138905	Ppap2b	192270	5q34	protein-coding	phosphatidic acid phosphatase type 2B	ER transmembrane protein Dri 42|PAP-2b|PAP2-beta|PAP2b|differentially expressed in rat intestine 42|lipid phosphate phosphohydrolase 3|phosphatidate phosphohydrolase type 2b|phosphatidic acid phosphatase 2b
miR-200b	NM_133317	Tob1	170842	10q26	protein-coding	transducer of ErbB-2.1	protein Tob1|transducer of ERBB2, 1
miR-200b	NM_031002	Inpp4a	80849	9q21	protein-coding	inositol polyphosphate-4-phosphatase, type I	inositol polyphosphate 4-phosphatase type I|inositol polyphosphate-4-phosphatase, type 1|inositol polyphosphate-4-phosphatase, type I, 107kD|type I inositol 3,4-bisphosphate 4-phosphatase|type I inositol-3,4-bisphosphate 4-phosphatase
miR-200b	NM_001007630	Zfand6	293067	1q31	protein-coding	zinc finger, AN1-type domain 6	AN1-type zinc finger protein 6|protein associated with PRK1|zinc finger A20 domain-containing protein 3|zinc finger, A20 domain containing 3
miR-200b	NM_001008526	Bag5	366734	6q32	protein-coding	BCL2-associated athanogene 5	BAG family molecular chaperone regulator 5|BAG-5|bcl-2-associated athanogene 5
miR-200b	NM_012726	Atxn1	25049	17p13	protein-coding	ataxin 1	ataxin-1|spinocerebellar ataxia 1|spinocerebellar ataxia type 1 protein homolog
miR-200b	NM_172335	Gm2a	282838	10q22	protein-coding	GM2 ganglioside activator	GM2 ganglioside activator protein|ganglioside GM2 activator
miR-200b	NM_178105	Gpm6a	306439	16p11	protein-coding	glycoprotein m6a	neuronal membrane glycoprotein M6-a
miR-200b	NM_012865	Nfya	29508	9q12	protein-coding	nuclear transcription factor-Y alpha	CAAT box DNA-binding protein subunit A|CAAT-box DNA-binding protein subunit A|CBF-B|CCAAT-binding transcription factor subunit B|NF-YA|nuclear transcription factor Y subunit A|nuclear transcription factor Y subunit alpha
miR-200b	NM_053604	Mgat2	94273	6q24	protein-coding	mannosyl (alpha-1,6-)-glycoprotein beta-1,2-N-acetylglucosaminyltransferase	GNT-II|N-glycosyl-oligosaccharide-glycoprotein N-acetylglucosaminyltransferase II|alpha-1,6-mannosyl-glycoprotein 2-beta-N-acetylglucosaminyltransferase|beta-1,2-N-acetylglucosaminyltransferase II|beta-12-N-acetylglucosaminyltransferase II|glcNAc-T II|mannoside acetylglucosaminyltransferase 2
miR-200b	NM_134378	Sulf1	171396	5q11	protein-coding	sulfatase 1	RSulfFP1|extracellular sulfatase Sulf-1|sulfatase FP
miR-200b	NM_053598	Nudt4	94267	7q13	protein-coding	nudix (nucleoside diphosphate linked moiety X)-type motif 4	DIPP-2|diadenosine 5',5'''-P1,P6-hexaphosphate hydrolase 2|diphosphoinositol polyphosphate phosphohydolase type II|diphosphoinositol polyphosphate phosphohydrolase 2|nucleoside diphosphate-linked moiety X motif 4|nudix motif 4|nudix-type motif 4|rDIPP2
miR-200b	NM_053578	Atp6v0e1	94170	10q12	protein-coding	ATPase, H+ transporting, lysosomal, V0 subunit e1	ATPase, H+ transporting, V0 subunit E|ATPase, H+ transporting, lysosomal 9kDa, V0 subunit e1|ATPase, H+ transporting, lysosomal V0 subunit E1|D-serine-regulated transcript 1 protein|V-ATPase 9.2 kDa membrane accessory protein|V-ATPase M9.2 subunit|V-ATPase subunit e 1|V-type proton ATPase subunit e 1|vacuolar proton pump subunit e 1|vacuolar proton-ATPase subunit M9.2
miR-200b	NM_001012099	Xkr8	313033	5q36	protein-coding	XK, Kell blood group complex subunit-related family, member 8	X Kell blood group precursor related family member 8 homolog|XK-related protein 8
miR-200b	NM_053682	Yme1l1	114217	17q12.3	protein-coding	YME1-like 1 ATPase	ATP-dependent metalloprotease FtsH1|ATP-dependent metalloprotease YME1L1|ATP-dependent zinc metalloprotease YME1L1|YME1-like protein 1|meg-4
miR-200b	NM_001008558	Ndn	308690	1q22	protein-coding	necdin, melanoma antigen (MAGE) family member	necdin|necdin homolog
miR-200b	NM_053456	Plcl1	84587	9q31	protein-coding	phospholipase C-like 1	130kDa-Ins(1,4,5)P3 binding protein|PLC-L1|PRIP1|inactive phospholipase C-like protein 1|p130|phospholipase C-related but catalytically inactive protein
miR-200b	NM_019356	Eif2s1	54318	6q24	protein-coding	eukaryotic translation initiation factor 2, subunit 1 alpha	EIF-2A|EIF-2alpha|eIF-2-alpha|eukaryotic translation initiation factor 2 subunit 1|eukaryotic translation initiation factor 2 subunit alpha
miR-200b	NM_001013227	Cops8	363283	9q35	protein-coding	COP9 signalosome subunit 8	COP9 (constitutive photomorphogenic) homolog, subunit 8|COP9 constitutive photomorphogenic homolog subunit 8|COP9 homolog|COP9 signalosome complex subunit 8|JAB1-containing signalosome subunit 8|SGN8|signalosome subunit 8
miR-200b	BC083754	Yipf5	361315	18p11	protein-coding	Yip1 domain family, member 5	YIP1 family member 5|YPT-interacting protein 1 A|protein YIPF5
miR-200b	NM_012870	Tnfrsf11b	25341	7q31	protein-coding	tumor necrosis factor receptor superfamily, member 11b	Osteoprotegerin|tumor necrosis factor receptor superfamily member 11B
miR-200b	NM_001012358	Tmem41b	361626	1q33	protein-coding	transmembrane protein 41B	-
miR-200b	NM_001024765	Nbr1	303554	10q32.1	protein-coding	neighbor of Brca1 gene 1	neighbor of BRCA1 gene 1 protein|next to BRCA1 gene 1 protein|next to the Brca1|ovarian carcinoma antigen CA125
miR-200b	NM_053713	Klf4	114505	5q24	protein-coding	Kruppel-like factor 4 (gut)	Krueppel-like factor 4
miR-200b	NM_019143	Fn1	25661	9q33	protein-coding	fibronectin 1	FN|fibronectin
miR-200b	NM_001008313	Cbx3	297093	4q24	protein-coding	chromobox homolog 3	HP1 gamma|chromobox homolog 3 (HP1 gamma homolog, Drosophila)|heterochromatin protein 1 gamma
miR-200b	NM_031695	St3gal2	64442	19q12	protein-coding	ST3 beta-galactoside alpha-2,3-sialyltransferase 2	CMP-N-acetylneuraminate-beta-galactosamide-alpha-2,3-sialyltransferase 2|SIAT4-B|ST3GALA.2|ST3Gal II|ST3GalII|alpha 2,3-ST 2|beta-galactoside alpha-2,3-sialyltransferase 2|gal-NAc6S|gal-beta-1,3-GalNAc-alpha-2,3-sialyltransferase|sialyltransferase 4B (beta-galactoside alpha-2,3-sialyltransferase)|sialyltransferase 5
miR-200b	NM_175765	Psip1	313323	5q31	protein-coding	PC4 and SFRS1 interacting protein 1	PC4 and SFRS1 interacting protein 2|PC4 and SFRS1-interacting protein|lens epithelium-derived growth factor|supercoiled DNA binding protein 75
miR-200b	NM_134346	Rap1b	171337	7q22	protein-coding	RAP1B, member of RAS oncogene family	GTP-binding protein smg p21B|RAS related protein 1b|ras-related protein Rap-1b
miR-200b	NM_001025114	Wasf1	294568	-	protein-coding	WAS protein family, member 1	WASP family 1|WASP family protein member 1|protein WAVE-1|wiskott-Aldrich syndrome protein family member 1
miR-200b	NM_001007660	Ccdc82	300359	8q11	protein-coding	coiled-coil domain containing 82	coiled-coil domain-containing protein 82
miR-200b	NM_172321	Slc6a15	282712	7q21	protein-coding	solute carrier family 6 (neutral amino acid transporter), member 15	orphan sodium- and chloride-dependent neurotransmitter transporter NTT73|orphan transporter v7-3|sodium- and chloride-dependent neurotransmitter transporter NTT73|sodium-dependent neutral amino acid transporter B(0)AT2|solute carrier family 6 (neurotransmitter transporter), member 15|solute carrier family 6 member 15|transporter v7-3
miR-200b	AF044581	Stx12	65033	5q36	protein-coding	syntaxin 12	Syn13|syntaxin-12|syntaxin-13
miR-200b	NM_145773	Mxd3	252915	17p14	protein-coding	Max dimerization protein 3	max dimerization protein 3|max dimerizer 3|max-associated protein 3|max-interacting transcriptional repressor MAD3
miR-200b	NM_053769	Dusp1	114856	10q12	protein-coding	dual specificity phosphatase 1	3CH134/CL100 PTPase|MAP kinase phosphatase 1|MAP kinase phosphatase-1|dual specificity protein phosphatase 1|mitogen-activated protein (MAP) kinase phosphatase-1|mitogen-activated protein kinase phosphatase 1|oxidative stress-inducible protein tyrosine phosphatase|protein tyrosine phosphatase non-receptor type 16|protein tyrosine phosphatase, non-receptor type 16|protein-tyrosine phosphatase CL10…
miR-200b	NM_022593	Tceb1	64525	5q11	protein-coding	transcription elongation factor B (SIII), polypeptide 1	RNA polymerase II transcription factor SIII subunit C|SIII p15|eloC|elongation factor SIII p15 subunit|elongin 15 kDa subunit|elongin-C|stromal membrane-associated protein SMAP1B homolog|transcription elongation factor B polypeptide 1
miR-200b	NM_031685	Gosr2	64154	10q32.1	protein-coding	golgi SNAP receptor complex member 2	27 kDa Golgi SNARE protein|Golgi SNAP receptor complex member 2|membrin
miR-200b	NM_001025682	Cdr2	308958	1q35-q36	protein-coding	cerebellar degeneration-related 2	cerebellar degeneration-related protein 2
miR-200b	NM_176857	Vcpip1	286761	5q11	protein-coding	valosin containing protein (p97)/p47 complex interacting protein 1	VCP(p97)/p47-interacting protein|deubiquitinating protein VCIP135|valosin-containing protein (p97)/p47 complex-interacting protein 135|valosin-containing protein (p97)/p47 complex-interacting protein p135|valosin-containing protein p97/p47 complex-interacting protein 1|valosin-containing protein p97/p47 complex-interacting protein p135
miR-200b	NM_001007148	Btrc	361765	1q54	protein-coding	beta-transducin repeat containing E3 ubiquitin protein ligase	beta-transducin repeat containing protein
miR-200b	NM_138896	Pja2	192256	9q37	protein-coding	praja ring finger 2, E3 ubiquitin protein ligase	E3 ubiquitin-protein ligase Praja-2|praja 2, RING-H2 motif containing|protein carrying the RING-H2 sequence motif
miR-200b	BC088852	Serinc1	294421	20q11	protein-coding	serine incorporator 1	tumor differentially expressed 1, like|tumor differentially expressed protein 2
miR-200b	NM_001013096	Mycn	298894	6q14	protein-coding	v-myc avian myelocytomatosis viral oncogene neuroblastoma derived homolog	Avian myelocytomatosis viral (v-myc) related oncogene neuroblastoma derived (Nmyc)|Avian myelocytomatosis viral (v-myc) related oncogene, neuroblastoma derived (Nmyc)|N-myc proto-oncogene protein|v-myc myelocytomatosis viral related oncogene, neuroblastoma derived
miR-200b	NM_001037782	Cnot4	312227	4q22	protein-coding	CCR4-NOT transcription complex, subunit 4	CCR4-NOT transcription complex subunit 4
miR-200b	NM_053814	Mprip	116504	10q22	protein-coding	myosin phosphatase Rho interacting protein	RIP3|Rho interacting protein 3|myosin phosphatase Rho-interacting protein|myosin phosphatase-Rho interacting protein|rho-interacting protein 3
miR-200b	NM_021997	Clip2	29264	12q12	protein-coding	CAP-GLY domain containing linker protein 2	CAP-Gly domain-containing linker protein 2|cytoplasmic linker 2|cytoplasmic linker protein 115|cytoplasmic linker protein 2
miR-200b	NM_033442	Gata2	25159	4q34-q41	protein-coding	GATA binding protein 2	GATA-binding protein 2|GATA-bindning protein 2|endothelial transcription factor GATA-2
miR-200b	AF112455	Nfia	25492	5q33-q34	protein-coding	nuclear factor I/A	CCAAT-box-binding transcription factor|CTF|NF-I/A|NF1-A|NFI-A|TGGCA-binding protein|nuclear factor 1 A-type|nuclear factor 1/A
miR-200b	BC101927	Ets1	24356	8q21	protein-coding	v-ets avian erythroblastosis virus E26 oncogene homolog 1	Ets avian erythroblastosis virus E2 oncogene homolog 1 (tumor progression locus 1)|p54|protein C-ets-1|v-ets erythroblastosis virus E26 oncogene homolog 1
miR-200b	NM_022186	Nrbf2	58839	20p11	protein-coding	nuclear receptor binding factor 2	NRBF-2|nuclear receptor-binding factor 2
miR-200b	NM_031068	Actr3	81732	13q11	protein-coding	ARP3 actin-related protein 3 homolog (yeast)	actin-like protein 3|actin-related protein 3|actin-related protein 3 homolog (yest)
miR-200b	NM_024361	Ndst1	29633	18q12.1	protein-coding	N-deacetylase/N-sulfotransferase (heparan glucosaminyl) 1	HSNST 1|N-HSST 1|N-heparan sulfate sulfotransferase 1|NDST-1|[Heparan sulfate]-glucosamine N-sulfotransferase 1|bifunctional heparan sulfate N-deacetylase/N-sulfotransferase 1|glucosaminyl N-deacetylase/N-sulfotransferase 1|heparan sulfate-N-deacetylase/N-sulfotransferase
miR-200b	NM_001014211	Gcom1	363091	8q24	protein-coding	GRINL1A complex locus 1	GRINL1A combined protein|GRINL1A complex locus protein 1|myocardial zonula adherens protein|myozap
miR-200b	NM_001014071	Errfi1	313729	5q36	protein-coding	ERBB receptor feedback inhibitor 1	gene 33 polypeptide|mig-6|mitogen-inducible gene 6 protein homolog|receptor-associated late transducer
miR-200b	NM_138866	Eif2b5	192234	11q23	protein-coding	eukaryotic translation initiation factor 2B, subunit 5 epsilon	eIF-2B GDP-GTP exchange factor subunit epsilon|initiation factor eIF-2Be|translation initiation factor eIF-2B subunit epsilon
miR-200b	U17971	Ptpn21	171070	6q32	protein-coding	protein tyrosine phosphatase, non-receptor type 21	protein tyrosine phosphatase 2E|protein-tyrosine phosphatase 2E|tyrosine-protein phosphatase non-receptor type 21
miR-200b	NM_001033680	Syt1	25716	7q21	protein-coding	synaptotagmin I	synaptotagmin 1|synaptotagmin-1|sytI
miR-200b	NM_001007005	Arhgdia	360678	10q32.3	protein-coding	Rho GDP dissociation inhibitor (GDI) alpha	rho GDI 1|rho GDP-dissociation inhibitor 1|rho-GDI alpha
miR-200b	NM_139254	Tubb3	246118	19q12	protein-coding	tubulin, beta 3 class III	neuron-specific class III beta-tubulin|tubulin beta-3 chain
miR-200b	NM_019377	Ywhab	56011	3q42	protein-coding	tyrosine 3-monooxygenase/tryptophan 5-monooxygenase activation protein, beta polypeptide	14-3-3 protein beta-subtype|14-3-3 protein beta/alpha|3-monooxygenase/tryptophan 5 monooxygenase activation protein beta polypeptide|KCIP-1|prepronerve growth factor RNH-1|protein kinase C inhibitor protein 1|tryosine 3-monooxygenase/tryptophan 5-monooxygenase activation protein beta polypeptide|tryosine 3-monooxygenase/tryptophan 5-monooxygenase activation protein gamma|tyrosine 3-monooxgenase/t…
miR-200b	NM_022184	Cask	29647	Xq12	protein-coding	calcium/calmodulin-dependent serine protein kinase (MAGUK family)	peripheral plasma membrane protein CASK
miR-200b	NM_172066	Slc30a4	64469	3q35	protein-coding	solute carrier family 30 (zinc transporter), member 4	Dri 27/ZnT4 protein|dri 27 protein|solute carrier family 30 member 4|zinc transporter 4|znT-4
miR-200b	NM_031083	Pi4kb	81747	2q34	protein-coding	phosphatidylinositol 4-kinase, catalytic, beta	PI4K-beta|PI4Kbeta|catalytic phosphatidylinositol 4-kinase beta|phosphatidylinositol 4-kinase beta|phosphatidylinositol 4-kinase, catalytic, beta polypeptide|ptdIns 4-kinase beta
miR-200b	BC100060	Fez2	94269	6q11	protein-coding	fasciculation and elongation protein zeta 2 (zygin II)	fasciculation and elongation protein zeta-2|synaptotagmin interacting protein zyginII|zygin II|zygin-2|zygin-related protein types I/II
miR-200b	NM_053421	Arid4b	84481	17q12.1	protein-coding	AT rich interactive domain 4B (Rbp1 like)	180 kDa Sin3-associated polypeptide|ARID domain-containing protein 4B|AT-rich interactive domain-containing protein 4B|histone deacetylase complex subunit SAP180|retinoblastoma-binding protein 1-like 1|retinoblastoma-binding protein 1-related protein|sin3-associated polypeptide p180
miR-200b	NM_001004238	Rab21	299799	7q22	protein-coding	RAB21, member RAS oncogene family	ras-related protein Rab-21
miR-200b	NM_144730	Gata4	54254	15p12	protein-coding	GATA binding protein 4	DNA-binding protein GATA-GT2|GATA-binding factor 4|GATA-binding protein 4|transcription factor GATA-4
miR-200b	NM_138544	Fat3	191571	8q12	protein-coding	FAT atypical cadherin 3	FAT tumor suppressor homolog 3|Fta3 protein|protocadherin Fat 3
miR-200b	NM_053722	Clasp2	114514	8q32	protein-coding	cytoplasmic linker associated protein 2	CLIP associating protein 2|CLIP-associating protein 2|cytoplasmic linker-associated protein 2
miR-200b	NM_057139	Hnrnpu	117280	13q26	protein-coding	heterogeneous nuclear ribonucleoprotein U	system N1 Na+ and H+-coupled glutamine transporter|transporter protein|transporter protein; system N1 Na+ and H+-coupled glutamine transporter
miR-200b	NM_001033898	Calu	64366	4q22	protein-coding	calumenin	CBP-50|crocalbin|reticulocalbin
miR-200b	NM_203336	Esrrg	360896	13q26	protein-coding	estrogen-related receptor gamma	estrogen receptor-related protein 3|nuclear receptor subfamily 3 group B member 3
miR-200b	NM_013082	Sdc2	25615	7q22	protein-coding	syndecan 2	Ryudocan/syndecan 2|SYND2|fibroglycan|heparan sulfate proteoglycan core protein|syndecan-2
miR-200b	NM_001007673	Mmd	303439	10q26	protein-coding	monocyte to macrophage differentiation-associated	macrophage/microglia activation-associated factor|monocyte to macrophage differentiation factor|monocyte to macrophage differentiation protein|progestin and adipoQ receptor family member XI
miR-200b	NM_019376	Ywhag	56010	12q12	protein-coding	tyrosine 3-monooxygenase/tryptophan 5-monooxygenase activation protein, gamma polypeptide	14-3-3 protein gamma|14-3-3 protein gamma-subtype|3-monooxygenase/tryptophan 5-monooxgenase activation protein gamma polypeptide|tryosine 3-monooxgenase/tryptophan 5 monooxgenase activation protein gamma|tryosine 3-monooxgenase/tryptophan 5-monooxgenase activation protein gamma polypeptide|tyrosine 3-monooxgenase/tryptophan 5-monooxgenase activation protein, gamma polypeptide|tyrosine 3/tryptopha…
miR-200b	NM_001004255	Dek	306817	17p13	protein-coding	DEK oncogene	DEK oncogene (DNA binding)|protein DEK
miR-200b	NM_019183	Actc1	29275	3q35	protein-coding	actin, alpha, cardiac muscle 1	actin alpha cardiac 1|actin, alpha cardiac muscle 1|actin, alpha, cardiac 1|alpha-actin cardiac|alpha-cardiac actin
miR-200b	NM_080888	Bnip3l	140923	15p12	protein-coding	BCL2/adenovirus E1B interacting protein 3-like	BCL2/adenovirus E1B 19 kDa protein-interacting protein 3-like|BCL2/adenovirus E1B 19 kDa-interacting protein 3-like
miR-200b	NM_022501	Crip2	338401	6q32	protein-coding	cysteine-rich protein 2	CRP-2|LIM/double zinc-finger protein
miR-200b	NM_024161	Dnajc5	79130	3q43	protein-coding	DnaJ (Hsp40) homolog, subfamily C, member 5	cysteine string protein|dnaJ homolog subfamily C member 5
miR-200b	NM_053599	Efna1	94268	2q34	protein-coding	ephrin A1	EPH-related receptor tyrosine kinase ligand 1|LERK-1|ephrin-A1|immediate early response protein B61
miR-200b	NM_001033909	Elf2	361944	2q26	protein-coding	E74-like factor 2	-
miR-200b	NM_019306	Flt1	54251	12p11	protein-coding	FMS-related tyrosine kinase 1	FLT-1|FMS-like tyrosine kinase 1|Fms-related tyrosine kinase 1 (vascular endothelial growth factor/vascular permeability factor receptor)|tyrosine-protein kinase receptor FLT|vascular endothelial growth factor receptor 1|vascular endothelial growth factor receptor-1
miR-200b	NM_021835	Jun	24516	5q34.1	protein-coding	jun proto-oncogene	AP1|Avian sarcoma virus 17 (v-jun) oncogene homolog|Jun oncogene|V-jun avian sarcoma virus 17 oncogene homolog|activator protein 1|proto-oncogene c-jun|transcription factor AP-1|v-jun sarcoma virus 17 oncogene homolog
miR-200b	NM_031730	Kcnd2	65180	4q22	protein-coding	potassium voltage-gated channel, Shal-related subfamily, member 2	potassium voltage gated channel, Shal-related family, member 2|potassium voltage-gated channel subfamily D member 2|voltage-gated potassium channel subunit Kv4.2
miR-200b	BC081835	Map2	25595	9q32	protein-coding	microtubule-associated protein 2	MAP-2
miR-200b	NM_012576	Nr3c1	24413	18p12	protein-coding	nuclear receptor subfamily 3, group C, member 1	glucocorticoid receptor
miR-200b	AB016425	Ocln	83497	2q12	protein-coding	occludin	-
miR-200b	NM_201990	Pgap1	316400	9q31	protein-coding	post-GPI attachment to proteins 1	GPI deacylase|GPI inositol-deacylase|Post GPI Attachment to Proteins 1|post-GPI attachment to proteins factor 1
miR-200b	NM_013187	Plcg1	25738	3q42	protein-coding	phospholipase C, gamma 1	1-phosphatidylinositol 4,5-bisphosphate phosphodiesterase gamma-1|1-phosphatidylinositol-4,5-bisphosphate phosphodiesterase gamma-1|PLC-148|PLC-II|PLC-gamma-1|phosphoinositide phospholipase C|phosphoinositide phospholipase C-gamma-1|phospholipase C-gamma-1
miR-200b	NM_031821	Plk2	83722	2q14	protein-coding	polo-like kinase 2	PLK-2|polo-like kinase 1|serine/threonine-protein kinase PLK2|serine/threonine-protein kinase SNK|serum-inducible kinase
miR-200b	NM_017039	Ppp2ca	24672	10q22	protein-coding	protein phosphatase 2, catalytic subunit, alpha isozyme	PP2A-alpha|protein phosphatase 2 (formerly 2A), catalytic subunit, alpha isoform|protein phosphatase 2, catalytic subunit, alpha isoform|protein phosphatase 2a, catalytic subunit, alpha isoform|protein phosphatase-2A-alpha|serine/threonine-protein phosphatase 2A catalytic subunit alpha isoform
miR-200b	NM_031985	Rps6kb1	83840	10q26	protein-coding	ribosomal protein S6 kinase, polypeptide 1	70 kDa ribosomal protein S6 kinase 1|P70S6K|P70S6K1|S6 kinase|S6K|S6K-beta-1|S6K1|p70 S6 kinase alpha|p70 S6K-alpha|p70 S6KA|p70 ribosomal S6 kinase alpha|p70(S6K)-alpha|p70-S6K 1|ribosomal protein S6 kinase I|ribosomal protein S6 kinase beta-1|ribosomal protein S6 kinase, 70kDa, polypeptide 1
miR-200b	NM_181090	Slc38a2	29642	7q34	protein-coding	solute carrier family 38, member 2	amino acid transporter A2|amino acid transporter cationic 2|amino acid transporter system A2|amino acid transporter, cationic 2 (low affinity)|sodium-coupled neutral amino acid transporter 2|system A amino acid transporter 2|system A transporter 1|system N amino acid transporter 2
miR-200b	NM_013050	Ube2i	25573	10q12	protein-coding	ubiquitin-conjugating enzyme E2I	SUMO-conjugating enzyme UBC9|SUMO-protein ligase|Ubiquitin conjugating enzyme E2I (homologous to yeast UBC9)|ubiquitin carrier protein 9|ubiquitin carrier protein I|ubiquitin-conjugating enzyme E2I (UBC9 homolog, yeast)|ubiquitin-conjugating enzyme UbcE2A|ubiquitin-protein ligase I
miR-200b	NM_012517	Cacna1c	24239	4q42	protein-coding	calcium channel, voltage-dependent, L type, alpha 1C subunit	L-type calcium channel alpha-1 subunit|RBC|brain class C|calcium channel, L type, alpha-1 polypeptide, isoform 1, cardiac muscle|calcium channel, voltage-dependent, alpha 1C subunit|voltage-dependent L-type calcium channel subunit alpha-1C|voltage-gated calcium channel subunit alpha Cav1.2
miR-200b	NM_199502	Chrdl1	363455	Xq14	protein-coding	chordin-like 1	chordin-like protein 1|kohjirin|neuralin-1|neurogenesin 1|ventroptin
miR-200b	NM_012560	Foxg1	24370	6q22	protein-coding	forkhead box G1	BF-1|BF1|brain factor 1|forkhead box protein G1|forkhead-like transcription factor BF-1|forkhead-related protein FKHL1|transcription factor BF-1
miR-200b	NM_017322	Mapk9	50658	10q22	protein-coding	mitogen-activated protein kinase 9	MAP kinase 9|MAPK 9|SAPK-alpha|c-Jun N-terminal kinase 2|p54-alpha|stress activated protein kinase alpha II|stress-activated protein kinase JNK2
miR-200b	NM_153735	Nptx1	266777	10q32.3	protein-coding	neuronal pentraxin I	47 kDa taipoxin-binding protein|NP-I|NP1|neuronal pentraxin 1|neuronal pentraxin-1
miR-200b	U02316	Nrg1	112400	16q12.3	protein-coding	neuregulin 1	neuregulin 1 type III beta 3|pro-NRG1|pro-neuregulin-1, membrane-bound isoform
miR-200b	NM_031073	Ntf3	81737	4q42	protein-coding	neurotrophin 3	HDNF|NGF-2|NT-3|nerve growth factor 2|neurotrophic factor|neurotrophin-3|neurotrophin-3 (HDNF/NT-3)
miR-200b*	XM_006234366	Sp3	367846	3q22	protein-coding	Sp3 transcription factor	trans-acting transcription factor 3|transcription factor Sp3
miR-200b*	NM_001012187	Klhl7	362303	4q11	protein-coding	kelch-like family member 7	kelch-like 7|kelch-like protein 7
miR-200b*	NM_001126291	Flrt3	366205	3q41	protein-coding	fibronectin leucine rich transmembrane protein 3	fibronectin-like domain-containing leucine-rich transmembrane protein 3|leucine-rich repeat transmembrane protein FLRT3
miR-200b*	NM_001109222	Ppp1r3a	500036	4q21	protein-coding	protein phosphatase 1, regulatory subunit 3A	protein phosphatase 1 regulatory subunit 3A|protein phosphatase 1, regulatory (inhibitor) subunit 3A
miR-200b*	XM_225764	Prdm6	307305	18q11	protein-coding	PR domain containing 6	-
miR-200b*	NM_001191719	Jmjd1c	171120	20p11	protein-coding	jumonji domain containing 1C	probable JmjC domain-containing histone demethylation protein 2C
miR-200b*	NM_053428	Fgf13	84488	Xq36	protein-coding	fibroblast growth factor 13	-
miR-200b*	NM_001013189	Pqlc1	361352	18q12.3	protein-coding	PQ loop repeat containing 1	PQ-loop repeat-containing protein 1
miR-200b*	NM_001108713	Trmt5	362754	6q24	protein-coding	tRNA methyltransferase 5 homolog (S. cerevisiae)	TRM5 tRNA methyltransferase 5 homolog|tRNA (guanine-N(1)-)-methyltransferase
miR-200b*	NM_001191653	Tanc2	303599	10q32.1	protein-coding	tetratricopeptide repeat, ankyrin repeat and coiled-coil containing 2	protein TANC2
miR-200b*	NM_175603	Hnrnpr	319110	5q36	protein-coding	heterogeneous nuclear ribonucleoprotein R	-
miR-200b*	NM_001007619	Tmed5	289883	14p22	protein-coding	transmembrane emp24 protein transport domain containing 5	p24 family protein gamma-2|p24gamma2|transmembrane emp24 domain-containing protein 5
miR-200b*	NM_017268	Hmgcs1	29637	2q16	protein-coding	3-hydroxy-3-methylglutaryl-CoA synthase 1 (soluble)	3-hydroxy-3-methylglutaryl coenzyme A synthase|3-hydroxy-3-methylglutaryl-Coenzyme A synthase 1 (soluble)|HMG-CoA synthase|hydroxymethylglutaryl-CoA synthase 1|hydroxymethylglutaryl-CoA synthase, cytoplasmic
miR-200b*	NM_019232	Sgk1	29517	1p12	protein-coding	serum/glucocorticoid regulated kinase 1	serine/threonine protein kinase SGK|serine/threonine-protein kinase Sgk1|serum/glucocorticoid-regulated kinase 1
miR-200b*	NM_021266	Fzd1	58868	4q13	protein-coding	frizzled family receptor 1	Drosophila polarity gene (frizzled) homologue|Drosophila polarity gene homolog 1|frizzled-1|fz-1|rFz1
miR-200c	NM_001014170	Fam48a	361946	2q26	protein-coding	suppressor of Ty 20	family with sequence similarity 48, member A|protein FAM48A|transcription factor (p38 interacting protein)|transcription factor SPT20 homolog
miR-200c	NM_019276	Ugt8	50555	2q42	protein-coding	UDP glycosyltransferase 8	2-hydroxyacylsphingosine 1-beta-galactosyltransferase|UDP galactosyltransferase 8|UDP galactosyltransferase 8A|UDP-galactose-ceramide galactosyltransferase 8|UDP-glucuronosyltransferase 8|ceramide UDP-galactosyltransferase|cerebroside synthase
miR-200c	NM_198768	Igsf10	310448	2q31	protein-coding	immunoglobulin superfamily, member 10	CMF608|bone specific CMF608|calvaria mechanical force protein 608|immunoglobulin superfamily member 10
miR-200c	NM_001012026	Mdm4	304798	13q13	protein-coding	Mdm4 p53 binding protein homolog (mouse)	double minute 4 homolog|double minute 4 protein|mdm2-like p53-binding protein|p53-binding protein Mdm4|protein Mdm4|protein Mdmx|transformed mouse 3T3 cell double minute 4
miR-200c	NM_001007731	Golga7	361171	16q12.5	protein-coding	golgin A7	Golgin subfamily A member 7|golgi autoantigen, golgin subfamily a, 7
miR-200c	NM_001004227	Rtcd1	295395	2q41	protein-coding	RNA terminal phosphate cyclase domain 1	RNA 3'-terminal phosphate cyclase
miR-200c	NM_001009665	Ebag9	299864	7q31	protein-coding	estrogen receptor binding site associated, antigen, 9	estrogen receptor-binding fragment-associated gene 9 protein|receptor-binding cancer antigen expressed on SiSo cells
miR-200c	NM_001024787	Osgepl1	314548	9q22	protein-coding	O-sialoglycoprotein endopeptidase-like 1	O-sialoglycoprotein endopeptidase-like protein 1|probable O-sialoglycoprotein endopeptidase 2|probable tRNA threonylcarbamoyladenosine biosynthesis protein Osgepl1|t(6)A37 threonylcarbamoyladenosine biosynthesis protein Osgepl1
miR-200c	NM_178105	Gpm6a	306439	16p11	protein-coding	glycoprotein m6a	neuronal membrane glycoprotein M6-a
miR-200c	NM_024371	Slc6a1	79212	4q42	protein-coding	solute carrier family 6 (neurotransmitter transporter), member 1	GABA transporter protein|GAT-1|sodium- and chloride-dependent GABA transporter 1|solute carrier family 6 (neurotransmitter transporter, GABA), member 1|solute carrier family 6 member 1
miR-200c	NM_053421	Arid4b	84481	17q12.1	protein-coding	AT rich interactive domain 4B (Rbp1 like)	180 kDa Sin3-associated polypeptide|ARID domain-containing protein 4B|AT-rich interactive domain-containing protein 4B|histone deacetylase complex subunit SAP180|retinoblastoma-binding protein 1-like 1|retinoblastoma-binding protein 1-related protein|sin3-associated polypeptide p180
miR-200c	U17971	Ptpn21	171070	6q32	protein-coding	protein tyrosine phosphatase, non-receptor type 21	protein tyrosine phosphatase 2E|protein-tyrosine phosphatase 2E|tyrosine-protein phosphatase non-receptor type 21
miR-200c	NM_134378	Sulf1	171396	5q11	protein-coding	sulfatase 1	RSulfFP1|extracellular sulfatase Sulf-1|sulfatase FP
miR-200c	NM_173309	Elavl2	286973	5q32	protein-coding	ELAV (embryonic lethal, abnormal vision, Drosophila)-like 2 (Hu antigen B)	ELAV-like protein 2|RNA binding protein HuB|embryonic lethal, abnormal vision-like 2|hu-antigen B
miR-200c	NM_001014071	Errfi1	313729	5q36	protein-coding	ERBB receptor feedback inhibitor 1	gene 33 polypeptide|mig-6|mitogen-inducible gene 6 protein homolog|receptor-associated late transducer
miR-200c	NM_001012358	Tmem41b	361626	1q33	protein-coding	transmembrane protein 41B	-
miR-200c	NM_019143	Fn1	25661	9q33	protein-coding	fibronectin 1	FN|fibronectin
miR-200c	NM_001005553	Git2	304546	12q16	protein-coding	G protein-coupled receptor kinase interacting ArfGAP 2	ARF GTPase-activating protein GIT2|G protein-coupled receptor kinase-interactor 2
miR-200c	NM_001025283	Fam118b	315549	8q21	protein-coding	family with sequence similarity 118, member B	protein FAM118B
miR-200c	NM_019356	Eif2s1	54318	6q24	protein-coding	eukaryotic translation initiation factor 2, subunit 1 alpha	EIF-2A|EIF-2alpha|eIF-2-alpha|eukaryotic translation initiation factor 2 subunit 1|eukaryotic translation initiation factor 2 subunit alpha
miR-200c	BC101927	Ets1	24356	8q21	protein-coding	v-ets avian erythroblastosis virus E26 oncogene homolog 1	Ets avian erythroblastosis virus E2 oncogene homolog 1 (tumor progression locus 1)|p54|protein C-ets-1|v-ets erythroblastosis virus E26 oncogene homolog 1
miR-200c	NM_053769	Dusp1	114856	10q12	protein-coding	dual specificity phosphatase 1	3CH134/CL100 PTPase|MAP kinase phosphatase 1|MAP kinase phosphatase-1|dual specificity protein phosphatase 1|mitogen-activated protein (MAP) kinase phosphatase-1|mitogen-activated protein kinase phosphatase 1|oxidative stress-inducible protein tyrosine phosphatase|protein tyrosine phosphatase non-receptor type 16|protein tyrosine phosphatase, non-receptor type 16|protein-tyrosine phosphatase CL10…
miR-200c	NM_019376	Ywhag	56010	12q12	protein-coding	tyrosine 3-monooxygenase/tryptophan 5-monooxygenase activation protein, gamma polypeptide	14-3-3 protein gamma|14-3-3 protein gamma-subtype|3-monooxygenase/tryptophan 5-monooxgenase activation protein gamma polypeptide|tryosine 3-monooxgenase/tryptophan 5 monooxgenase activation protein gamma|tryosine 3-monooxgenase/tryptophan 5-monooxgenase activation protein gamma polypeptide|tyrosine 3-monooxgenase/tryptophan 5-monooxgenase activation protein, gamma polypeptide|tyrosine 3/tryptopha…
miR-200c	NM_031695	St3gal2	64442	19q12	protein-coding	ST3 beta-galactoside alpha-2,3-sialyltransferase 2	CMP-N-acetylneuraminate-beta-galactosamide-alpha-2,3-sialyltransferase 2|SIAT4-B|ST3GALA.2|ST3Gal II|ST3GalII|alpha 2,3-ST 2|beta-galactoside alpha-2,3-sialyltransferase 2|gal-NAc6S|gal-beta-1,3-GalNAc-alpha-2,3-sialyltransferase|sialyltransferase 4B (beta-galactoside alpha-2,3-sialyltransferase)|sialyltransferase 5
miR-200c	NM_001012033	Paqr3	305203	14p22	protein-coding	progestin and adipoQ receptor family member III	progestin and adipoQ receptor family member 3
miR-200c	NM_031985	Rps6kb1	83840	10q26	protein-coding	ribosomal protein S6 kinase, polypeptide 1	70 kDa ribosomal protein S6 kinase 1|P70S6K|P70S6K1|S6 kinase|S6K|S6K-beta-1|S6K1|p70 S6 kinase alpha|p70 S6K-alpha|p70 S6KA|p70 ribosomal S6 kinase alpha|p70(S6K)-alpha|p70-S6K 1|ribosomal protein S6 kinase I|ribosomal protein S6 kinase beta-1|ribosomal protein S6 kinase, 70kDa, polypeptide 1
miR-200c	NM_139192	Scd1	246074	1q54	protein-coding	stearoyl-Coenzyme A desaturase 1	acyl-CoA desaturase 1|delta(9)-desaturase 1|delta-9 desaturase 1|fatty acid desaturase 1|stearoyl-CoA desaturase 1
miR-200c	NM_017315	Slc23a1	50621	18p11	protein-coding	solute carrier family 23 (ascorbic acid transporter), member 1	Na(+)/L-ascorbic acid transporter 1|sodium-coupled ascorbic acid transporter 1|sodium-coupled ascorbic acid transporter 1|sodium-dependent vitamin C transporter 1|solute carrier family 23 (nucleobase transporters), member 1|solute carrier family 23 member 1
miR-200c	NM_001010963	Zc3h15	362154	3q24	protein-coding	zinc finger CCCH-type containing 15	brain zinc finger protein|p48ZnF|zinc finger CCCH domain-containing protein 15
miR-263	NM_172030	Entpd2	64467	3p13	protein-coding	ectonucleoside triphosphate diphosphohydrolase 2	CD39 antigen-like 1|NTPDase 2|ecto-ATP diphosphohydrolase 2|ecto-ATPDase 2|ecto-ATPase 2|testicular ecto-ATPase
miR-263a-5p	NM_017047	Slc10a1	24777	6q24	protein-coding	solute carrier family 10 (sodium/bile acid cotransporter), member 1	NA-dependent cholate transporting protein|Na(+)/bile acid cotransporter|Na(+)/taurocholate transport protein|sodium-dependent bile acid cotransporter|sodium-dependent taurocholate cotransporting polypeptide|sodium/bile acid cotransporter|sodium/taurocholate cotransporting polypeptide|solute carrier family 10 (sodium/bile acid cotransporter family), member 1|solute carrier family 10, member 1
miR-263a-5p	NM_053403	Grb7	84427	10q31	protein-coding	growth factor receptor bound protein 7	GRB7 adapter protein|epidermal growth factor receptor GRB-7|growth factor receptor binding protein GRB7|growth factor receptor-bound protein 7
miR-2881	NM_001014156	Dbndd1	361437	19q12	protein-coding	dysbindin (dystrobrevin binding protein 1) domain containing 1	dysbindin domain-containing protein 1
miR-2881	NM_012953	Fosl1	25445	1q43	protein-coding	fos-like antigen 1	fos-related antigen 1
miR-2881	NM_012817	Igfbp5	25285	9q33	protein-coding	insulin-like growth factor binding protein 5	IBP-5|IGF-binding protein 5|IGFBP-5|insulin-like growth factor-binding protein 5
miR-2881	NM_019128	Ina	24503	1q54	protein-coding	internexin neuronal intermediate filament protein, alpha	alpha-Inx|alpha-internexin|internexin, alpha
miR-2881	NM_019175	Klk6	29245	1q22	protein-coding	kallikrein related-peptidase 6	kallikrein 6 (neurosin)|kallikrein 6 (neurosin, zyme)|kallikrein-6|protease serine 9 (neurosin)|protease, serine, 9
miR-2881	NM_053771	Lim2	114903	1q22	protein-coding	lens intrinsic membrane protein 2	MP17|MP18|lens fiber membrane intrinsic protein|lens intrinsic membrane protein 2, 19kDa
miR-2881	NM_001037358	Lmo2	362176	3q32	protein-coding	LIM domain only 2	rhombotin-2
miR-2881	NM_145673	Mafk	246760	12q11	protein-coding	v-maf avian musculoaponeurotic fibrosarcoma oncogene homolog K	transcription factor MafK|v-maf musculoaponeurotic fibrosarcoma oncogene family, protein K|v-maf musculoaponeurotic fibrosarcoma oncogene homolog K
miR-2881	NM_031056	Mmp14	81707	15p13	protein-coding	matrix metallopeptidase 14 (membrane-inserted)	MMP-14|MT-MMP 1|MT1MMP|MTMMP1|matrix metalloproteinase 14 (membrane-inserted)|matrix metalloproteinase 14 membrane-inserted|matrix metalloproteinase 14, membrane-inserted|matrix metalloproteinase-14|membrane type 1-matrix metalloproteinase|membrane-type matrix metalloproteinase 1|membrane-type-1 matrix metalloproteinase
miR-2881	NM_178096	Nrep	338475	18p12	protein-coding	neuronal regeneration related protein	neuronal protein 3.1|neuronal regeneration-related protein|protein p311
miR-2881	NM_212508	Nrm	361791	20p12	protein-coding	nurim (nuclear envelope membrane protein)	nuclear envelope membrane protein|nuclear rim protein|nurim
miR-2881	NM_019279	Pcsk1n	246333	Xq13	protein-coding	proprotein convertase subtilisin/kexin type 1 inhibitor	granin-like neuroendocrine peptide|pro-SAAS|proSAAS|proprotein convertase 1 inhibitor
miR-2881	NM_201272	Plekhg5	310999	5q36	protein-coding	pleckstrin homology domain containing, family G (with RhoGef domain) member 5	PH domain-containing family G member 5|neuronal RhoA GEF protein|pleckstrin homology domain-containing family G member 5|transcript highly enriched in cortex and hippocampus
miR-2881	NM_019266	Scn8a	29710	7q36	protein-coding	sodium channel, voltage gated, type VIII, alpha subunit	Na+ channel|PN4|naCh6|peripheral nerve protein type 4|sodium channel 6|sodium channel protein type 8 subunit alpha|sodium channel protein type VIII subunit alpha|sodium channel voltage-gated type VIII alpha polypeptide|sodium channel, voltage-gated, type 8, alpha polypeptide|sodium channel, voltage-gated, type 8, alpha subunit|sodium channel, voltage-gated, type VIII, alpha polypeptide|voltage-ga…
miR-2881	BC098697	Smndc1	287768	1q55	protein-coding	survival motor neuron domain containing 1	survival motor neuron domain-containing protein 1|survival of motor neuron-related-splicing factor 30
miR-2881	NM_001025715	Limd2	360646	10q32.1	protein-coding	LIM domain containing 2	LIM domain-containing protein 2
miR-2881	NM_012497	Aldoc	24191	10q31-q32.1	protein-coding	aldolase C, fructose-bisphosphate	aldolase C, fructose-biphosphate|brain-type aldolase|fructose-bisphosphate aldolase C
miR-2881	NM_057213	Atp6v1b2	117596	16p14	protein-coding	ATPase, H transporting, lysosomal V1 subunit B2	ATPase, H+ transporting, V1 subunit B|ATPase, H+ transporting, lysosomal (vacuolar proton pump), beta 56/58 kDa|V-ATPase subunit B 2|V-type proton ATPase subunit B, brain isoform|endomembrane proton pump 58 kDa subunit|vacuolar H+ATPase B2|vacuolar proton pump subunit B 2
miR-2881	NM_024161	Dnajc5	79130	3q43	protein-coding	DnaJ (Hsp40) homolog, subfamily C, member 5	cysteine string protein|dnaJ homolog subfamily C member 5
miR-2881	NM_019137	Egr4	25129	4q34	protein-coding	early growth response 4	EGR-4|early growth response protein 4|early response protein NGFI-C|nerve growth factor-induced protein C|zinc-finger transcription factor NGFI-C (early response gene)
miR-2881	U68490	Htr7	65032	1q53	protein-coding	5-hydroxytryptamine (serotonin) receptor 7, adenylate cyclase-coupled	5-HT-7|5-HT-X|5-HT7|5-hydroxytryptamine receptor 7|GPRFO|high affinity serotonin receptor (5HT7)|serotonin receptor 7
miR-2881	NM_212523	Kif5a	314906	7q22	protein-coding	kinesin family member 5A	NKHC|kinesin heavy chain isoform 5A|kinesin heavy chain neuron-specific 1|neuronal kinesin heavy chain
miR-2881	NM_017066	Ptn	24924	4q22	protein-coding	pleiotrophin	HB-GAM|HBBM|HBGF-8|OSF-1|Pleiotrophin (Heparine binding factor, Hbnf, in the mouse)|heparin binding factor|heparin-binding brain mitogen|heparin-binding growth factor 8|heparin-binding growth-associated molecule|heparin-binding neutrophic factor|osteoblast-specific factor 1
miR-2881	NM_013032	Slc1a1	25550	1q52	protein-coding	solute carrier family 1 (neuronal/epithelial high affinity glutamate transporter, system Xag), member 1	Solute carrier family 1 A1 (brain glutamate transporter)|excitatory amino acid carrier 1|excitatory amino acid transporter 3|excitatory amino acid transporter-3|excitatory amino-acid carrier 1|sodium-dependent glutamate/aspartate transporter 3|solute carrier family 1, member 1
miR-2881	NM_024372	Slc6a11	79213	4q42	protein-coding	solute carrier family 6 (neurotransmitter transporter), member 11	GABA transporter GAT-3|GAT-3|sodium- and chloride-dependent GABA transporter 3|solute carrier family 6 (neurotransmitter transporter, GABA), member 11|solute carrier family 6 member 11
miR-2881	NM_024154	Asic1	79123	7q36	protein-coding	acid-sensing (proton-gated) ion channel 1	BNaC2|acid-sensing ion channel 1|amiloride-sensitive cation channel 2, neuronal|brain sodium channel 2|proton gated cation channel ASIC1
miR-2881	NM_022300	Basp1	64160	2q22	protein-coding	brain abundant, membrane attached signal protein 1	22 kDa neuronal tissue-enriched acidic protein|brain acid soluble protein 1|brain acidic membrane protein|neuronal axonal membrane protein NAP-22
miR-2881	NM_001033665	Bcan	25393	2q34	protein-coding	brevican	BEHAB|brain-enriched hyaluronan-binding protein|brevican (brain specific proteoglycan in the aggrecan family)|brevican core protein
miR-2881	X67108	Bdnf	24225	3q33	protein-coding	brain-derived neurotrophic factor	brain derived neurothrophic factor|brain derived neurotrophic factor
miR-2881	NM_212494	Cuta	294288	20p12	protein-coding	cutA divalent cation tolerance homolog (E. coli)	brain acetylcholinesterase putative membrane anchor|divalent cation tolerant protein CUTA|protein CutA
miR-2881	NM_012560	Foxg1	24370	6q22	protein-coding	forkhead box G1	BF-1|BF1|brain factor 1|forkhead box protein G1|forkhead-like transcription factor BF-1|forkhead-related protein FKHL1|transcription factor BF-1
miR-2881	NM_022285	Hapln2	64057	2q34	protein-coding	hyaluronan and proteoglycan link protein 2	brain link protein 1
miR-2881	NM_017250	Htr2b	29581	9q35	protein-coding	5-hydroxytryptamine (serotonin) receptor 2B, G protein-coupled	5-HT-2B|5-HT-2F|5-HT2B|5-hydroxytryptamine receptor 2B|serotonin receptor 2B|stomach fundus serotonin receptor
miR-2881	NM_031511	Igf2	24483	1q41	protein-coding	insulin-like growth factor 2	IGF-II|Insulin-like growth factor II (somatomedin A)|MSA|insulin-like growth factor II|insulin-like growth factor II (IGF-II)|insulin-like growth factor II isoform 2 variant 4 preprotein|multiplication-stimulating activity|multiplication-stimulating polypeptide
miR-2881	NM_053777	Mapk8ip1	116457	3q24	protein-coding	mitogen-activated protein kinase 8 interacting protein 1	C-Jun-amino-terminal kinase-interacting protein 1|IB-1|JIP-1-related protein|JNK MAP kinase scaffold protein 1|JNK-interacting protein 1|JRP|islet-brain-1|mitogen activated protein kinase 8 interacting protein|mitogen-activated protein kinase 8-interacting protein 1
miR-2881	NM_013184	Ntf4	25730	1q22	protein-coding	neurotrophin 4	NT-4|NT-5|Neurotrophin 5 (neurotrophin 4/5)|neurotrophin-4|neurotrophin-5|neutrophic factor 4
miR-2881	M25649	Oxt	25504	3q36	protein-coding	oxytocin/neurophysin 1 prepropeptide	OT-NPI|oxcytocin|oxytocin, prepropeptide|oxytocin-neurophysin 1|oxytocin/neurophysin (Oxt) gene, complete gene, complete cds
miR-2881	NM_138521	Ppp1r1b	360616	10q31	protein-coding	protein phosphatase 1, regulatory (inhibitor) subunit 1B	dopamine- and cAMP-regulated neuronal phosphoprotein|dopamine- and cAMP-regulated phosphoprotein DARPP-32|neuronal phosphoprotein DARPP-32|protein phosphatase 1 regulatory subunit 1B
miR-2881	NM_013016	Sirpa	25528	3q36	protein-coding	signal-regulatory protein alpha	Brain immunoglobulin like protein with tyrosine - based activation motifs|CD172 antigen-like family member A|Protein tyrosine phosphatase non-receptor type substrate 1 (SHP substrate 1)|Protein tyrosine phosphatase, non-receptor type substrate 1 (SHP substrate 1)|SHP substrate 1|brain Ig-like molecule with tyrosine-based activation motifs|inhibitory receptor SHPS-1|macrophage fusion receptor|macr…
miR-2881	NM_053501	Slc25a14	85263	Xq35	protein-coding	solute carrier family 25 (mitochondrial carrier, brain), member 14	brain mitochondrial carrier protein 1
miR-2881	M60525	Vgf	29461	12q12	protein-coding	VGF nerve growth factor inducible	VGF8a protein|neurosecretory protein VGF
miR-34c	NM_053329	Igfals	79438	10q12	protein-coding	insulin-like growth factor binding protein, acid labile subunit	insulin-like growth factor binding protein complex acid-labile subunit|insulin-like growth factor-binding protein complex acid labile chain|insulin-like growth factor-binding protein complex acid labile subunit
miR-34c	NM_031548	Scnn1a	25122	4q42	protein-coding	sodium channel, nonvoltage-gated 1 alpha	SCNEA|alpha-ENaC|alpha-NaCH|amiloride-sensitive sodium channel subunit alpha|epithelial Na(+) channel subunit alpha|epithelial sodium channel alpha subunit|nonvoltage-gated sodium channel 1 subunit alpha|sodium channel, nonvoltage-gated, type I, alpha
miR-34c	NM_022498	Ppp1cc	24669	12q16	protein-coding	protein phosphatase 1, catalytic subunit, gamma isozyme	protein phosphatase 1C catalytic subunit|protein serine-threonine phosphatase catalytic subunit PP-1b|serine/threonine-protein phosphatase PP1-gamma catalytic subunit
miR-34c	NM_175597	Ssx2ip	308023	2q44	protein-coding	synovial sarcoma, X breakpoint 2 interacting protein	afadin DIL domain-interacting protein|afadin- and alpha-actinin-binding protein|afadin- and alpha-actinin-binding protein ADIP
miR-34c	NM_022538	Ppap2a	64369	2q14	protein-coding	phosphatidic acid phosphatase type 2A	PAP-2a|PAP2-alpha|PAP2a|lipid phosphate phosphohydrolase 1|phosphatidate phosphohydrolase type 2a|phosphatidic acid phosphatase 2a
miR-34c	BC070944	Gyg1	81675	2q24	protein-coding	glycogenin 1	GN-1|GN1|glycogenin-1
miR-34c	AF538958	Gpr64	266735	Xq21	protein-coding	G protein-coupled receptor 64	G-protein coupled receptor 64|epididymis-specific protein 6|re6 receptor
miR-34c	NM_053730	Stag3	114522	12q11	protein-coding	stromal antigen 3	SCC3 homolog 3|cohesin subunit SA-3|stromalin 3|stromalin-3
miR-34c	NM_012949	Eno3	25438	10q24	protein-coding	enolase 3, beta, muscle	2-phospho-D-glycerate hydro-lyase|Muscle specific enolase (beta beta enolose) (two splicing products)|beta-enolase|muscle-specific enolase|skeletal muscle enolase
miR-34c	NM_017105	Bmp3	25667	14p22	protein-coding	bone morphogenetic protein 3	BMP-3
miR-34c	NM_031078	Pde1c	81742	4q24	protein-coding	phosphodiesterase 1C	calcium/calmodulin-dependent 3',5'-cyclic nucleotide phosphodiesterase 1C|cam-PDE 1C|cyclic nucleotide phosphodiesterase 1 C|phosphodiesterase 1C calmodulin-dependent (70kD)
miR-34c	NM_017123	Areg	29183	14p22	protein-coding	amphiregulin	AR|SDGF|schwannoma-derived growth factor
miR-34c	BC070896	Anxa7	155423	15p16	protein-coding	annexin A7	-
miR-34c	NM_001033896	Tmem79	310626	2q34	protein-coding	transmembrane protein 79	-
miR-34c	NM_001014247	Lzts2	365468	1q54	protein-coding	leucine zipper, putative tumor suppressor 2	leucine zipper putative tumor suppressor 2
miR-34c	NM_001012126	Tmem22	315957	8q31	protein-coding	solute carrier family 35, member G2	solute carrier family 35 member G2|transmembrane protein 22
miR-34c	NM_170788	Erc1	266806	4q42	protein-coding	ELKS/RAB6-interacting/CAST family member 1	CAZ-associated structural protein 2|ELKS/Rab6-interacting/CAST family member 1|ERC protein 1|ERC-1|RIM-Binding Protein|Rab6 interacting protein 2|Rab6-interacting protein 2
miR-34c	NM_019147	Jag1	29146	3q36	protein-coding	jagged 1	protein jagged-1
miR-34c	NM_001007690	Fbxo30	308283	1p13	protein-coding	F-box protein 30	F-box only protein 30
miR-34c	NM_012663	Vamp2	24803	10q24	protein-coding	vesicle-associated membrane protein 2	Synaptobrevin 2 (vesicle-associated membrane protein VAMP-2)|VAMP-2|Vesicle-associated membrane protein (synaptobrevin 2)|synaptobrevin-2
miR-34c	NM_001024256	Med4	306030	15p11	protein-coding	mediator complex subunit 4	mediator of RNA polymerase II transcription subunit 4|mediator of RNA polymerase II transcription, subunit 4 homolog|vitamin D receptor interacting protein
miR-34c	BC088150	Hnrnpa1	29578	7q36	protein-coding	heterogeneous nuclear ribonucleoprotein A1	HDP|helix-destabilizing protein|hnRNP core protein A1|single-strand RNA-binding protein
miR-34c	NM_053655	Dnm1l	114114	11q23	protein-coding	dynamin 1-like	C-terminal region|N-terminal region|dynamin-1-like protein|dynamin-like protein 1|dynamin-related protein 1
miR-34c	NM_019265	Scn11a	29701	8q32	protein-coding	sodium channel, voltage-gated, type XI, alpha subunit	sensory neuron sodium channel 2|sodium channel protein type 11 subunit alpha|sodium channel protein type XI subunit alpha|sodium channel voltage-gated type 11 alpha polypeptide|sodium channel voltage-gated type XI alpha polypeptide|sodium channel, voltage-gated, type 11, alpha polypeptide|sodium channel, voltage-gated, type XI, alpha polypeptide|sodium channel, voltage-gated, type11, alpha polype…
miR-34c	NM_001012214	Serpinb6b	364705	17p12	protein-coding	serine (or cysteine) peptidase inhibitor, clade B, member 6b	serine (or cysteine) proteinase inhibitor, clade B, member 6b
miR-34c	AY279211	Rtn2	308410	1q21	protein-coding	reticulon 2	NSP-like 1|formerly RTN2w|reticulon 2 (Z-band associated protein)|reticulon-2
miR-34c	BC098657	Cdk105	171456	2q12	protein-coding	NSA2 ribosome biogenesis homolog (S. cerevisiae)	TGF beta-inducible nuclear protein|TGF-beta-inducible nuclear protein 1|ribosome biogenesis protein NSA2 homolog
miR-34c	NM_001012122	Tymp	315219	7q34	protein-coding	thymidine phosphorylase	TP|endothelial cell growth factor 1 (platelet-derived)|tdRPase
miR-34c	NM_199493	RGD735029	307480	18p11	protein-coding	SEL1 domain containing protein RGD735029	death ligand signal enhancer
miR-34c	NM_198780	Pck1	362282	3q42	protein-coding	phosphoenolpyruvate carboxykinase 1 (soluble)	phosphoenolpyruvate carboxykinase (GTP)|phosphoenolpyruvate carboxykinase 1, cytosolic|phosphoenolpyruvate carboxykinase, cytosolic (GTP)|phosphoenolpyruvate carboxykinase, cytosolic [GTP]|phosphoenolpyruvate carboxylase
miR-34c	NM_182816	Amigo2	300186	7q35	protein-coding	adhesion molecule with Ig like domain 2	AMIGO-2|alivin 1|alivin-1|amphoterin induced gene 2|amphoterin-induced protein 2|transmembrane protein AMIGO2
miR-34c	NM_213629	Arhgap20	367085	8q24	protein-coding	Rho GTPase activating protein 20	RA and RhoGAP domain containing protein|RA and RhoGAP domain-containing protein|RhoGTPase activating protein|rho GTPase-activating protein 20|rho-type GTPase-activating protein 20
miR-34c	NM_001012023	Epb4.1l5	304733	13q11	protein-coding	erythrocyte membrane protein band 4.1 like 5	band 4.1-like protein 5|erythrocyte protein band 4.1-like 5
miR-34c	NM_001004099	Gjb2	394266	15p12	protein-coding	gap junction protein, beta 2	connexin 26|connexin-26|gap junction beta-2 protein|gap junction channel protein connexin 26|gap junction membrane channel protein beta 2
miR-34c	NM_001024984	Ergic2	297728	4q44	protein-coding	ERGIC and golgi 2	endoplasmic reticulum-Golgi intermediate compartment protein 2
miR-34c	NM_031136	Tmsb4x	81814	5q22	protein-coding	thymosin, beta 4, X chromosome	t beta 4|thymosin beta 4, X-linked|thymosin beta-4
miR-34c	BC079252	Ppp1r11	294207	20p12	protein-coding	protein phosphatase 1, regulatory (inhibitor) subunit 11	protein phosphatase 1 regulatory subunit 11|t-complex testis expressed-5
miR-34c	NM_031643	Map2k1	170851	8q24	protein-coding	mitogen activated protein kinase kinase 1	ERK activator kinase 1|MAP kinase kinase 1|MAP kinase/Erk kinase 1|MAPK/ERK kinase 1|MAPKK 1|dual specificity mitogen-activated protein kinase kinase 1|mitogen-activated protein kinase kinase 1
miR-34c	NM_001033680	Syt1	25716	7q21	protein-coding	synaptotagmin I	synaptotagmin 1|synaptotagmin-1|sytI
miR-34c	NM_031002	Inpp4a	80849	9q21	protein-coding	inositol polyphosphate-4-phosphatase, type I	inositol polyphosphate 4-phosphatase type I|inositol polyphosphate-4-phosphatase, type 1|inositol polyphosphate-4-phosphatase, type I, 107kD|type I inositol 3,4-bisphosphate 4-phosphatase|type I inositol-3,4-bisphosphate 4-phosphatase
miR-34c	NM_053713	Klf4	114505	5q24	protein-coding	Kruppel-like factor 4 (gut)	Krueppel-like factor 4
miR-34c	NM_001034014	Accn1	25364	10q26	protein-coding	acid-sensing (proton-gated) ion channel 2	BNC1|acid-sensing ion channel 2|amiloride-sensitive brain sodium channel 2|amiloride-sensitive cation channel 1, neuronal|brain sodium channel 1|degenerin
miR-34c	NM_134402	Bzw2	171439	6q16	protein-coding	basic leucine zipper and W2 domains 2	basic leucine zipper and W2 domain-containing protein 2|brain development-related molecule 2
miR-34c	NM_031032	Gmfb	81661	15p14	protein-coding	glia maturation factor, beta	DNA for thyroid hormone receptor binding site (276bp)|GMF-beta|glia maturation factor beta
miR-34c	AB030499	Mpp4	58808	9q31	protein-coding	membrane protein, palmitoylated 4 (MAGUK p55 subfamily member 4)	MAGUK p55 subfamily member 4|discs large homolog 6|rDLG6
miR-34c	NM_080585	Napa	140673	1q21	protein-coding	N-ethylmaleimide-sensitive factor attachment protein, alpha	N-ethylmaleimide sensitive fusion protein attachment protein alpha|SNAP-alpha|alpha-soluble NSF attachment protein
miR-34c	NM_012647	Scn2a1	24766	3q24	protein-coding	sodium channel, voltage-gated, type II, alpha 1	RIIA sodium channel protein|alternative product|sodium channel protein brain II subunit alpha|sodium channel protein type 2 subunit alpha|sodium channel protein type II subunit alpha|sodium channel protein, brain II subunit alpha|sodium channel voltage-gated type II alpha polypeptide|sodium channel, voltage-gated, type 2, alpha 1 polypeptide|sodium channel, voltage-gated, type 2, alpha 1 subunit|…
miR-34c	NM_199093	Serping1	295703	3q24	protein-coding	serpin peptidase inhibitor, clade G (C1 inhibitor), member 1	C1 Inh|C1 esterase inhibitor|C1-inhibiting factor|C1Inh|plasma protease C1 inhibitor|serine (or cysteine) peptidase inhibitor, clade G, member 1|serine (or cysteine) proteinase inhibitor, clade G (C1 inhibitor), member 1, (angioedema, hereditary)|serpin G1|serpin peptidase inhibitor, clade G, member 1
miR-34c	AF421367	Trpc4	84494	2q26	protein-coding	transient receptor potential cation channel, subfamily C, member 4	CCE1|capacitative calcium entry channel 1|short transient receptor potential channel 4|transient receptor potential channel 4|transient receptor potential protein 4
miR-34c	NM_144762	Baalc	140720	7q22	protein-coding	brain and acute leukemia, cytoplasmic	brain and acute leukemia cytoplasmic protein
miR-34c	X67108	Bdnf	24225	3q33	protein-coding	brain-derived neurotrophic factor	brain derived neurothrophic factor|brain derived neurotrophic factor
miR-34c	NM_012560	Foxg1	24370	6q22	protein-coding	forkhead box G1	BF-1|BF1|brain factor 1|forkhead box protein G1|forkhead-like transcription factor BF-1|forkhead-related protein FKHL1|transcription factor BF-1
miR-34c	NM_031511	Igf2	24483	1q41	protein-coding	insulin-like growth factor 2	IGF-II|Insulin-like growth factor II (somatomedin A)|MSA|insulin-like growth factor II|insulin-like growth factor II (IGF-II)|insulin-like growth factor II isoform 2 variant 4 preprotein|multiplication-stimulating activity|multiplication-stimulating polypeptide
miR-3897-3p	U50449	RT1-CE16	414819	-	protein-coding	RT1 class I, locus CE16	RT1 class I, CE16
miR-3897-3p	NM_201426	Adm2	399475	7q34	protein-coding	adrenomedullin 2	ADM2|intermedin
miR-3897-3p	NM_181823	Rhot2	287156	10q12	protein-coding	ras homolog family member T2	MIRO-2|mitochondrial Rho GTPase 2|ras homolog gene family, member T2
miR-3897-3p	NM_181387	Lhfpl4	353230	4q42	protein-coding	lipoma HMGIC fusion partner-like 4	HMGIC fusion partner-like protein 4|lipoma HMGIC fusion partner-like protein 4
miR-3897-3p	NM_181370	Hs3st2	293451	1q36	protein-coding	heparan sulfate (glucosamine) 3-O-sulfotransferase 2	heparan sulfate 3-O-sulfotransferase 2|heparan sulfate D-glucosaminyl 3-O-sulfotransferase 2|heparan sulfate glucosamine 3-O-sulfotransferase 2
miR-3897-3p	NM_001034131	Foxp1	297480	4q34	protein-coding	forkhead box P1	forkhead box protein P1
miR-3897-3p	NM_001031650	Mrpl44	301552	9q34	protein-coding	mitochondrial ribosomal protein L44	39S ribosomal protein L44, mitochondrial
miR-3897-3p	NM_001025772	Stpg1	500566	5q36	protein-coding	sperm-tail PG-rich repeat containing 1	O(6)-methylguanine-induced apoptosis 2|O6-methylguanine-induced apoptosis 2|UPF0490 protein C1orf201 homolog|sperm-tail PG-rich repeat-containing protein 1
miR-3897-3p	NM_001025683	RGD1311946	309145	1q42	protein-coding	similar to RIKEN cDNA 1810055G02	uncharacterized protein C11orf24 homolog
miR-3897-3p	NM_001025680	Gpr4	308408	1q21	protein-coding	G protein-coupled receptor 4	G-protein coupled receptor 4
miR-3897-3p	NM_001025416	Dok1	312477	4q34	protein-coding	docking protein 1	downstream of tyrosine kinase 1|downstream of tyrosine kinase-1
miR-3897-3p	NM_001025038	Mettl24	499465	20q12	protein-coding	methyltransferase like 24	UPF0624 protein C6orf186 homolog|methyltransferase-like protein 24
miR-3897-3p	NM_001025020	Syndig1	362235	3q41	protein-coding	synapse differentiation inducing 1	dispanin subfamily C member 2|synapse differentiation-inducing gene protein 1|transmembrane protein 90B
miR-3897-3p	NM_001024899	Sufu	361769	1q54	protein-coding	suppressor of fused homolog (Drosophila)	suppressor of fused homolog
miR-3897-3p	NM_001024348	LOC500567	500567	5q36	protein-coding	similar to RIKEN cDNA 1700029M20	uncharacterized protein LOC500567
miR-3897-3p	NM_001024250	Bop1	300050	7q34	protein-coding	block of proliferation 1	block of proliferation 1 protein|ribosome biogenesis protein BOP1
miR-3897-3p	NM_001014762	Pdrg1	296278	3q41	protein-coding	p53 and DNA damage regulated 1	p53 and DNA damage-regulated protein 1
miR-3897-3p	NM_001014243	Smg9	365215	1q21	protein-coding	SMG9 nonsense mediated mRNA decay factor	protein SMG9|protein smg-9 homolog
miR-3897-3p	NM_001013971	Cuedc1	303419	10q26	protein-coding	CUE domain containing 1	CUE domain-containing protein 1
miR-3897-3p	NM_001013421	Lsg1	288029	11q22	protein-coding	large subunit GTPase 1 homolog (S. cerevisiae)	large subunit GTPase 1 homolog
miR-3897-3p	NM_001013071	Tm7sf2	293688	1q43	protein-coding	transmembrane 7 superfamily member 2	delta(14)-sterol reductase
miR-3897-3p	NM_001013066	Sipa1l3	292771	1q21	protein-coding	signal-induced proliferation-associated 1 like 3	-
miR-3897-3p	NM_001013058	Rbm17	291295	17q12.3	protein-coding	RNA binding motif protein 17	splicing factor 45
miR-3897-3p	NM_001012184	Rbms1	362138	3q21	protein-coding	RNA binding motif, single stranded interacting protein 1	RNA-binding motif, single-stranded-interacting protein 1
miR-3897-3p	NM_001012159	Upf3a	361176	16q12.5	protein-coding	UPF3 regulator of nonsense transcripts homolog A (yeast)	regulator of nonsense transcripts 3A
miR-3897-3p	NM_001012134	B3gnt7	316583	9q35	protein-coding	UDP-GlcNAc:betaGal beta-1,3-N-acetylglucosaminyltransferase 7	BGnT-7|UDP-GlcNAc:betaGal beta-1,3-N-acetylglucosaminyltransferase 7-like|beta-1,3-Gn-T7|beta-1,3-N-acetylglucosaminyltransferase 7|beta-1,3-N-acetylglucosaminyltransferase-7|beta3Gn-T7
miR-3897-3p	NM_001012125	Loxl1	315714	8q24	protein-coding	lysyl oxidase-like 1	lysyl oxidase homolog 1
miR-3897-3p	NM_001012080	Hfe2	310681	2q34	protein-coding	hemochromatosis type 2 (juvenile)	RGM domain family member C|hemochromatosis type 2 (juvenile) (human homolog)|hemochromatosis type 2 protein homolog|hemojuvelin
miR-3897-3p	NM_001011945	Pcbp3	294336	20p12	protein-coding	poly(rC) binding protein 3	poly(rC)-binding protein 3
miR-3897-3p	NM_001011904	Rnf10	288710	12q16	protein-coding	ring finger protein 10	RING finger protein 10
miR-3897-3p	NM_001009682	Oasl2	304549	12q16	protein-coding	2'-5' oligoadenylate synthetase-like 2	2'-5'-oligoadenylate synthase-like protein 2|54 kDa 2'-5'-oligoadenylate synthase-like protein 2
miR-3897-3p	NM_001009674	Itm2c	301575	9q35	protein-coding	integral membrane protein 2C	integral membrane protein 3
miR-3897-3p	NM_001009658	Thnsl2	297332	4q32	protein-coding	threonine synthase-like 2 (S. cerevisiae)	threonine synthase-like 2
miR-3897-3p	NM_001008830	RT1-A3	309627	20p12	protein-coding	RT1 class I, locus A3	MHC class I antigen|MHC class I protein|RT1 class I, A3
miR-3897-3p	NM_001008315	Ltbr	297604	4q42	protein-coding	lymphotoxin beta receptor (TNFR superfamily, member 3)	lymphotoxin B receptor|tumor necrosis factor receptor superfamily member 3
miR-3897-3p	NM_001006960	Mtfp1	289745	14q21	protein-coding	mitochondrial fission process 1	mitochondrial 18 kDa protein|mitochondrial protein 18 kDa
miR-3897-3p	NM_001005892	Spi1	366126	3q24	protein-coding	spleen focus forming virus (SFFV) proviral integration oncogene	SFFV proviral integration 1|hematopoietic transcription factor PU.1|spleen focus forming virus (SFFV) proviral integration oncogene spi1|spleen focus forming virus proviral integration oncogene spi1|transcription factor PU.1
miR-3897-3p	NM_001004250	Uqcrc1	301011	8q32	protein-coding	ubiquinol-cytochrome c reductase core protein I	complex III subunit 1|core protein I|cytochrome b-c1 complex subunit 1, mitochondrial|ubiquinol-cytochrome c reductase core protein 1|ubiquinol-cytochrome-c reductase complex core protein 1
miR-3897-3p	NM_001004242	Arhgap8	300115	7q34	protein-coding	Rho GTPase activating protein 8	rho GTPase-activating protein 8
miR-3897-3p	NM_001004240	Gpaa1	300046	7q34	protein-coding	glycosylphosphatidylinositol anchor attachment 1	GPI anchor attachment protein 1|anchor attachment protein 1|glycosylphosphatidylinositol anchor attachment 1 (GPAA1)|glycosylphosphatidylinositol anchor attachment 1 protein|glycosylphosphatidylinositol anchor attachment protein 1 homolog
miR-3897-3p	NM_001004206	Pa2g4	288778	7q11	protein-coding	proliferation-associated 2G4	ErbB3-binding protein 1|proliferation-associated 2G4, 38kDa|proliferation-associated protein 2G4
miR-3897-3p	NM_001003974	Gpsm3	406163	20p12	protein-coding	G-protein signaling modulator 3	G-protein signaling modulator 3 (AGS3-like, C. elegans)|G-protein signalling modulator 3 (AGS3-like, C. elegans)|G-protein-signaling modulator 3|activator of G-protein signalling 4
miR-3897-3p	NM_001002279	Rnf166	365022	19q12	protein-coding	ring finger protein 166	RING finger protein 166
miR-3897-3p	NM_001001513	Tnfsf12	360548	10q24	protein-coding	tumor necrosis factor ligand superfamily member 12	TNF-related weak inducer of apoptosis
miR-3897-3p	BC098952	RT1-CE10	414792	20p12	protein-coding	RT1 class I, locus CE10	RT1 class I, CE10
miR-3897-3p	NM_138542	Rhov	171581	3q35	protein-coding	ras homolog family member V	calcium binding protein p22|ras homolog gene family, member V|rho family GTPase Chp|rho-related GTP-binding protein RhoV
miR-3897-3p	NM_138506	Adra2c	24175	14q21	protein-coding	adrenoceptor alpha 2C	Adrenergic alpha2C- receptor class I|Adrenergic, alpha2C-, receptor class I|adrenergic receptor, alpha 2c|adrenergic, alpha-2C-, receptor|alpha-2 adrenergic receptor subtype C4|alpha-2C adrenergic receptor|alpha-2C adrenoceptor|alpha-2C adrenoreceptor|alpha-2CAR
miR-3897-3p	NM_134457	Siah2	140593	2q31	protein-coding	siah E3 ubiquitin protein ligase 2	E3 ubiquitin-protein ligase SIAH2|seven in absentia 2|seven in absentia homolog 2|siah-2
miR-3897-3p	NM_134353	Pabpc1	171350	7q22	protein-coding	poly(A) binding protein, cytoplasmic 1	PABP 1|PABP-1|poly(A)-binding protein 1|polyadenylate-binding protein 1
miR-3897-3p	NM_133540	Nkg7	171062	1q22	protein-coding	natural killer cell group 7 sequence	protein NKG7
miR-3897-3p	NM_133519	Il11	171040	1q12	protein-coding	interleukin 11	interleukin-11
miR-3897-3p	NM_130813	Kcnk15	156873	3q42	protein-coding	potassium channel, subfamily K, member 15	TWIK-related acid-sensitive K(+) channel 5|acid-sensitive potassium channel protein TASK-5|potassium channel subfamily K member 15|potassium channel subfamily K member 15 (TASK-5)|potassium channel, subfamily K, member 15 (TASK-5)|rTASK-5
miR-3897-3p	NM_057197	Decr1	117543	5q13	protein-coding	2,4-dienoyl CoA reductase 1, mitochondrial	2,4-dienoyl-CoA reductase, mitochondrial|4-enoyl-CoA reductase
miR-3897-3p	NM_053471	Sema6b	84609	9q11	protein-coding	sema domain, transmembrane domain (TM), and cytoplasmic domain, (semaphorin) 6B	sema Z|semaphorin 6B|semaphorin-6B|semaphorin-Z
miR-3897-3p	NM_053464	Srm	84596	5q36	protein-coding	spermidine synthase	-
miR-3897-3p	NM_053430	Fen1	84490	1q43	protein-coding	flap structure-specific endonuclease 1	flap endonuclease 1
miR-3897-3p	NM_032074	Irs3	84021	12q12	protein-coding	insulin receptor substrate 3	-
miR-3897-3p	NM_031979	Ybx3	83807	4q42	protein-coding	Y box binding protein 3	DNA-binding protein A|RYB-A|Y-box-binding protein 3|Y-box-binding protein A|cold shock domain protein A|cold shock domain-containing protein A|muscle Y-box protein YB2
miR-3897-3p	NM_031975	Ptms	83801	4q42	protein-coding	parathymosin	zinc binding protein|zinc-binding 11.5 kDa protein
miR-3897-3p	NM_031782	Slc32a1	83612	3q42	protein-coding	solute carrier family 32 (GABA vesicular transporter), member 1	GABA and glycine transporter|rGVAT|solute carrier family 32 member 1|vesicular GABA transporter|vesicular inhibitory amino acid transporter
miR-3897-3p	NM_031737	Nkx6-1	65193	14p22	protein-coding	NK6 homeobox 1	NK homeobox, family 6, A|NK6 transcription factor homolog A|NK6 transcription factor related locus 1|NK6 transcription factor related, locus 1|homeobox protein NK-6 homolog A|homeobox protein Nkx-6.1
miR-3897-3p	NM_031095	Renbp	81759	Xq37	protein-coding	renin binding protein	AGE|N-acetyl-D-glucosamine 2-epimerase|N-acylglucosamine 2-epimerase|glcNAc 2-epimerase|renin-binding protein|rnBP
miR-3897-3p	NM_031037	Gnb2	81667	12q12	protein-coding	guanine nucleotide binding protein (G protein), beta polypeptide 2	g protein subunit beta-2|guanine nucleotide binding protein (G protein), beta 2|guanine nucleotide binding protein beta 2 subunit|guanine nucleotide binding protein, beta 2|guanine nucleotide binding protein, beta polypeptide 2|guanine nucleotide-binding protein G(I)/G(S)/G(T) subunit beta-2|guanine nucleotide-binding protein, beta 2|transducin beta chain 2
miR-3897-3p	NM_024375	Gdf10	79216	16p16	protein-coding	growth differentiation factor 10	BIP|BMP-3b|GDF-10|bone morphogenetic protein 3B|bone-inducing protein|prepro bone inducing protein
miR-3897-3p	NM_024149	Arf5	79117	4q22	protein-coding	ADP-ribosylation factor 5	-
miR-3897-3p	NM_023093	Atp5a1	65262	18q12.3	protein-coding	ATP synthase, H+ transporting, mitochondrial F1 complex, alpha subunit 1, cardiac muscle	ATP synthase subunit alpha, mitochondrial|ATP synthase, H+ transporting, mitochondrial F1 complex, alpha subunit|mitochondrial H+-ATP synthase alpha subunit
miR-3897-3p	NM_022952	Ap2s1	65046	1q21	protein-coding	adaptor-related protein complex 2, sigma 1 subunit	AP-2 complex subunit sigma|adapter-related protein complex 2 sigma subunit|adaptor protein complex AP-2 subunit sigma|clathrin assembly protein 2 small chain|clathrin coat assembly protein AP17|clathrin coat-associated protein AP17|clathrin-associated protein 17|plasma membrane adaptor AP-2 17 kDa protein|sigma-adaptin 3b|sigma2-adaptin
miR-3897-3p	NM_022386	Mafg	64188	10q32.3	protein-coding	v-maf avian musculoaponeurotic fibrosarcoma oncogene homolog G	transcription factor MafG|v-maf musculoaponeurotic fibrosarcoma oncogene family, protein G
miR-3897-3p	NM_022292	Kcnk12	64119	6q12	protein-coding	potassium channel, subfamily K, member 12	potassium channel subfamily K member 12|tandem pore domain halothane-inhibited potassium channel 2|tandem pore domain potassium channel THIK-2
miR-3897-3p	NM_019201	Ctbp1	29382	14q21	protein-coding	C-terminal binding protein 1	50 kDa BFA-dependent ADP-ribosylation substrate|50-kDa BFA-induced ADP-ribosylated substrate|C-terminal-binding protein 1|C-terminal-binding protein 3|C-terminus binding protein 3/brefeldin A (BFA) adenosine diphosphate-ribosylated substrate|brefeldin A-ADP-riboslyated substrate|ctBP3
miR-3897-3p	NM_017327	Gnao1	50664	19p12	protein-coding	guanine nucleotide binding protein (G protein), alpha activating activity polypeptide O	GTP-binding protein alpha o|guanine nucleotide binding protein, alpha O polypeptide 1|guanine nucleotide-binding protein G(o) subunit alpha
miR-3897-3p	NM_017179	Uncx	29375	12q11	protein-coding	UNC homeobox	Unc4.1 homeobox|homeobox protein Uncx4.1|homeobox protein unc-4 homolog|paired-type homeodomain transcription factor 1
miR-3897-3p	NM_016996	Casr	24247	11q22	protein-coding	calcium-sensing receptor	Calcium-sensing receptor (hypocalciuric hypercalcemia 1 severe neonatal hyperparathyroidism)|Calcium-sensing receptor (hypocalciuric hypercalcemia 1, severe neonatal hyperparathyroidism)|PCaR1|extracellular calcium-sensing receptor|parathyroid Cell calcium-sensing receptor
miR-3897-3p	NM_013222	Gfer	27100	10q12	protein-coding	growth factor, augmenter of liver regeneration	FAD-linked sulfhydryl oxidase ALR|augmenter of liver regeneration|growth factor, erv1 homolog|growth factor, erv1-like (augmenter of liver regeneration)
miR-3897-3p	NM_012929	Col2a1	25412	7q36	protein-coding	collagen, type II, alpha 1	Procollagen II alpha 1|alpha-1 type II collagen|collagen alpha-1(II) chain|collagen type II (Col2A1) gene, enhancer region|procollagen, type II, alpha 1
miR-3897-3p	NM_001034020	Syn2	29179	4q42	protein-coding	synapsin II	synapsin 2|synapsin-2
miR-3897-3p	NM_001033870	Csnk1g2	65278	7q11	protein-coding	casein kinase 1, gamma 2	CKI-gamma 2|casein kinase 1 gamma 2 isoform|casein kinase I isoform gamma-2
miR-3897-3p	NM_001008827	RT1-A1	24973	20p12	protein-coding	RT1 class Ia, locus A1	RT1 class I gene (A-1)|RT1 class Ia, locus A (A1)
miR-3897-3p	BC097313	Nr4a1	79240	7q36	protein-coding	nuclear receptor subfamily 4, group A, member 1	Orphan nuclear receptor HMR|immediate early gene transcription factor NGFI-B|nerve growth factor induced protein I-B|nerve growth factor-induced protein I-B|nuclear receptor subfamily 4 group A member 1
miR-3897-3p	AF076856	Espn	56227	5q36	protein-coding	espin	Jerker, deafness locus|actin cytoskeletal regulatory protein|ectoplasmic specialization protein
miR-3897-3p	NM_172336	Atf5	282840	1q22	protein-coding	activating transcription factor 5	cAMP-dependent transcription factor ATF-5|cyclic AMP-dependent transcription factor ATF-5|transcription factor ATFx
miR-3897-3p	NM_001039024	RGD1311267	311429	3q36	protein-coding	similar to RIKEN cDNA 4931426K16 gene	sperm flagellar protein 1
miR-3897-3p	NM_001037358	Lmo2	362176	3q32	protein-coding	LIM domain only 2	rhombotin-2
miR-3897-3p	NM_001033683	Vat1	287721	10q32.1	protein-coding	vesicle amine transport 1	mitofusin-binding protein|synaptic vesicle membrane protein VAT-1 homolog|vesicle amine transport protein 1 homolog (T californica)
miR-3897-3p	NM_001014156	Dbndd1	361437	19q12	protein-coding	dysbindin (dystrobrevin binding protein 1) domain containing 1	dysbindin domain-containing protein 1
miR-3897-3p	NM_001011971	Xkr4	297801	5q12	protein-coding	XK, Kell blood group complex subunit-related family, member 4	X Kell blood group precursor related family member 4|XK-related protein 4
miR-3897-3p	NM_001008364	Snx24	361328	18q11	protein-coding	sorting nexin 24	SBBI31 protein|sorting nexin-24|sorting nexing 24
miR-3897-3p	BC079252	Ppp1r11	294207	20p12	protein-coding	protein phosphatase 1, regulatory (inhibitor) subunit 11	protein phosphatase 1 regulatory subunit 11|t-complex testis expressed-5
miR-3897-3p	NM_057136	Epn1	117277	1q12	protein-coding	Epsin 1	EPS-15-interacting protein 1|epsin-1
miR-3897-3p	NM_031744	Slc16a8	65200	7q34	protein-coding	solute carrier family 16 (monocarboxylate transporter), member 8	monocarboxylate transporter 3|solute carrier family 16 (monocarboxylic acid transporters), member 8|solute carrier family 16, member 8 (monocarboxylic acid transporter 3)
miR-3897-3p	NM_031056	Mmp14	81707	15p13	protein-coding	matrix metallopeptidase 14 (membrane-inserted)	MMP-14|MT-MMP 1|MT1MMP|MTMMP1|matrix metalloproteinase 14 (membrane-inserted)|matrix metalloproteinase 14 membrane-inserted|matrix metalloproteinase 14, membrane-inserted|matrix metalloproteinase-14|membrane type 1-matrix metalloproteinase|membrane-type matrix metalloproteinase 1|membrane-type-1 matrix metalloproteinase
miR-3897-3p	NM_030858	Smad7	81516	18q12.3	protein-coding	SMAD family member 7	MAD (mothers against decapentaplegic, Drosophila) homolog 7|MAD homolog 7|SMAD 7|mothers against DPP homolog 7|mothers against decapentaplegic homolog 7
miR-3897-3p	NM_021690	Rapgef3	59326	7q36	protein-coding	Rap guanine nucleotide exchange factor (GEF) 3	cAMP-GEFI|cAMP-regulated guanine nucleotide exchange factor I (cAMP-GEFI)|epac 1|exchange factor directly activated by cAMP 1|exchange protein directly activated by cAMP 1|rap guanine nucleotide exchange factor 3
miR-3897-3p	NM_019266	Scn8a	29710	7q36	protein-coding	sodium channel, voltage gated, type VIII, alpha subunit	Na+ channel|PN4|naCh6|peripheral nerve protein type 4|sodium channel 6|sodium channel protein type 8 subunit alpha|sodium channel protein type VIII subunit alpha|sodium channel voltage-gated type VIII alpha polypeptide|sodium channel, voltage-gated, type 8, alpha polypeptide|sodium channel, voltage-gated, type 8, alpha subunit|sodium channel, voltage-gated, type VIII, alpha polypeptide|voltage-ga…
miR-3897-3p	NM_012953	Fosl1	25445	1q43	protein-coding	fos-like antigen 1	fos-related antigen 1
miR-3897-3p	NM_012813	St8sia1	25280	4q44	protein-coding	ST8 alpha-N-acetyl-neuraminide alpha-2,8-sialyltransferase 1	GD3 synthase|Sialyltransferase 8 (alpha-N-acetylneuraminate: alpha-28-sialytransferase GD3 synthase)|Sialyltransferase 8 A (alpha-N-acetylneuraminate: alpha-28-sialytransferase GD3 synthase) GenBank no: U53883|alpha-2, 8-sialytransferase|alpha-2,8-sialyltransferase|alpha-N-acetylneuraminate: alpha-2,8-sialytransferase|alpha-N-acetylneuraminide alpha-2,8-sialyltransferase|sialyltransferase 8 (alph…
miR-3897-3p	NM_012779	Aqp5	25241	7q36	protein-coding	aquaporin 5	AQP-5|aquaporin-5
miR-3897-3p	NM_057213	Atp6v1b2	117596	16p14	protein-coding	ATPase, H transporting, lysosomal V1 subunit B2	ATPase, H+ transporting, V1 subunit B|ATPase, H+ transporting, lysosomal (vacuolar proton pump), beta 56/58 kDa|V-ATPase subunit B 2|V-type proton ATPase subunit B, brain isoform|endomembrane proton pump 58 kDa subunit|vacuolar H+ATPase B2|vacuolar proton pump subunit B 2
miR-3897-3p	BC098646	Cdkn1c	246060	1q42	protein-coding	cyclin-dependent kinase inhibitor 1C	cyclin-dependent kinase inhibitor 1C, p57|cyclin-dependent kinase inhibitor p57|p57KIP2 A3sh
miR-3897-3p	NM_012730	Cyp2d2	25053	7q34	protein-coding	cytochrome P450, family 2, subfamily d, polypeptide 2	CYPIID26|Cytochrome P450, subfamily IID2|P450-CMF2|P450-DB2|cytochrome P450 2D26|cytochrome P450, family 2, subfamily d, polypeptide 26|cytochrome P450-CMF2|cytochrome P450-DB2|debrisoquine 4-hydroxylase
miR-3897-3p	NM_019137	Egr4	25129	4q34	protein-coding	early growth response 4	EGR-4|early growth response protein 4|early response protein NGFI-C|nerve growth factor-induced protein C|zinc-finger transcription factor NGFI-C (early response gene)
miR-3897-3p	NM_017002	Epor	24336	8q13	protein-coding	erythropoietin receptor	EPO-R
miR-3897-3p	NM_138894	Grasp	192254	7q36	protein-coding	GRP1 (general receptor for phosphoinositides 1)-associated scaffold protein	95 kDa postsynaptic density protein discs-large ZO-1 domain-containing protein|GRP1-associated scaffold protein|Grp1 (general receptor for phosphoinositides)-associated scaffold protein|PSD-95 PDZ domain-containing protein|general receptor for phosphoinositides 1-associated scaffold protein|tamalin
miR-3897-3p	L31612	Grin2d	24412	1q22	protein-coding	glutamate receptor, ionotropic, N-methyl D-aspartate 2D	N-methyl D-aspartate receptor subtype 2D|NMDAR2D|NR2D|glutamate [NMDA] receptor subunit epsilon-4|glutamate receptor ionotropic, NMDA 2D|glutamate receptor, ionotropic, NMDA2D
miR-3897-3p	NM_012581	Hoxa2	24452	4q24	protein-coding	homeo box A2	Homeobox gene A11|Homeobox gene A2|homeobox A2|homeobox protein Hox-1.11|homeobox protein Hox-A2|hox-1.11
miR-3897-3p	NM_031336	Kl	83504	12p12	protein-coding	Klotho	klotho
miR-3897-3p	NM_017061	Lox	24914	18q11	protein-coding	lysyl oxidase	Lysyl oxidase (an H-rev gene with its expression down-regulated in HRAS-transformed rat 208F fibroblasts)|protein-lysine 6-oxidase
miR-3897-3p	NM_199409	Panx2	362979	7q34	protein-coding	pannexin 2	pannexin-2
miR-3897-3p	NM_031133	Thpo	81811	11q23	protein-coding	thrombopoietin	-
miR-3897-3p	NM_022300	Basp1	64160	2q22	protein-coding	brain abundant, membrane attached signal protein 1	22 kDa neuronal tissue-enriched acidic protein|brain acid soluble protein 1|brain acidic membrane protein|neuronal axonal membrane protein NAP-22
miR-3897-3p	X67108	Bdnf	24225	3q33	protein-coding	brain-derived neurotrophic factor	brain derived neurothrophic factor|brain derived neurotrophic factor
miR-3897-3p	AF064869	Begain	79146	6q32	protein-coding	brain-enriched guanylate kinase-associated	brain-enriched guanylate kinase-associated protein
miR-3897-3p	NM_001013163	Bmyc	311807	3p13	protein-coding	brain expressed myelocytomatosis oncogene	Bmyc protein (AA 1-178)|avian myelocytomatosis viral (v-myc) related oncogene|protein B-Myc|transforming protein B-Myc
miR-3897-3p	NM_012560	Foxg1	24370	6q22	protein-coding	forkhead box G1	BF-1|BF1|brain factor 1|forkhead box protein G1|forkhead-like transcription factor BF-1|forkhead-related protein FKHL1|transcription factor BF-1
miR-3897-3p	NM_022285	Hapln2	64057	2q34	protein-coding	hyaluronan and proteoglycan link protein 2	brain link protein 1
miR-3897-3p	NM_031511	Igf2	24483	1q41	protein-coding	insulin-like growth factor 2	IGF-II|Insulin-like growth factor II (somatomedin A)|MSA|insulin-like growth factor II|insulin-like growth factor II (IGF-II)|insulin-like growth factor II isoform 2 variant 4 preprotein|multiplication-stimulating activity|multiplication-stimulating polypeptide
miR-3897-3p	M22357	Mag	29409	1q21	protein-coding	myelin-associated glycoprotein	S-MAG (C-term.)|brain neuron cytoplasmic protein 3|sialic acid-binding Ig-like lectin 4a|siglec-4a
miR-3897-3p	NM_019326	Neurod2	54276	10q31	protein-coding	neuronal differentiation 2	brain bHLH protein KW8|neurogenic differentiation 2|neurogenic differentiation factor 2
miR-3897-3p	NM_021589	Ntrk1	59109	2q34	protein-coding	neurotrophic tyrosine kinase, receptor, type 1	TrkA neurotrophin receptor|high affinity nerve growth factor receptor|p140-TrkA|slow nerve growth factor receptor|trk|trk-A|trkA proto-oncogene receptor|tropomyosin-related kinase A
miR-3897-3p	NM_017348	Slc6a8	50690	Xq37	protein-coding	solute carrier family 6 (neurotransmitter transporter), member 8	choline transporter|creatine transporter 1|sodium- and chloride-dependent creatine transporter 1|solute carrier family 6 (neurotransmitter transporter, creatine), member 8|solute carrier family 6 member 8
miR-3897-3p	NM_053726	Slc7a10	114518	1q21	protein-coding	solute carrier family 7 (neutral amino acid transporter light chain, asc system), member 10	D- and L-serine transporter Asc-1|D-serine transporter|asc-type amino acid transporter 1|solute carrier family 7 (cationic amino acid transporter, y+ system), member 10|solute carrier family 7 member 10|solute carrier family 7, (neutral amino acid transporter, y+ system) member 10
miR-3897-3p	M60525	Vgf	29461	12q12	protein-coding	VGF nerve growth factor inducible	VGF8a protein|neurosecretory protein VGF
miR-3897-3p	NM_001277055	Ngf	310738	2q34	protein-coding	nerve growth factor (beta polypeptide)	beta-nerve growth factor
miR-4154-3p	NM_199111	Nfkbie	316241	9q12	protein-coding	nuclear factor of kappa light polypeptide gene enhancer in B-cells inhibitor, epsilon	NF-kappa-B inhibitor epsilon|solute carrier family 35, member B2
miR-4154-3p	NM_175595	Cacna2d3	306243	16p16	protein-coding	calcium channel, voltage-dependent, alpha2/delta subunit 3	calcium channel, voltage dependent, alpha2/delta subunit 3|calcium channel, voltage-dependent, alpha 2/delta 3 subunit|voltage-dependent calcium channel subunit alpha-2/delta-3|voltage-gated calcium channel subunit alpha-2/delta-3
miR-4154-3p	NM_145724	Zfp394	252860	12p11	protein-coding	zinc finger protein 394	zfp-94|zinc finger protein 94|zinc finger protein 99|zinc finger protein Y1 (RLZF-Y)|zinc finger with KRAB and SCAN domains 14
miR-4154-3p	NM_001025723	Mtrf1l	361473	1p11	protein-coding	mitochondrial translational release factor 1-like	peptide chain release factor 1-like, mitochondrial
miR-4154-3p	NM_001024870	Ctnnbl1	296320	3q42	protein-coding	catenin, beta like 1	NAP|beta catenin-like 1|beta-catenin-like protein 1|nuclear-associated protein
miR-4154-3p	NM_001024343	LOC500445	500445	5q22	protein-coding	similar to hypothetical protein 4931430D02	transmembrane protein ENSP00000340100 homolog
miR-4154-3p	NM_001014251	LOC365778	365778	2q26	protein-coding	similar to RIKEN cDNA 1700034I23	uncharacterized protein LOC365778
miR-4154-3p	NM_001014028	Abhd17b	309399	1q51	protein-coding	abhydrolase domain containing 17B	abhydrolase domain-containing protein FAM108B1|alpha/beta hydrolase domain-containing protein 17B|family with sequence similarity 108, member B1
miR-4154-3p	NM_001012155	Tm9sf1	361043	15p13	protein-coding	transmembrane 9 superfamily member 1	-
miR-4154-3p	NM_001004283	Eif3d	362952	7q34	protein-coding	eukaryotic translation initiation factor 3, subunit D	eIF-3-zeta|eukaryotic translation initiation factor 3 subunit 7|eukaryotic translation initiation factor 3 subunit D|eukaryotic translation initiation factor 3, subunit 7 (zeta)
miR-4154-3p	NM_001001505	Habp2	292126	1q55	protein-coding	hyaluronan binding protein 2	factor VII-activating protease|hyaluronan-binding protein 2|hyaluronic acid binding protein 2|plasma hyaluronan-binding protein
miR-4154-3p	NM_001001504	Gtf2ird1	246770	12q12	protein-coding	GTF2I repeat domain containing 1	general transcription factor II I repeat domain-containing 1|general transcription factor II-I repeat domain-containing protein 1
miR-4154-3p	U12425	Cnga4	85258	1q33	protein-coding	cyclic nucleotide gated channel alpha 4	CNCalpha4, CNG5|CNG channel alpha-4|CNG-4|CNG4|cyclic nucleotide gated cation channel|cyclic nucleotide-gated cation channel alpha 4|cyclic nucleotide-gated cation channel alpha-4|cyclic nucleotide-gated channel alpha-4|cyclic nucleotide-gated olfactory channel subunit OCNC2|olfactory cyclic nucleotide-gated channel
miR-4154-3p	NM_138541	Epcam	171577	6q12	protein-coding	epithelial cell adhesion molecule	ep-CAM|epithelial glycoprotein 314|tumor-associated calcium signal transducer 1
miR-4154-3p	NM_057191	Klhl41	117537	3q21	protein-coding	kelch-like family member 41	kel-like protein 23|kelch related protein 1|kelch repeat and BTB (POZ) domain containing 10|kelch repeat and BTB domain-containing protein 10|kelch-like 41|kelch-like protein 41|kelch-related protein 1|sarcomeric muscle protein
miR-4154-3p	NM_053984	Gjb4	117055	5q36	protein-coding	gap junction protein, beta 4	connexin 30.3|connexin-30.3|gap junction beta-4 protein|gap junction membrane channel protein beta 4
miR-4154-3p	NM_021653	Dio1	25430	5q34	protein-coding	deiodinase, iodothyronine, type I	DIOI|thyroxine deiodinase, type I|type 1 DI|type I iodothyronine deiodinase|type-I 5'-deiodinase
miR-4154-3p	NM_017079	Cd1d1	25109	2q34	protein-coding	CD1d1 molecule	CD1D antigen|CD1d1 antigen|T-cell surface glycoprotein CD1d|antigen-presenting glycoprotein CD1d
miR-4154-3p	NM_145086	Serbp1	246303	4q31	protein-coding	Serpine1 mRNA binding protein 1	PAI-1 mRNA-binding protein|PAI1 RNA-binding protein 1|RNA binding protein RDA288|SERPINE1 mRNA-binding protein 1|hypothetical RNA binding protein RDA288|plasminogen activator inhibitor 1 RNA-binding protein
miR-4154-3p	NM_001005876	Hn1	287828	10q32.3	protein-coding	hematological and neurological expressed 1	hematological and neurological expressed 1 protein|hematological and neurological expressed sequence 1
miR-4154-3p	NM_031349	Aplnr	83518	3q24	protein-coding	apelin receptor	B78|G-protein coupled receptor APJ|GPCR34|angiotensin receptor-like 1
miR-4154-3p	NM_001012748	Cdh20	363948	13p13	protein-coding	cadherin 20	cadherin-20
miR-4154-3p	NM_023025	Cyp2j4	65210	5q33	protein-coding	cytochrome P450, family 2, subfamily j, polypeptide 4	-
miR-4154-3p	NM_133409	Ilk	170922	1q33	protein-coding	integrin-linked kinase	integrin linked kinase|integrin-linked protein kinase
miR-4154-3p	NM_145671	Klhl17	246757	5q36	protein-coding	kelch-like family member 17	actinfilin|kelch-like 17|kelch-like protein 17
miR-4154-3p	NM_173111	Tpm3	117557	2q34	protein-coding	tropomyosin 3	gamma-tropomyosin|nonmuscle tropomyosin 5|tropomyosin 3, gamma|tropomyosin alpha-3 chain|tropomyosin non-muscle|tropomyosin-3|tropomyosin-5
miR-4154-3p	NM_030869	Nrp2	81527	9q31	protein-coding	neuropilin 2	neuropilin-2|vascular endothelial cell growth factor 165 receptor 2
miR-4154-3p	NM_053859	Slc17a7	116638	1q22	protein-coding	solute carrier family 17 (vesicular glutamate transporter), member 7	brain-specific Na(+)-dependent inorganic phosphate cotransporter|brain-specific Na-dependent inorganic phosphate cotransporter|solute carrier family 17 (sodium-dependent inorganic phosphate cotransporter), member 7|solute carrier family 17 member 7|vesicular glutamate transporter 1
miR-429	BC081879	Pqlc3	298906	6q15	protein-coding	PQ loop repeat containing 3	PQ-loop repeat-containing protein 3
miR-429	NM_053830	Nup107	116555	7q22	protein-coding	nucleoporin 107	107 kDa nucleoporin|nuclear pore complex protein Nup107|nucleoporin Nup107|p105
miR-429	NM_053407	Asah1	84431	16q12.1	protein-coding	N-acylsphingosine amidohydrolase (acid ceramidase) 1	AC|ACDase|N-acylsphingosine amidohydrolase 1|acid CDase|acid ceramidase|acylsphingosine deacylase
miR-429	NM_022946	Dlgap1	65040	9q38	protein-coding	discs, large (Drosophila) homolog-associated protein 1	DAP-1|PSD-95/SAP90-binding protein 1|SAP90/PSD-95-associated protein 1|SAPAP1|disks large-associated protein 1|guanylate kinase associated protein|guanylate kinase-associated protein|rGKAP
miR-429	NM_001004229	Nup35	295692	3q24	protein-coding	nucleoporin 35	35 kDa nucleoporin|mitotic phosphoprotein 44|nuclear pore complex protein Nup53|nucleoporin NUP53|nucleoporin Nup35
miR-429	NM_031019	Crh	81648	2q24	protein-coding	corticotropin releasing hormone	corticoliberin|corticotropin-releasing factor|corticotropin-releasing hormone
miR-429	NM_001017510	LOC498750	498750	17p11	protein-coding	similar to cDNA sequence BC005537	uncharacterized protein LOC498750
miR-429	NM_031023	Ctbs	81652	2q44	protein-coding	chitobiase, di-N-acetyl-	di-N-acetylchitobiase
miR-429	NM_001014046	Fam82a2	311328	3q35	protein-coding	regulator of microtubule dynamics 3	family with sequence similarity 82, member A2|family with sequence similarity 82, member C|protein tyrosine phosphatase-interacting protein 51|regulator of microtubule dynamics protein 3
miR-429	NM_057185	Folh1	85309	1q32	protein-coding	folate hydrolase 1	FGCP|GCPII|N-acetylated alpha-linked acidic dipeptidase|N-acetylated-alpha-linked acidic dipeptidase I|NAALADase I|folylpoly-gamma-glutamate carboxypeptidase|glutamate carboxypeptidase 2|glutamate carboxypeptidase II|mGCP|membrane glutamate carboxypeptidase|prostate-specific membrane antigen homolog|pteroylpoly-gamma-glutamate carboxypeptidase
miR-429	AY690613	Pcdh7	360942	14q11	protein-coding	protocadherin 7	protocadherin-7
miR-429	NM_001007637	mrpl24	295224	2q34	protein-coding	mitochondrial ribosomal protein L24	39S ribosomal protein L24, mitochondrial|L24mt|MRP-L24
miR-429	NM_021692	Smad5	59328	17p14	protein-coding	SMAD family member 5	MAD homolog 5|SMAD 5|SMAD, mothers against DPP homolog 5|mothers against DPP homolog 5|mothers against decapentaplegic homolog 5
miR-429	AF039584	Cd55	64036	13q13	protein-coding	Cd55 molecule	CD55 antigen|decay accelarating factor 1|decay accelerating factor 1|decay accelerating factor GPI-form|decay-accelarating factor|glycosylphophatidylinositol-anchored form
miR-429	NM_138908	Slc22a25	192273	1q43	protein-coding	solute carrier family 22, member 25	integral membrane transport UST1r|putative integral membrane transport UST1r|solute carrier family 22 (organic anion/cation transporter), member 9|solute carrier family 22 member 24
miR-429	NM_001024252	Pcaf	301164	9q11	protein-coding	p300/CBP-associated factor	K(lysine) acetyltransferase 2B
miR-429	NM_001014191	Tmem38b	362521	5q24	protein-coding	transmembrane protein 38B	TRIC-B|TRICB|trimeric intracellular cation channel type B
miR-429	NM_022706	Gabarapl2	64670	19q12	protein-coding	GABA(A) receptor-associated protein like 2	GABA(A) receptor-associated protein-like 2|GATE-16|GEF-2|gamma-aminobutyric acid receptor-associated protein-like 2|ganglioside expression factor 2|golgi-associated ATPase enhancer of 16 kDa
miR-429	NM_001017494	Blzf1	498266	13q22	protein-coding	basic leucine zipper nuclear factor 1	Golgin-45
miR-429	BC098669	Uhmk1	246332	13q24	protein-coding	U2AF homology motif (UHM) kinase 1	P-CIP2|PAM COOH-terminal interactor protein 2|U2AF homology motif kinase 1|kinase interacting stathmin|kinase interacting with leukemia-associated gene (stathmin)|kinase interacting with stathmin|serine/threonine-protein kinase Kist
miR-429	NM_001008287	Donson	288257	11q11	protein-coding	downstream neighbor of SON	protein downstream neighbor of Son
miR-429	NM_001009635	RGD1306437	290303	15p12	protein-coding	SPRY domain containing 7	CLL deletion region gene 6 protein homolog|SPRY domain-containing protein 7|chronic lymphocytic leukemia deletion region gene 6 protein homolog
miR-429	AY359280	Lilrb4	292594	1q12	protein-coding	leukocyte immunoglobulin-like receptor, subfamily B, member 4	glycoprotein 49b|leukocyte surface receptor
miR-429	NM_001013171	Gulp1	314543	9q22	protein-coding	GULP, engulfment adaptor PTB domain containing 1	PTB domain adapter protein CED-6|PTB domain-containing engulfment adapter protein 1|cell death protein 6 homolog
miR-429	NM_001034032	Dnajc12	619393	20p11	protein-coding	DnaJ (Hsp40) homolog, subfamily C, member 12	J domain protein 1|dnaJ homolog subfamily C member 12|j domain-containing protein 1
miR-429	NM_057205	Uba3	117553	4q34	protein-coding	ubiquitin-like modifier activating enzyme 3	NEDD8-activating enzyme E1 catalytic subunit|NEDD8-activating enzyme E1C|ubiquitin-activating enzyme 3|ubiquitin-activating enzyme E1C (UBA3 homolog, yeast)|ubiquitin-like modifier-activating enzyme 3
miR-429	NM_012862	Mgp	25333	4q43	protein-coding	matrix Gla protein	-
miR-429	NM_001025051	Fam110c	500638	6q16	protein-coding	family with sequence similarity 110, member C	protein FAM110C
miR-429	NM_001009699	Mad2l1bp	316237	9q12	protein-coding	MAD2L1 binding protein	MAD2L1-binding protein
miR-429	NM_019271	Hspa13	29734	11p11	protein-coding	heat shock protein 70 family, member 13	heat shock 70 kDa protein 13|heat shock protein 13|heat shock protein 70kDa family, member 13|microsomal stress 70 protein ATPase core|microsomal stress-70 protein ATPase core|stress 70 protein chaperone microsome-associated 60 kDa protein|stress 70 protein chaperone microsome-associated 60kD human homolog|stress 70 protein chaperone, microsome-associated, 60kD human homolog|stress 70 protein cha…
miR-429	NM_053738	Wif1	114557	7q22	protein-coding	Wnt inhibitory factor 1	WIF-1|wnt inhibitory factor 1
miR-429	NM_017111	Slco1a1	50572	4q44	protein-coding	solute carrier organic anion transporter family, member 1a1	organic anion-transporting polypeptide 1|sodium-independent organic anion transporter 1|solute carrier family (organic anion transporter) member 1|solute carrier family (organic anion transporter) member 3|solute carrier family 21 member 1|solute carrier family 21, member 1|solute carrier organic anion transporter family member 1A1
miR-429	NM_130421	Lcp2	155918	10q12	protein-coding	lymphocyte cytosolic protein 2	lymphocyte cytosolic protein 2 (SH2 domain-containing leukocyte protein of 76kD)
[truncated: 420 more rows]
